# Supplementary material for: Temporal multiplexing of perception and memory codes in IT cortex
Source: Nature. 2024 May 15;629(8013):861–8. doi: 10.1038/s41586-024-07349-5 (PMC11111405; doi:10.1038/s41586-024-07349-5)
Supplement: Supplementary file 3 — Additional information for statistical tests. [file 41586_2024_7349_MOESM3_ESM.xlsx]

## Sheet: Sheet1
Supplementary Table 1. Additional information for statistical tests
Figure	Test content	Test name	95% confidence interval	Sample size	Same or distinct samples	Test statistic	Degrees of freedom	P value
Figure 1c	human faces, AM	Two-sided T-test	[-2.74, -1.85]	1368 vs. 1216	distinct	-10.1	2582	1.8×10-23
Figure 1c	monkey faces, AM	Two-sided T-test	[-2.90, -1.82]	1368 vs. 1216	distinct	-8.51	2582	2.7×10-17
Figure 1c	objects, AM	Two-sided T-test	[-0.85, -0.33]	1216 vs. 1216	distinct	-4.4	2430	1.1×10-5
Figure 1c	human faces, PR	Two-sided T-test	[-1.65, -1.04]	1539 vs. 1368	distinct	-8.68	2905	6.6×10-18
Figure 1c	monkey faces, PR	Two-sided T-test	[-0.76, -0.11]	1539 vs. 1368	distinct	-2.67	2905	7.7×10-3
Figure 1c	objects, PR	Two-sided T-test	[-0.87, -0.40]	1368 vs. 1368	distinct	-5.27	2734	1.5×10-7
Figure 1c	human faces, TP	Two-sided T-test	[-1.87, -1.42]	2394 vs. 2128	distinct	-14.2	4520	1.3×10-44
Figure 1c	monkey faces, TP	Two-sided T-test	[-0.86, -0.36]	2394 vs. 2128	distinct	-4.85	4520	1.3×10-6
Figure 1c	objects, TP	Two-sided T-test	[-0.39, -0.087]	2128 vs. 2128	distinct	-3.09	4254	2×10-3
Figure 1g	Response vs. baseline, familiar human face, 85 ms, AM	One-tailed T-test	[-Inf, -0.003]	152	distinct	-2.58	151	5.4×10-3
Figure 1g	Response vs. baseline, unfamiliar human face, 85 ms, AM	One-tailed T-test	[-Inf, -0.013]	152	distinct	-3.44	151	3.7×10-4
Figure 1g	Response vs. baseline, familiar monkey face, 85 ms, AM	One-tailed T-test	[-Inf, -0.024]	152	distinct	-4.53	151	6×10-6
Figure 1g	Response vs. baseline, unfamiliar monkey face, 85 ms, AM	One-tailed T-test	[-Inf, -0.033]	152	distinct	-5.21	151	3×10-7
Figure 1g	Response vs. baseline, familiar human face, 105 ms, PR	One-tailed T-test	[-Inf, -0.035]	171	distinct	-2.67	170	4.2×10-3
Figure 1g	Response vs. baseline, unfamiliar human face, 115 ms, PR	One-tailed T-test	[-Inf, -0.012]	171	distinct	-2.44	170	7.9×10-3
Figure 1g	Response vs. baseline, familiar monkey face, 95 ms, PR	One-tailed T-test	[-Inf, -0.026]	171	distinct	-2.59	170	5.2×10-3
Figure 1g	Response vs. baseline, unfamiliar monkey face, 105 ms, PR	One-tailed T-test	[-Inf, -0.01]	171	distinct	-3.21	170	7.9×10-4
Figure 1g	Response vs. baseline, familiar human face, 85 ms, TP	One-tailed T-test	[-Inf, -0.002]	266	distinct	-2.64	262	4.3×10-3
Figure 1g	Response vs. baseline, unfamiliar human face, 55 ms, TP	One-tailed T-test	[-Inf, -0.002]	266	distinct	-2.76	262	3.1×10-3
Figure 1g	Response vs. baseline, familiar monkey face, 75 ms, TP	One-tailed T-test	[-Inf, -0.006]	266	distinct	-3.16	262	8.6×10-4
Figure 1g	Response vs. baseline, unfamiliar monkey face, 85 ms, TP	One-tailed T-test	[-Inf, -0.024]	266	distinct	-4.81	262	1.2×10-6
Figure 1g	Familiar vs. unfamiliar human face, 105 ms, AM	Two-sided T-test	[-0.068, -0.04]	152	distinct	-2.93	151	3.9×10-3
Figure 1g	Familiar vs. unfamiliar monkey face, 145 ms, AM	Two-sided T-test	[-0.12, -0.004]	152	distinct	-2.77	151	6.3×10-3
Figure 1g	Familiar vs. unfamiliar human face, 155 ms, PR	Two-sided T-test	[-0.11, -0.0039]	171	distinct	-2.79	170	5.8×10-3
Figure 1g	Familiar vs. unfamiliar monkey face, 215 ms, PR	Two-sided T-test	[-0.11, -0.0029]	171	distinct	-2.75	170	6.6×10-3
Figure 1g	Familiar vs. unfamiliar human face, 145 ms, TP	Two-sided T-test	[-0.062, -0.009]	266	distinct	-3.42	262	7.2×10-4
Figure 1g	Familiar vs. unfamiliar monkey face, 205 ms, TP	Two-sided T-test	[-0.092, -0.006]	266	distinct	-2.96	262	3.3×10-3
Figure 2c	105 ms, AM	One-tailed T-test	[-Inf, -0.054]	134	distinct	-3.48	240	2.9×10-4
Figure 2c	175 ms, PR	One-tailed T-test	[-Inf, -0.087]	76	distinct	-3.8	135	1.1×10-4
Figure 2c	255 ms, TP	One-tailed T-test	[-Inf, -0.042]	197	distinct	-3.32	385	4.9×10-4
Figure 3b	Response vs. baseline, familiar, 95 ms, AM	One-tailed paired T-test	[0.048, Inf]	134	distinct	5.36	133	1.8×10-7
Figure 3b	Response vs. baseline, unfamiliar, 95 ms, AM	One-tailed paired T-test	[0.029, Inf]	134	distinct	4.23	133	2.1×10-5
Figure 3b	Familiar vs. unfamiliar, 125 ms, AM	Two-sided paired T-test	[-0.14, -0.002]	134	distinct	-3.46	133	7.3×10-4
Figure 3b	Response vs. baseline, familiar, 105 ms, PR	One-tailed paired T-test	[0.035, Inf]	72	distinct	4.62	71	8.2×10-6
Figure 3b	Response vs. baseline, unfamiliar, 105 ms, PR	One-tailed paired T-test	[0.058, Inf]	72	distinct	4.71	71	6.2×10-6
Figure 3b	Familiar vs. unfamiliar, 135 ms, PR	Two-sided paired T-test	[-0.24, -0.007]	72	distinct	-3.64	71	5.1×10-4
Figure 3b	Response vs. baseline, familiar, 85 ms, TP	One-tailed paired T-test	[0.022, Inf]	197	distinct	4.86	196	1.2×10-6
Figure 3b	Response vs. baseline, unfamiliar, 95 ms, TP	One-tailed paired T-test	[0.055, Inf]	197	distinct	6.13	196	2.3×10-9
Figure 3b	Familiar vs. unfamiliar, 105 ms, TP	Two-sided paired T-test	[-0.070, -0.001]	197	distinct	-3.41	196	8.0×10-4
Figure 3c	95 ms, AM	One-tailed T-test	[0.07, Inf]	10	same	5.08	18	3.9×10-5
Figure 3c	105 ms, PR	One-tailed T-test	[0.08, Inf]	10	same	5.27	18	2.6×10-5
Figure 3c	135 ms, TP	One-tailed T-test	[0.06, Inf]	10	same	3.97	18	4.5×10-4
Figure 3d	95 ms, AM	One-tailed T-test	[0.085, Inf]	10	same	3.52	18	1.2×10-3
Figure 3d	105 ms, PR	One-tailed T-test	[0.098, Inf]	10	same	5.29	18	2.4×10-5
Figure 3d	135 ms, TP	One-tailed T-test	[0.055, Inf]	10	same	3.85	9	1.9×10-3
