# Supplementary material for: Temporal multiplexing of perception and memory codes in IT cortex
Source: Nature. 2024 May 15;629(8013):861–8. doi: 10.1038/s41586-024-07349-5 (PMC11111405; doi:10.1038/s41586-024-07349-5)
Supplement: Supplementary file 5 — Source Data Fig. 1 [file 41586_2024_7349_MOESM5_ESM.xlsx]

## Sheet: Figure 1b
A	D
0.0701864	0.27526
0.283419	0.180884
0.0426254	0.00683037
0.246729	0.50848
0.00614047	0.0241398
0.799159	0.0584673
0.0865876	0.316635
0.730334	0.970089
0.0177872	0.0545295
NaN	0.016997
0.336209	0.65315
0.670277	0.202703
0.126525	0.732099
0.232012	0.0133113
0.511681	0.568035
0.501656	0.319398
0.393992	NaN
0.819817	0.0850553
0.0442118	0.00277124
0.107717	0.460598
0.0334181	0.05575
0.121091	0.0158855
0.0708975	0.326772
0.05706	0.0795062
0.0412044	0.0293544
0.324348	0.384877
0.0279224	0.0159717
0.158817	0.299875
0.497392	0.321647
0.114769	0.0293505
0.0219698	0.0159856
0.158063	0.020546
0.237625	0.120691
0.161347	0.0599668
0.0943083	0.16471
0.256605	0.951038
0.389906	0.521717
0.287159	0.0319387
0.0238525	0.0613213
0.584532	0.206732
0.0351874	0.0536458
0.183471	0.0512345
0.30188	0.702343
0.198656	0.700734
0.0154764	0.0169658
0.0190435	0.0180796
0.32442	0.0170786
0.243817	0.0884387
0.659626	0.0524717
0.0225579	0.166848
0.515749	0.0133333
0.276783	0.0195701
0.214793	0.152852
0.0579951	0.191774
0.120431	0.0399072
0.0537284	0.0320452
0.0203815	0.0345602
0.344155	0.108251
0.0611561	0.186903
0.235293	0.271102
0.439535	0.941001
0.0634863	0.615171
0.0261861	0.00020269
0.0285982	0.475574
0.048432	0.0354145
0.0599374	0.316082
0.376948	0.615103
0.0394586	0.534083
0.412115	0.0817217
0.112476	0.413034
0.0791848	0.0275362
0.0206636	0.0577439

## Sheet: Figure 1c
AM
-0.234958	-0.296706	-0.536836	-0.512823	0.13553	0.0120338	-0.234958	-0.296706	-0.728941	-0.481949	-0.296706	-0.344732	-0.728941	-0.296706	-0.512823	-0.536836	-0.728941	0.13553	0.308424	0.0120338	-0.481949	-0.296706	0.0120338	-0.296706	-0.080588	-0.728941	-0.481949	-0.481949	0.351647	-0.512823	-0.536836	0.0120338	-0.344732	-0.728941	-0.728941	0.0120338	-0.080588	1	-0.080588	0.259025	-0.728941	-0.234958	-0.512823	-0.512823	-0.344732	-0.512823	-0.512823	-0.728941	-0.296706	-0.152627
-0.260257	0.356173	1	0.356173	-0.260257	0.0919889	-0.330706	0.602745	0.655582	-0.260257	-0.383543	-0.315051	-0.542053	-0.0136848	-0.383543	-0.315051	-0.0136848	-0.260257	-0.260257	-0.189808	-0.401155	-0.506829	-0.330706	-0.260257	-0.136971	-0.260257	-0.0489094	-0.260257	-0.3219	0.109601	-0.534226	-0.189808	-0.369844	-0.0958755	-0.0489094	-0.0489094	-0.0753278	-0.0136848	-0.136971	-0.119359	-0.260257	0.232887	-0.0753278	-0.136971	-0.0958755	-0.0753278	-0.383543	0.0479582	-0.198614	-0.205463
-0.532644	-0.414748	-0.409836	-0.450362	-0.423345	-0.208431	-0.576855	-0.166676	-0.450362	-0.59896	-0.311589	-0.409836	0.145256	-0.562118	-0.612469	-0.323379	-0.180185	-0.16422	1	-0.0640085	-0.166676	0.0332554	0.130519	-0.290958	-0.193694	-0.414748	-0.311589	-0.178957	-0.252642	0.171046	-0.3558	0.189467	-0.571942	-0.531416	0.098098	-0.341063	0.11701	-0.323379	-0.134746	-0.0721139	-0.252642	-0.0856227	-0.226115	-0.488433	0.145256	0.0170448	-0.193694	-0.370537	0.145256	-0.126149
0	0	0	0	0	0	0	0	0	0	0.956522	0	0	0	0	0	0	0	0	0	0	0	0	0	0	0	0	0	0	0	0	0	0	0	0	0	0	0	0	0	0.956522	0	0	0	0.956522	0	0	0	1	0
0.281733	-0.0399156	-0.12456	-0.0610767	0.0531931	-0.12456	0.0447287	0.0165139	-0.12456	-0.0928183	-0.04838	-0.12456	-0.04838	0.891172	-0.0928183	-0.0963451	-0.12456	-0.0737733	0.0658898	-0.0117009	-0.12456	-0.04838	0.00240653	-0.0928183	-0.0991666	-0.12456	-0.12456	-0.0681304	-0.0963451	-0.0963451	-0.0681304	-0.12456	-0.12456	-0.12456	0.129373	0.101158	-0.12456	0.161115	-0.0681304	-0.0117009	-0.00913587	-0.0399156	-0.0610767	-0.0963451	-0.0293351	-0.0681304	-0.0681304	-0.12456	-0.0737733	-0.0991666
-0.301989	-0.603923	-0.151905	-0.283351	-0.301989	0.368975	0.134137	-0.214125	1	-0.201344	0.067041	-0.46973	-0.0336036	-0.246075	-0.402634	0.570264	-0.335537	0.271861	-0.151905	0.335426	-0.301989	0.0334928	-0.328474	-0.0106495	0.536716	-0.436182	-0.544281	-0.1007	-0.222533	-0.335537	-0.0863221	0.0734311	-0.167796	-0.436182	-5.5378e-05	-0.610985	0.483745	-0.373878	0.436071	-0.0863221	0.134137	-0.151905	-0.222533	-0.434416	0.0599782	-0.328474	0.0414805	0.360987	0.0334928	-0.716927
0.114335	0.107571	-0.0960089	-0.041374	0.0132609	1	-0.0976645	-0.0395529	-0.0869031	-0.00495077	-0.0446261	-0.0761417	-0.0869031	-0.0869031	0.104319	0.124482	0.158954	-0.150644	-0.136226	-0.105115	0.140742	-0.114221	-0.173712	-0.12918	-0.141538	-0.183756	-0.0960089	0.0314725	-0.141538	0.0145617	-0.126362	-0.126362	-0.132432	-0.0795046	0.0216079	-0.0322682	-0.132432	-0.0653803	0.0207111	-0.0277153	-0.0686915	-0.0770385	-0.0474446	0.0223667	-0.0777973	0.0678957	-0.0573092	0.0496841	-0.0140566	-0.0474446
-0.149423	-0.149423	-0.149423	-0.149423	-0.149423	0.0185693	-0.149423	0.0105696	-0.149423	-0.0654271	0.438551	-0.149423	-0.149423	-0.149423	-0.149423	-0.149423	-0.149423	-0.149423	-0.149423	0.102566	-0.149423	0.186562	-0.149423	-0.149423	0.942529	-0.149423	-0.149423	-0.0654271	-0.149423	-0.149423	-0.0694269	-0.0694269	-0.149423	-0.0654271	-0.149423	-0.149423	-0.0610062	-0.149423	-0.149423	-0.149423	0.0185693	-0.149423	-0.149423	-0.0610062	-0.0610062	-0.149423	0.570545	0.0105696	-0.149423	-0.149423
0.245238	-0.242872	-0.134403	0.0825348	-0.242872	0.0825348	-0.188637	-0.0801684	-0.242872	-0.025934	-0.025934	-0.0801684	-0.123556	-0.134403	-0.025934	-0.242872	-0.134403	-0.134403	-0.188637	-0.188637	-0.134403	-0.242872	-0.134403	-0.0638981	-0.183214	1	-0.242872	-0.134403	-0.188637	-0.242872	-0.134403	-0.0801684	-0.188637	-0.242872	-0.134403	-0.134403	0.0825348	0.115075	-0.242872	-0.242872	-0.242872	-0.183214	-0.0801684	-0.025934	0.407941	-0.134403	-0.134403	-0.188637	-0.183214	-0.134403
0.148699	0.106326	0.102795	0.25463	0.152551	0.133291	0.672577	0.339375	-0.0843495	0.0215816	-0.147908	0.171811	-0.155612	0.169885	-0.155612	1	0.595536	0.063954	0.063954	0.508865	0.360561	0.05625	-0.0737564	0.0118033	0.0369898	0.0427678	-0.155612	-0.0400511	-0.194133	-0.138492	-0.162032	-0.147908	-0.169094	-0.126722	-0.00153065	0.0947704	0.148699	-0.0785715	-0.0843495	0.106326	-0.126722	0.148699	0.000395367	0.152551	0.0851403	-0.169094	-0.0207909	0.0177296	0.171811	0.191071
1	-0.452819	-0.146963	-0.372107	-0.380178	-0.307538	0.200949	-0.452819	0.238999	-0.452819	0.0556673	-0.245274	-0.0169736	1	-0.234897	-0.0896146	0.709436	0.923536	0.541215	-0.0169736	-0.452819	-0.452819	0.0824298	-0.376355	0.200949	-0.380178	-0.452819	-0.452819	-0.0704986	-0.0169736	0.377363	-0.314456	-0.0169736	-0.452819	0.0556673	-0.299891	-0.452819	-0.245274	0.418872	0.238999	0.0556673	-0.299891	-0.376355	-0.452819	-0.223427	-0.452819	-0.10691	0.792454	-0.0169736	-0.452819
-0.00358827	0.122385	-0.197047	-0.255535	-0.0800721	0.126584	0.212366	0.727058	-0.129562	-0.255535	-0.0917697	-0.13856	-0.146358	0.126584	-0.0371812	-0.200947	0.235761	0.0369032	-0.197047	-0.0800721	-0.0215845	0.0174073	-0.200947	0.563292	0.126584	0.680267	-0.200947	-0.13856	-0.0800721	0.0174073	-0.13856	-0.197047	0.0174073	0.0174073	-0.0371812	-0.0917697	-0.146358	-0.255535	-0.255535	-0.13856	-0.255535	-0.197047	-0.0917697	-0.146358	-0.200947	0.0719958	0.563292	-0.197047	0.0593984	-0.129562
0.0607884	-0.19536	-0.19536	0.018097	0.0607884	0.0892494	0.136684	-0.19536	0.563599	0.0607884	0.018097	-0.19536	-0.19536	-0.0245945	-0.0245945	-0.0352673	-0.109977	-0.147925	-0.10049	-0.152669	-0.147925	-0.19536	-0.152669	-0.10049	0.018097	-0.19536	1	-0.152669	-0.0672859	-0.147925	0.018097	-0.10049	-0.10049	-0.19536	0.0607884	0.0607884	0.184119	0.373859	0.0607884	0.10348	-0.147925	-0.0672859	-0.109977	-0.19536	-0.109977	-0.152669	-0.19536	-0.19536	-0.0530554	-0.109977
0.0229997	0.354579	0.0721226	0.399609	0.268614	0.0598419	0.87037	0.244053	0.331382	0.0229997	0.0352804	0.010719	0.133526	0.415983	0.0598419	0.010719	0.0414208	-0.0384039	-0.0261232	-0.0506847	-0.0384039	-0.0138425	-0.0261232	0.0448321	-0.0506847	-0.0506847	-0.0506847	-0.0506847	-0.0506847	-0.0261232	-0.0506847	-0.0233942	-0.0384039	-0.0233942	-0.0506847	-0.0384039	-0.0506847	-0.0261232	-0.0506847	-0.0261232	-0.0506847	-0.0384039	-0.0506847	-0.0384039	-0.0506847	-0.0384039	-0.0506847	-0.0506847	-0.0506847	-0.0370394
1	0.383333	0	0	0	0	0	0	0	0	0	0	0.2	0	0	0	0	0	0	0	0	0	0	0	0	0	0	0	0	0.4	0	0	0	0	0	0	0	0	0	0	0	0	0	0	0	0	0	0	0.209091	0
-0.0469801	-0.165072	-0.129851	0.215446	-0.637438	0.425386	-0.165072	0.290425	-0.0469801	0.622206	0.189203	0.477872	0.386022	-0.440619	-0.0469801	0.267931	-0.55871	-0.295594	0.0358912	0.0711115	0.149839	0.46475	-0.585644	-0.129851	-0.204436	-0.519346	-0.178193	-0.361891	0.160198	-0.479983	0.102978	-0.159448	-0.00761619	0.386022	-0.125708	-0.171287	0.0358912	0.515361	-0.401255	0.327914	-0.125708	-0.0055444	-0.0469801	0.0358912	-0.129851	-0.378465	-0.309406	-0.421874	0.700933	0.325941
-0.0729407	-0.084582	-0.0593592	0.0201898	-0.084582	0.81263	-0.0719706	-0.0719706	-0.084582	-0.0719706	-0.0708241	-0.084582	-0.0729407	-0.0543146	-0.084582	-0.084582	-0.0719706	1	-0.0147341	0.0392392	0.00369794	0.136603	-0.0593592	0.264657	-0.0729407	0.0201898	-0.0305331	0.0163094	-0.0719706	-0.0593592	-0.0729407	-0.0612994	-0.0380168	-0.084582	-0.0612994	-0.0593592	-0.0593592	-0.0708241	-0.0729407	-0.0593592	-0.0629624	-0.0380168	-0.0467477	-0.0737722	-0.0629624	-0.0467477	-0.084582	-0.084582	-0.0719706	-0.0729407
-0.135981	-0.226138	-0.173105	-0.0307978	-0.28162	-0.0493596	-0.18106	0.21463	-0.234152	-0.03781	-0.0965375	-0.228017	-0.284476	-0.328818	-0.241165	-0.234152	-0.304275	-0.00976111	-0.262201	-0.248177	-0.149129	-0.234152	0.21463	-0.162277	0.0626986	-0.286243	-0.173105	-0.192079	-0.211112	-0.122833	0.172557	-0.151007	-0.0965375	0.530181	-0.222603	-0.175425	-0.151007	-0.122833	-0.135981	-0.135981	-0.0439457	-0.18106	-0.0617341	-0.0864832	-0.107932	-0.135981	-0.148356	-0.00450193	-0.150006	-0.247352
-0.188327	-0.200342	-0.13283	-0.178601	-0.00696013	-0.098502	-0.140268	-0.144273	-0.0922085	-0.0561639	-0.173783	-0.128253	-0.123194	-0.098502	0.0960244	0.0399551	-0.109945	0.0388108	-0.190044	-0.0412883	0.633833	-0.098502	0.187566	0.0759997	1	0.0880145	-0.169759	-0.0681787	-0.0756165	-0.110547	-0.155716	-0.0298456	-0.0922085	-0.0870592	-0.098502	-0.098502	-0.052731	-0.109945	-0.0756165	-0.052731	-0.0922085	-0.121387	-0.052731	0.49652	0.0388108	-0.0412883	0.0159253	-0.00696013	0.0639848	-0.144273
0.19029	0.14266	0.228394	0.324713	1	0.0283482	0.552278	0.0855042	0.324713	0.171238	0.123608	0.123608	0.161712	0.0664522	0.19029	0.123608	0.195053	-0.0669117	-0.0573858	-0.00975576	-0.0383338	-0.0859637	-0.0573858	0.0177638	0.00929623	-0.0192818	-0.0573858	-0.024574	-0.105016	-0.0478598	-0.0573858	-0.0880806	-0.0954897	-0.0880806	-0.105016	-0.0764377	-0.0764377	-0.0859637	-0.000229764	-0.0669117	-0.162172	-0.0954897	-0.0880806	-0.0764377	-0.0954897	-0.105016	-0.0954897	-0.0859637	-0.0669117	-0.0139895
-0.0894446	0.268571	-0.0727629	0.488	-0.0727629	-0.584763	0.000380006	-0.219049	-0.194668	0.390476	-0.0637805	-0.0661136	0.0735229	-0.292192	0.0979039	-0.340954	-0.51162	-0.423079	-0.48724	-0.5514	-0.340954	0.683047	-0.584763	-0.145906	-0.40597	0.0816499	-0.536001	0.366095	-0.371751	-0.40597	-0.316573	0.47639	-0.462859	-0.51162	0.366095	-0.462859	-0.500072	-0.448743	-0.462859	-0.51162	-0.10798	0.269854	-0.0727629	-0.294758	-0.657906	-0.294758	-0.194668	-0.0894446	-0.219049	-0.584763
-0.151143	-0.123897	-0.0921099	-0.0694049	-0.123897	0.784951	-0.0921099	0.0554725	-0.123897	-0.0921099	-0.0867433	-0.151143	-0.0694049	-0.151143	-0.151143	-0.0694049	-0.121626	1	-0.151143	-0.118943	0.0554725	0.094071	-0.151143	-0.014913	-0.0966509	-0.042159	-0.125843	0.084989	-0.0921099	0.173538	0.012333	0.121317	0.148563	0.253655	-0.014913	-0.121626	0.025956	0.0420559	-0.0966509	-0.00356047	-0.0246437	-0.151143	-0.121626	-0.125843	-0.0246437	-0.0921099	-0.033077	-0.00356047	-0.121626	-0.0694049
-0.0968464	0.0140707	-0.05703	0.0567311	0.0851713	-0.170791	-0.13718	0.0756913	-0.142351	0.369574	0.568656	0.333377	-0.0167396	0.0980987	0.198932	-0.0123381	-0.05703	-0.0285897	-0.139981	-0.000149459	-0.0285897	-0.0285897	-0.146143	-0.0651558	-0.142351	-0.0699574	-0.0285897	-0.170791	-0.0285897	0.278159	-0.170791	0.198932	-0.0285897	-0.0783602	-0.0167396	0.0282908	0.0851713	-0.00273494	-0.13718	-0.139981	-0.142351	0.0140707	0.0756913	-0.0285897	0.0567311	-0.0854703	-0.0167396	0.0851713	-0.05703	-0.0167396
0.00508895	-0.0175227	0.0842296	-0.0771351	-0.0730239	-0.0771351	-0.0591486	0.190093	-0.128525	-0.0771351	0.0379786	0.0194782	0.0472288	-0.0771351	1	-0.0360231	-0.107969	-0.0565791	-0.0013348	-0.0175227	-0.100775	0.056479	0.148981	-0.0565791	-0.0565791	0.056479	-0.00518906	-0.0771351	-0.100775	-0.0257451	-0.0915243	-0.0915243	-0.0822741	-0.100775	-0.0360231	-0.110025	-0.0452733	-0.0976911	-0.0668571	-0.118247	-0.0591486	-0.0637737	-0.128525	-0.128525	-0.110025	-0.1054	-0.0360231	-0.0360231	-0.0668571	-0.107969
-0.0358922	-0.0283857	-0.0267772	-0.0253831	0.0150446	0.0331673	-0.0267772	0.0396729	-0.080931	-0.0267772	-0.0448999	-0.0267772	-0.0709223	-0.00586631	0.000639296	0.000639296	-0.0448999	-0.047688	-0.0128366	-0.0337475	-0.0616286	-0.0644167	-0.0904391	-0.0337475	-0.0188775	-0.0128366	0.0526841	0.00110398	0.196272	0.0136505	-0.0685989	0.0917177	0.278754	0.371459	-0.00586631	-0.0579111	-0.0383943	-0.0774279	-0.0734245	-0.0755692	-0.0685989	-0.0755692	-0.0644167	0.0071449	-0.0709223	-0.0709223	0.0071449	-0.0546583	0.166782	-0.0884374
-0.152914	-0.201356	0.0598497	-0.068141	-0.196388	-0.206105	-0.177135	-0.124656	-0.107702	-0.167985	-0.159979	-0.230623	-0.226052	-0.247106	-0.202365	-0.183056	-0.243339	0.351957	-0.145379	-0.115237	-0.0540122	-0.130308	1	0.299209	0.261532	-0.047957	-0.0864254	-0.0775603	-0.152914	-0.0257545	-0.0398833	-0.0237361	0.334531	0.198737	-0.0930743	-0.20943	-0.217503	-0.117592	-0.115237	-0.131721	-0.110528	-0.0560306	-0.0199367	0.00665876	-0.130308	-0.17552	0.046552	-0.0045612	-0.198126	-0.152914
0.138109	-0.128166	-0.167874	-0.310614	0.226867	0.00497141	-0.261304	-0.219038	-0.641697	-0.261304	-0.128166	0.245887	0.138109	0.724901	-0.128166	0.00497141	-0.0394078	0.0189859	-0.681738	-0.305683	-0.438821	-0.0394078	1	-0.167874	0.360005	0.00497141	0.330419	0.00497141	-0.308019	0.00497141	0.288153	0.0768235	-0.305683	0.315626	0.404384	-0.261304	-0.354734	0.119089	-0.216925	0.668546	0.138109	-0.541594	-0.074444	-0.308019	0.0657009	0.0189859	-0.134506	-0.345836	-0.128166	-0.261304
0.0395813	-0.0258399	0.0459416	-0.00130696	0.023226	0.118632	0.0277691	0.0277691	0.0550279	0.0559365	0.170424	0.121358	0.0722918	0.194956	0.154068	-0.0074402	-0.0585505	0.191322	0.091373	0.00687068	0.373047	0.191322	-0.0503728	1	0.0395813	0.0732005	0.325799	-0.00130696	0.0477589	0.0186828	-0.0176623	0.00959656	-0.0540073	0.0732005	-0.0503728	-0.0421952	0.0459416	-0.0358348	-0.0258399	-0.0830834	-0.0721799	-0.0176623	-0.0830834	-0.0074402	-0.0340175	-0.0176623	-0.0830834	-0.0258399	-0.0540073	-0.0503728
0.417861	0.214113	-0.164277	0.0758551	0.209262	-0.222491	0.185006	-0.00418899	-0.137596	0.828269	0.24322	0.716207	0.446968	1	0.476075	0.604146	0.102536	-0.251598	-0.397133	-0.3884	-0.324365	-0.452436	-0.397133	-0.3884	-0.164277	-0.368026	-0.0769563	-0.309812	-0.251598	-0.190958	0.0135986	-0.222491	0.0491737	-0.164277	-0.132259	-0.0478494	-0.0575517	-0.228312	0.126792	-0.00418899	-0.106063	0.0491737	0.155899	0.359648	-0.164277	-0.00418899	-0.0478494	0.505182	-0.0769563	-0.0575517
0.303072	0.142242	-0.297923	-0.250897	-0.259832	0.142242	0.94639	-0.148783	-0.301954	-0.0185874	0.0618274	-0.225368	0.785561	0.642601	0.544316	0.303072	0.222657	0.463901	-0.551864	-0.0185874	0.785561	0.222657	-0.551864	-0.297923	-0.581491	0.383487	0.106502	0.0618274	0.294607	-0.0185874	-0.148783	0.0809738	-0.259832	0.624731	0.0618274	0.633196	0.125313	0.234145	-0.581491	-0.455125	-0.0990022	-0.38257	-0.805806	-0.467217	0.548549	0.294607	0.463901	0.00438824	0.463901	-0.213276
-0.0240883	-0.0652577	0.0208237	-0.0652577	0.202343	-0.0240883	0.0170811	0.0788351	-0.000696622	0.0170811	0.305267	-0.00607671	0.469944	0.0728313	0.243513	0.429711	0.0638645	-0.0652577	-0.00350362	0.0423441	0.0582504	-0.0652577	0.472751	0.0788351	1	0.0333773	-0.0652577	0.0170811	0.0170811	0.0582504	-0.022217	0.0249229	0.31801	-0.0652577	0.149946	0.257548	-0.0652577	-0.0455307	-0.0455307	0.0333773	-0.0652577	-0.0427126	0.227829	0.0788351	0.120005	-0.0652577	-0.0652577	0.236027	-0.0652577	-0.0652577
0.329162	0.0745168	-0.112953	-0.0797304	0.181303	0.359281	0.430472	0.152827	1	0.219272	0.394876	0.186049	0.110112	0.537258	0.385384	0.152827	0.219272	-0.245843	-0.146175	0.285717	-0.174652	-0.179398	-0.169176	-0.210247	0.617942	-0.103461	-0.103461	-0.174652	0.019937	-0.0925083	-0.245843	-0.0678652	0.219272	-0.112953	0.0389213	0.0531595	0.466067	0.119604	0.086382	-0.0678652	-0.146175	-0.0797304	-0.0925083	-0.0797304	-0.207509	0.086382	-0.179398	-0.174652	-0.146175	-0.139056
0.420707	-0.158586	-0.356765	-0.0795914	0.104729	0.183724	-0.0795914	0.196262	0.12103	0.0783976	-0.0795914	-0.0545138	0.28905	-0.225878	0.210055	0.447039	-0.211249	0.00356066	-0.107309	-0.158586	0.104729	0.763017	-0.273613	0.169865	-0.184917	-0.184917	0.183724	-0.316575	0.474756	-0.105923	0.497194	-0.0294362	0.605028	0.236387	-0.000596945	-0.4122	-0.30133	0.396883	-0.632553	0.22134	0.368044	0.253017	0.11443	-0.107309	-0.717091	0.0867128	0.497194	0.32165	1	0.031278
-0.108439	-0.122618	-0.103135	-0.127885	-0.108439	-0.147331	-0.157054	-0.0987156	-0.153961	0.367995	-0.0500999	0.0264699	1	-0.0387562	0.611074	0.557597	-0.082805	-0.124482	-0.0306536	-0.0319795	-0.0695462	-0.0112073	-0.00148413	0.0276853	0.128968	0.0451059	0.0171519	-0.059823	-0.0500999	-0.0306536	0.0900018	-0.0440808	0.07306	-0.0853463	-0.0929701	0.0798367	-0.082805	-0.0573922	-0.15989	0.827819	-0.0987156	0.0624108	0.136955	0.076301	-0.176501	-0.0667102	-0.103135	0.0900018	0.110332	-0.0500999
-0.236051	0.159872	-0.109135	0.91309	-0.187768	0.0564076	0.961373	-0.241569	-0.0429179	0.623391	-0.216738	-0.142243	-0.129828	-0.245707	-0.00980937	0.288167	-0.0718878	-0.241569	0.0232991	-0.175352	-0.120171	-0.20846	0.0343353	-0.158798	-0.109135	0.0564076	0.594421	1	-0.20846	0.155733	-0.175352	-0.175352	-0.109135	-0.175352	-0.175352	-0.0429179	-0.00980937	-0.0429179	-0.0760264	-0.197424	0.22195	-0.0718878	0.0232991	-0.216738	0.015022	-0.109135	-0.216738	-0.109135	-0.274677	-0.187768
-0.36691	0.113175	-0.130026	-0.200214	-0.426921	0.0531645	0.473239	0.0474492	0.276061	0.113175	-0.3069	0.390367	0.0531645	0.866643	0.233197	0.0531645	-0.00684623	-0.698549	-0.824887	-0.726975	-0.726975	0.293207	0.122651	-0.256364	-0.246889	-0.246889	-0.0668569	0.353218	0.122651	-0.36691	-0.12401	-0.352622	0.113175	-0.0668569	0.0531645	0.564835	-0.509041	-0.295469	-0.00684623	-0.295469	-0.126868	0.438496	-0.698549	0.754342	-0.635379	-0.193195	-0.295469	-0.352622	-0.126868	-0.130026
0.257353	0.15243	0.577072	0.146383	0.393932	0.317106	0.282962	0.223209	0.282574	0.146383	0.112238	0.307859	0.240281	0.176971	0.1976	0.157635	0.202256	-0.0324496	0.0268767	-0.0297724	0.00980441	-0.0158041	-0.0565449	0.0268767	-0.0111803	-0.00299984	0.00518065	0.00980441	0.0354129	0.189064	0.0951661	0.16061	0.188657	0.16061	-0.0743933	0.00592433	-0.0743933	0.0215416	0.0215416	-0.0193608	0.00126824	-0.0263727	-0.0263727	0.0354129	-0.00726793	-0.0684438	-0.0297724	-0.00299984	-0.011924	0.0695576
-0.105299	-0.105299	-0.105299	-0.105299	-0.105299	-0.105299	-0.0339891	-0.0339891	-0.105299	-0.105299	-0.105299	-0.105299	-0.105299	-0.105299	-0.105299	-0.0696439	-0.0339891	-0.105299	-0.105299	-0.105299	-0.105299	-0.0696439	-0.0720209	-0.105299	-0.0696439	-0.105299	0.626813	0.260757	0.00166571	1	-0.0285037	-0.0720209	-0.0696439	-0.0696439	-0.105299	-0.105299	-0.0387431	-0.105299	-0.0720209	-0.00546525	-0.105299	-0.0387431	-0.0696439	-0.0720209	-0.0339891	-0.105299	-0.105299	-0.105299	-0.105299	-0.0696439
-0.0517731	-0.178065	-0.178065	-0.0622974	-0.00638698	0.0113728	-0.146492	-0.146492	0.0429457	1	0.0429457	0.444623	0.206072	-0.0202001	0.106092	0.453394	0.0113728	-0.209638	0.20081	-0.0921162	-0.241211	0.106092	-0.121935	-0.151754	-0.0202001	-0.209638	0.0113728	-0.0622974	0.086797	-0.146492	-0.207664	-0.146492	0.0808332	-0.0517731	-0.241211	-0.0622974	-0.083346	-0.0921162	0.0113728	-0.146492	-0.083346	-0.209638	0.548113	-0.151754	-0.0517731	-0.0202001	-0.107026	-0.0734795	-0.146492	-0.121935
0.522334	0.13976	-0.114553	-0.0614792	-0.114553	0.0446687	-0.00840525	-0.114553	0.162879	0.416186	0.0977427	0.13976	1	-0.114553	0.0977427	0.828716	-0.0590668	-0.0535181	0.0977427	-0.114553	-0.114553	0.150817	-0.114553	-0.0614792	-0.0128281	-0.114553	-0.0128281	-0.00840525	-0.00840525	0.0977427	-0.0590668	-0.0564246	0.117961	-0.0128281	-0.00358035	-0.114553	-0.114553	-0.0636906	-0.114553	0.241485	-0.00840525	0.00170407	0.00170407	-0.114553	-0.114553	-0.114553	-0.00358035	0.107392	0.384825	-0.00840525
-0.0894725	-0.0569185	-0.0169237	-0.0665297	-0.128537	-0.0169237	-0.0308754	-0.0789312	-0.0569185	-0.0959833	-0.0257353	0.0602757	-0.0531491	-0.122337	-0.0913327	-0.0178538	0.0946899	0.572148	0.237307	0.0698869	0.150497	0.187701	1	0.112362	0.0140801	0.678801	0.0135164	0.516031	0.367523	-0.00517489	-0.103734	-0.0169237	0.0732973	0.100891	-0.060329	-0.0293252	-0.0789312	-0.0727305	-0.0975335	-0.085132	-0.0178538	-0.0913327	-0.116136	0.022239	-0.0975335	-0.116136	-0.0479275	-0.0789312	-0.00483221	-0.085132
-0.0320443	-0.00647562	-0.0307764	-0.0459908	-0.0320443	0.051635	-0.0599374	0.0655815	-0.00161546	0.23294	0.163207	0.140544	1	-0.00647562	0.497924	0.756569	-0.0307764	-0.0118218	0.051635	0.042126	0.0934746	-0.00415119	-0.0453569	0.0237419	0.113813	-0.0465719	-0.0198411	-0.0320443	0.107421	0.0376884	0.202511	0.12336	0.108085	0.0603516	0.012965	0.0858674	-0.00161546	0.00688982	-0.00647562	0.127179	-0.0180977	0.00116178	0.00116178	-0.00415119	-0.0180977	-0.0599374	-0.0599374	0.100448	0.0858674	0.0795281
-0.0389461	-0.0389461	-0.0389461	-0.0389461	-0.0389461	-0.0389461	-0.0389461	-0.0389461	-0.0389461	-0.0389461	-0.0389461	-0.0389461	-0.0389461	-0.0389461	-0.0389461	-0.0389461	-0.0389461	-0.0389461	-0.0389461	-0.0389461	0.149953	-0.0389461	-0.0389461	-0.0389461	-0.0389461	-0.0389461	0.149953	-0.0389461	-0.0389461	1	-0.0389461	-0.0389461	1	-0.0389461	-0.0389461	-0.0389461	-0.0389461	-0.0389461	-0.0389461	-0.0389461	-0.0389461	-0.0389461	-0.0389461	-0.0389461	-0.0389461	-0.0389461	-0.0389461	-0.0389461	-0.0389461	-0.0389461
0.311065	0.0354911	-0.200922	0.148783	-0.0196237	0.807098	-0.0471811	0.0131827	0.35437	-0.322755	0.200835	0.51184	0.311065	-0.279888	0.25595	0.503967	0.228393	0.0891555	-0.0558835	0.228393	0.669311	0.421295	-0.578024	0.466257	-0.157411	-0.460542	-0.0349334	-0.322755	0.669311	0.338622	0.223144	-0.144288	1	0.311065	-0.0747385	-0.113899	-0.345961	0.328124	-0.295198	0.170654	0.972443	-0.171915	-0.0558835	-0.345961	-0.491	0.379233	0.223144	-0.118043	0.834656	0.00213212
-0.0514322	-0.0514322	-0.0514322	-0.0514322	-0.0514322	-0.0195706	-0.0514322	-0.0514322	-0.0514322	-0.0514322	-0.0248809	-0.0514322	-0.0514322	-0.0514322	-0.0514322	-0.0337313	-0.0514322	-0.0514322	-0.0369497	-0.0355014	0.165806	-0.0514322	-0.0355014	-0.0514322	-0.0381565	-0.0369497	0.136841	0.165806	0.373389	0.251253	0.219391	0.0933932	0.442422	-0.0315187	-0.00798459	-0.0514322	-0.0355014	-0.0514322	-0.0514322	-0.0514322	-0.0514322	-0.0224671	-0.0248809	-0.0514322	-0.0514322	-0.0514322	-0.0514322	-0.0514322	-0.0514322	-0.0381565
-0.182183	0.259934	-0.297518	-0.162961	0.798164	-0.110099	-0.141816	-0.332119	-0.141816	-0.0572372	-0.233443	-0.303926	-0.395553	-0.162961	-0.355186	0.259934	0.111921	-0.182183	0.577105	-0.303926	0.492526	-0.20525	1	-0.0668484	-0.268685	0.365658	-0.0668484	-0.20525	0.238789	-0.332119	-0.412853	-0.20525	-0.182183	-0.355186	-0.293082	-0.141816	0.336824	-0.20525	-0.233443	-0.332119	-0.332119	-0.355186	-0.268685	-0.528188	-0.223374	-0.585856	-0.458987	-0.412853	-0.585856	-0.585856
-0.150058	-0.161135	-0.131747	-0.22839	-0.178543	-0.0820121	-0.0187134	-0.0187134	-0.145311	-0.157179	-0.135816	-0.299601	-0.107332	0.06041	-0.0147572	-0.271908	-0.29248	0.718716	0.341298	0.187007	0.313605	0.234481	1	0.323495	0.106302	0.960834	-0.0187134	0.392728	0.171183	-0.0661874	0.598449	-0.139377	0.305692	0.16327	0.0208483	-0.0187134	-0.139377	-0.0503628	-0.0187134	-0.17696	-0.128048	-0.224434	0.0920593	0.187007	-0.103771	-0.0978368	-0.113661	-0.03256	-0.107332	-0.107332
-0.0573748	0.00733492	-0.0429949	-0.0330088	-0.0313112	-0.0501848	-0.0933246	-0.021425	-0.0429949	1	0.0360948	0.218241	0.455909	0.302124	0.402783	0.676002	-0.00704502	-0.0501848	-0.0501848	-0.00584669	-0.0805425	0.158324	0.157126	-0.0601709	0.0360948	-0.0717547	0.00733492	-0.100914	0.0213154	-0.0933246	-0.0618685	0.0289048	-0.0914073	-0.0429949	-0.100515	-0.0941235	-0.100515	-0.087333	-0.0789447	-0.0645648	-0.100515	-0.107705	0.338073	-0.0601709	-0.0933246	-0.0933246	-0.100065	-0.0847866	-0.100515	-0.0669614
-0.149992	-0.219353	0.79671	-0.0947037	-0.243479	0.154595	-0.255542	-0.195227	-0.260568	-0.0725885	0.30337	-0.159039	-0.212652	-0.293741	-0.238453	-0.146976	-0.20528	0.118407	0.325486	-0.127877	0.398636	0.493561	1	-0.0947037	0.922597	0.546638	-0.0637424	-0.0504732	-0.0725885	-0.110787	0.0158724	-0.0987246	0.239035	0.0158724	-0.127877	-0.142336	-0.0866618	-0.138934	-0.127877	-0.0504732	-0.0725885	-0.0987246	-0.0836461	-0.279667	-0.127877	-0.20729	-0.183165	-0.0866618	-0.24951	0.263161
0.00866563	-0.0739456	0.0556038	-0.0739456	0.0499712	0.00866563	0.00866563	0.173888	-0.0739456	0.215194	0.421722	-0.034361	1	0.0843926	0.33911	0.703351	0.0124207	-0.0264441	-0.03264	0.0556038	-0.03264	-0.0739456	0.228336	0.00866563	0.915668	0.0843926	-0.0739456	-0.0739456	0.0912768	0.0499712	0.14197	0.0165334	0.242731	0.0843926	0.0124207	0.271519	-0.0307624	-0.0739456	-0.0739456	0.0052235	-0.03264	-0.0287061	0.423689	0.0499712	0.0912768	-0.0739456	-0.0739456	0.228336	-0.0739456	-0.03264
0.0779508	0.115586	0.0288167	0.115586	0.426071	0.16472	0.44698	0.185628	0.488796	1	0.322576	0.0403162	0.604836	0.473115	0.256715	0.590723	0.219081	-0.0548159	-0.0548159	0.00268152	-0.0548159	-0.107086	-0.100814	0.363347	-0.0914051	0.0601789	0.284941	-0.0819965	-0.0914051	-0.127994	0.0873595	0.0810871	-0.127994	-0.0234537	-0.100814	-0.0255445	-0.0129996	-0.0861781	-0.0631791	-0.0914051	-0.190719	-0.100814	-0.0914051	-0.114927	-0.0819965	0.0779508	-0.157266	-0.0349531	-0.0548159	-0.12904
-0.0342413	0.0305214	0.197825	0.00893385	0.26406	0.00893385	0.499561	0.570211	-0.0450351	0.0629028	-0.0126537	-0.167692	0.126684	0.0197276	0.0972467	0.430873	0.234622	0.451479	0.375923	0.764499	0.278779	0.587873	0.359732	0.62335	0.0187464	0.440685	-0.0891915	-0.0597539	0.107059	-0.0390385	-0.0630247	-0.0234475	0.343541	-0.0450351	-0.108817	0.00893385	-0.120592	-0.206942	-0.0342413	-0.109798	-0.163767	-0.131385	-0.174561	-0.0401288	-0.142179	-0.109798	0.214997	-0.099004	-0.0401288	-0.0450351
-0.0738707	-0.00326449	0.113318	-0.0751022	-0.0344626	-0.0837227	-0.0738707	-0.0664817	-0.0722287	-0.0738707	-0.0837227	-0.0837227	-0.0738707	-0.0541666	-0.0722287	-0.0738707	-0.0738707	0.0640577	0.339914	0.166272	0.458139	0.0886877	0.407647	0.559943	1	0.576363	0.241394	0.307074	0.142874	0.0312176	0.0246496	0.142874	0.318568	0.133022	-0.0640186	-0.0541666	-0.0607346	0.00494553	-0.0738707	-0.0640186	-0.0319996	-0.0246105	-0.0837227	-0.0738707	-0.0738707	-0.0751022	-0.0541666	-0.0319996	-0.0640186	-0.0640186
0.40289	-0.393256	-0.358836	-0.00466093	0.431324	0.260721	-0.307955	0.469236	0.306757	0.00481701	-0.251087	0.0359588	-0.0804844	-0.383778	-0.137352	0.0332508	0.516625	-0.149324	0.539073	0.573493	0.0616846	0.715662	-0.209185	-0.298976	0.17542	-0.364822	-0.162626	0.17542	0.688725	-0.450124	0.469236	0.0630386	1	0.146986	0.40289	-0.328906	0.0302578	0.00887898	-0.137352	0.252597	0.0616846	0.419352	0.120049	0.179909	-0.658139	0.2697	-0.343159	-0.316079	-0.165786	0.389422
0.0168733	0.0225058	0.319073	-0.0322831	-0.00770491	0.139764	0.0168733	0.238077	0.0749671	0.0660296	0.115186	0.116722	0.0537405	-0.0128254	-0.019994	-0.0149666	-0.040662	0.0813909	0.250366	0.152053	0.152053	0.0660296	0.100662	0.127475	0.269824	0.269824	0.269824	0.225788	0.287233	0.115186	0.190596	0.461621	0.23281	0.340486	-0.0535097	-0.1049	-0.0920527	0.0107287	0.093168	-0.0481565	0.0906078	-0.0363794	0.125134	0.0414514	0.422413	-0.0599335	0.152053	-0.0278143	0.0621194	0.0291623
-0.00743643	-0.0120366	0.0408653	0.0201646	0.0201646	0.00636407	-0.0764389	0.0753666	-0.0457015	0.516983	0.213372	0.226022	1	-0.0384876	0.461781	0.545838	-0.0168459	-0.00674641	-0.0488379	0.0552931	-0.00743643	0.0615661	0.0408653	0.116768	0.3186	0.0144144	0.0276398	0.0891671	0.130569	0.185771	0.27171	0.0484227	0.123997	0.120218	-0.0168459	0.0985765	-0.0168459	0.0144144	-0.0252621	0.252473	-0.0488379	0.0786524	0.229801	-0.0350374	-0.0902394	-0.0649385	0.0264375	0.0841487	0.372705	0.00636407
-0.054961	0.000563236	-0.0327513	0.0437488	-0.0438562	-0.0426223	-0.0216465	-0.0327513	0.000563236	-0.0105416	-0.0438562	0.0437488	-0.054961	0.0560875	0.0227729	-0.0105416	0.0116681	0.344814	0.153255	0.722379	0.378128	0.289289	0.0894021	0.411443	0.300394	0.211555	0.22266	0.100507	0.167136	0.189346	0.241168	0.0782972	0.167136	0.216491	-0.054961	-0.0426223	-0.054961	-0.054961	-0.0438562	-0.0438562	-0.0271989	-0.0216465	-0.0302836	-0.054961	-0.0426223	-0.0438562	-0.0105416	-0.054961	-0.054961	-0.054961
-0.0912936	-0.0929175	-0.0487757	-0.0523188	-0.0523188	-0.130268	-0.130268	-0.0523188	-0.089522	0.610252	0.10358	0.24324	1	-0.130268	0.610252	0.521673	-0.089522	-0.130268	0.0646055	0.032717	-0.0912936	0.0646055	-0.00802932	-0.0523188	0.0191349	-0.0929175	0.0191349	0.0256307	0.18153	0.18153	0.236449	0.125852	-0.00220841	-0.0929175	-0.089522	-0.089522	0.032717	0.0564857	-0.0929175	0.355292	-0.130268	-0.0875817	-0.0448951	-0.130268	-0.130268	-0.0555667	-0.089522	-0.00802932	0.440181	-0.0523188
0.00192161	0.103176	0.088711	-0.0141505	0.088711	0.0308514	0.00192161	0.103176	0.0822822	1	0.334614	0.334614	0.23336	0.1755	0.392474	0.479263	0.327382	0.103176	-0.0414731	0.0163865	0.0308514	-0.0993327	-0.0414731	0.0662101	-0.0414731	-0.0414731	0.0308514	-0.0462947	-0.055938	0.0308514	0.0163865	0.162643	0.0742461	-0.0141505	-0.0704029	-0.0704029	-0.113798	-0.0993327	-0.0414731	-0.0270082	-0.0523218	-0.0993327	-0.110583	-0.0704029	-0.0993327	-0.0848678	-0.113798	-0.0848678	-0.055938	-0.0623669
-0.128097	-0.160648	0.785567	0.12234	-0.136733	-0.136733	-0.247899	0.285755	-0.43965	-0.0952816	-0.354355	0.0290736	-0.54009	-0.0825272	0.698678	-0.273178	-0.138328	-0.147096	-0.0378869	-0.375081	-0.0155667	0.0179135	-0.182968	-0.136733	-0.178185	-0.127167	-0.530524	-0.033104	0.415956	1	-0.369899	-0.499436	0.308075	-0.345719	-0.0936873	-0.261088	-0.30254	-0.249928	-0.227608	-0.249928	-0.305729	-0.312903	-0.128097	0.0394365	-0.0641928	-0.157459	-0.395806	-0.468347	-0.104847	-0.0538299
-0.0879174	-0.0327166	0.154966	0.150629	0.332459	-0.0474368	-0.138518	0.192333	0.0989163	0.0132842	0.215687	0.0740051	-0.113218	0.177737	0.386465	0.105286	0.107257	-0.214419	0.0522079	0.237373	0.0522079	-0.0445453	-0.041209	-0.0645632	-0.148638	-0.0445453	-0.0445453	0.172315	0.736153	0.237373	-0.174662	0.280746	0.438331	-0.0011732	0.0989163	-0.134626	-0.0662314	-0.168879	0.0891854	-0.0676771	-0.016481	-0.041209	-0.152976	-0.204689	0.085571	0.0288537	-0.204689	-0.041209	0.122271	0.443391
0.156606	0.150666	0.0254112	0.481821	0.279353	0.253616	0.562465	0.337691	1	0.31367	0.845576	0.361713	0.588202	0.330828	0.361713	0.0494328	0.31367	0.0991917	-0.070675	-0.0226319	-0.106707	-0.118718	-0.203717	-0.106707	0.337691	0.459515	-0.183919	-0.0294952	-0.0466534	-0.120566	-0.0928487	-0.00375781	0.265627	-0.14274	0.150666	-0.0466534	0.0734543	-0.0226319	0.0734543	-0.158182	-0.190783	-0.256842	-0.148283	-0.262847	-0.0928487	0.0254112	-0.214804	-0.106707	-0.214804	-0.183919
-0.197471	-0.083609	0.288216	-0.0746536	0.186334	-0.105358	0.23239	-0.0132448	0.143766	0.0942205	0.048164	0.0340911	0.0328118	0.0929412	0.0174596	0.0153661	0.0635162	0.0458611	0.186334	-0.000683926	0.124925	-0.0132448	-0.048834	0.0942205	-0.0100464	0.137079	0.0340911	0.048164	0.0942205	0.385912	0.0635162	0.416617	0.382988	0.534317	0.111666	-0.209334	-0.193284	0.387192	-0.083609	-0.113034	-0.136062	-0.121441	-0.0709983	-0.0900058	-0.0132448	0.0340911	0.191916	-0.161184	0.0474661	0.217038
-0.0450914	-0.207121	0.116938	-0.0450914	-0.126106	-0.0855988	-0.0855988	-0.207121	0.0359234	-0.0855988	-0.126106	-0.0855988	0.108837	0.116938	0.197953	0.108837	0.157446	-0.0855988	0.0764308	0.157446	0.40049	-0.0450914	0.197953	0.0642786	1	0.272217	-0.158512	0.0764308	0.0359234	0.116938	-0.00458401	0.238461	0.440998	0.197953	-0.166614	-0.166614	-0.0855988	-0.113954	-0.113954	-0.126106	-0.0855988	-0.158512	0.0764308	-0.0450914	-0.00458401	0.0359234	-0.0450914	-0.0450914	-0.0248377	0.0764308
-0.0834363	0.0377375	-0.0834363	-0.0343332	-0.0250769	-0.0691806	-0.0691806	-0.126204	-0.0192855	0.82314	0.0234817	0.241674	0.712905	0.258701	0.458282	1	-0.0121576	-0.0620527	-0.10482	-0.115116	-0.12858	0.536688	0.295529	-0.0612607	0.215934	-0.119076	0.0163538	-0.135311	-0.0276014	-0.0976921	-0.100811	0.0662489	-0.160893	-0.0620527	-0.133331	-0.142043	-0.126204	-0.115116	-0.10482	-0.0691806	-0.168971	-0.154715	0.137528	-0.12858	-0.0620527	-0.0763085	-0.123531	-0.0629437	-0.0691806	-0.108384
0.132299	0.245864	0.366477	0.488656	0.65835	0.739281	0.303124	0.604048	0.144744	0.113067	0.239772	0.209314	0.144744	0.00220081	0.420779	0.128905	0.192258	0.217146	0.590472	0.509019	0.604048	0.033877	0.223934	0.366477	0.382315	0.904972	-0.0373944	-0.0453134	0.113067	0.117941	-0.0136373	0.160582	0.0655531	0.437748	-0.122241	-0.139211	-0.122241	0.00220081	0.00829238	-0.105272	-0.0611515	-0.122241	-0.108666	-0.0611515	-0.020425	-0.0769896	-0.0611515	-0.0713331	-0.0453134	-0.119631
-0.0125652	-0.110844	0.0946476	-0.0483028	0.05891	0.0350849	-0.0840404	0.0350849	0.0199235	0.463936	0.392461	0.277306	1	0.106064	0.404373	0.219188	0.0697396	-0.110844	0.0231724	-0.0797086	-0.0721279	-0.0483028	0.0448315	0.0112599	0.482798	-0.0765951	0.163145	-0.0363903	0.332898	0.166123	0.169372	0.0816005	0.0946476	-0.00809801	-0.0921626	0.0572855	-0.117071	-0.0309304	-0.0880112	0.106064	-0.0721279	0.120742	0.290353	-0.0125652	-0.0959529	-0.110844	-0.0672546	0.0448315	0.107102	-0.0125652
0.272532	0.165168	0.632152	0.54693	0.543451	0.29561	0.595628	0.254738	0.243433	0.461707	0.856513	0.486056	1	0.347787	0.486056	0.339961	0.595628	0.0608137	-0.0861515	0.108643	0.021681	-0.0496276	-0.0646118	0.29561	0.096468	0.139079	0.00863673	-0.0565845	0.0842934	0.0899125	-0.191041	-0.0435403	0.0234202	-0.0983262	0.0347252	-0.000929057	-0.213116	-0.0496276	0.0112456	-0.147894	-0.122675	-0.13485	-0.13485	-0.0618022	-0.148898	0.0721188	-0.0131037	-0.147894	-0.13485	-0.108762
-0.0957249	-0.104856	0.34381	-0.0957249	0.178206	-0.0683317	-0.0957249	-0.0683317	0.114704	-0.0409386	-0.123118	0.498934	0.424744	0.157662	0.342565	0.315172	0.0287893	-0.251866	-0.0409386	-0.171679	0.0686339	-0.0409386	-0.14304	-0.0683317	0.236417	0.0526545	0.000151056	-0.123118	0.479531	0.452138	0.200619	0.28517	0.525186	0.525186	0.114704	-0.114402	0.0287893	-0.104856	0.0789063	0.105158	0.342565	-0.0448519	-0.0748539	0.096027	-0.177904	0.0264028	0.0574276	0.630193	0.0287893	0.232993
0.200324	0.113104	0.762663	0.294404	0.153284	0.412003	0.412003	0.623682	0.344651	0.129764	0.576642	0.248344	0.153284	0.338503	0.294404	0.36924	0.221706	0.433171	0.482563	0.418417	0.482563	0.506082	0.344651	0.553122	0.383583	0.608982	0.541362	0.412003	0.811841	0.576642	0.565951	0.580002	0.91488	0.631522	0.246295	0.36924	0.443006	0.113104	0.699142	0.676602	0.459043	0.116324	0.322403	0.200324	0.223844	0.496283	0.615129	0.443006	0.147939	0.176804
0.290735	-0.259878	-0.0911762	-0.188329	-0.166554	0.0667572	-0.0265671	-0.0965603	0.0200951	0.160081	-0.112114	-0.143222	0.138306	-0.253656	0.230075	-0.216805	0.650034	0.0200951	0.0667572	-0.0358995	-0.00323602	-0.0965603	-0.166554	1	0.00765181	0.393392	0.486716	1	0.416723	-0.0409247	0.0200951	0.183413	0.0344526	-0.00323602	-0.0498982	-0.283209	-0.0794508	-0.0965603	-0.189885	-0.166554	0.0434261	-0.101227	-0.329871	0.0667572	-0.213216	-0.0157989	-0.259878	0.160081	0.0729788	-0.00323602
0.134692	0.644768	0.296043	0.479297	0.471707	0.690311	0.617443	0.456743	0.431369	-0.0839116	-0.0201521	1.67335e-05	-0.0591885	-0.0140798	-0.0201521	0.00565533	0.126885	0.335079	0.717636	1	0.763179	0.316862	0.54978	0.38908	0.790504	0.998048	0.270669	0.325971	0.253754	0.152909	0.316862	0.380622	0.18609	0.152909	0.0344989	-0.0253569	-0.0676464	-0.102129	-0.0930201	0.0253904	-0.0761043	-0.0110436	-0.152225	0.0162819	-0.0201521	-0.0930201	-0.0253569	0.0490725	0.262211	0.0648606
-0.137023	-0.154633	-0.121761	-0.308721	0.54977	0.338449	-0.175178	-0.228595	-0.228595	0.465828	0.198742	0.893166	0.198742	0.145325	0.435304	0.519245	0.839748	-0.194255	-0.251488	0.465828	1	-0.175178	-0.388846	0.145325	0.0384909	1	-0.137023	-0.175178	-0.0683435	-0.216268	-0.0149263	-0.121761	0.0919081	0.0919081	-0.308721	-0.537651	-0.07979	-0.0416349	-0.524444	0.0919081	-0.121761	0.0346754	-0.0683435	0.0384909	0.0346754	-0.0683435	-0.0683435	-0.251488	-0.121761	-0.0929975
-0.111378	-0.121915	0.414969	-0.164618	0.128201	-0.118033	-0.091413	0.0483411	-0.0372659	0.740457	0.347814	0.73907	1	0.528607	0.700527	0.895033	0.470628	-0.195896	-0.0514833	-0.1625	-0.0381734	-0.0714481	-0.0650957	0.0217213	0.483964	-0.0772712	0.222479	-0.0248634	0.281265	0.321194	0.721097	0.459364	0.255279	0.235234	-0.0233509	0.129713	-0.085968	0.0120161	0.0183938	0.528607	0.00841135	0.466653	0.627005	0.148165	0.0217213	0.362788	0.0740534	0.936778	0.818501	0.527498
0.142368	0.213382	0.525844	0.182947	0.278933	0.184976	0.817002	0.14783	0.180606	0.284396	-0.0816001	0.270193	0.319903	0.666097	0.266642	0.523262	0.548163	0.106861	0.049503	-0.0605299	0.14783	-0.0605299	0.0822787	-0.0816001	0.639467	-0.0300953	0.33512	0.609032	0.517728	0.274251	0.122078	0.456859	0.440627	0.182947	0.0822787	-0.0488243	-0.0300953	-0.0422691	0.106861	0.0145422	-0.0623202	-0.179927	0.213382	0.475588	0.943813	-0.147152	-0.0816001	-0.0160485	-0.147152	0.177875
0.186851	-0.0697988	0.0420092	-0.0164359	0.113442	-0.0138948	0.00897499	0.0343859	-0.103962	-0.125703	0.768761	0.415549	-0.0138948	0.237673	0.268731	0.339317	0.405385	-0.153655	-0.0926686	1	0.0343859	-0.153655	-0.0672577	-0.321367	0.0699611	-0.0164359	-0.265463	-0.14349	0.237673	0.0140572	-0.0977508	-0.0926686	-0.0926686	0.0852077	-0.237511	-0.14349	-0.153655	-0.295956	-0.181607	-0.270545	-0.245134	-0.270545	-0.295956	0.0343859	-0.270545	-0.209559	-0.14349	0.110619	-0.14349	0.110619
1	0.108652	0.538835	0.103621	0.380346	0.727511	0.123746	0.236952	0.0784638	0.26714	0.0705195	0.174517	0.289782	-0.0045539	0.161481	0.161481	0.221858	0.0149096	0.19167	0.189684	0.13884	0.131293	0.0860109	0.0407285	0.103621	0.265343	0.274687	0.229405	0.348569	0.186279	0.184123	0.222217	0.161481	0.274687	0.108652	-0.110213	-0.15192	-0.20753	-0.0724775	0.0407285	-0.231804	-0.294917	0.0709167	-0.0327561	-0.11776	0.142018	-0.125307	-0.223419	0.0784638	-0.0271951
0.0496813	0.00347659	0.383105	-0.0176138	0.110247	0.12211	-0.0558403	0.193291	-0.0439769	-0.0558403	0.3369	-0.0547618	-0.0321135	0.0627935	-0.0558403	0.0865202	0.217017	0.212022	0.1577	0.187047	0.0865202	0.442421	0.584782	0.0509301	0.246017	0.323223	0.383105	0.276334	0.611631	0.41361	0.620372	0.0746568	1	0.193291	0.0983836	0.0272033	-0.0127575	0.0496813	0.00347659	0.0627935	0.0087492	-0.037733	0.0746568	-0.037733	0.12211	0.22451	0.0390667	0.0371936	-0.0202502	0.0865202
-0.0205316	-0.0205316	0.0815215	-0.0205316	0.0815215	-0.0205316	0.183575	0.0815215	-0.0205316	-0.0205316	0.766736	0.323898	-0.0205316	-0.0205316	-0.0205316	0.387681	0.783137	-0.0205316	0.438708	-0.0205316	0.387681	0.0815215	-0.0205316	-0.0205316	-0.0205316	0.0713162	0.387681	-0.0205316	-0.0205316	0.438708	1	0.438708	0.693841	-0.0205316	0.0815215	-0.0205316	-0.0205316	-0.0205316	-0.0205316	-0.0205316	-0.0205316	-0.0205316	-0.0205316	-0.0205316	-0.0205316	0.209088	0.285628	-0.0205316	-0.0205316	-0.0205316
-0.0338382	-0.0278276	-0.0403954	-0.0218169	-0.0338382	-0.0699024	-0.0819237	0.0262686	-0.0529632	0.567231	0.158504	0.294746	1	0.0988978	0.783615	0.977597	-0.0278276	-0.0969505	0.0503114	-0.065531	0.0623328	0.03829	-0.0780988	0.03829	0.179541	-0.0163071	0.179541	0.0863755	0.350846	0.206589	0.374342	0.255247	0.268413	0.168021	-0.0278276	0.0224437	-0.0403954	0.0988978	-0.0969505	0.317787	0.00222589	0.0182544	0.110418	0.0262686	-0.105966	-0.0739095	-0.00269195	0.148122	0.324071	0.0623328
0.328331	-0.121757	-0.184077	-0.225624	-0.246397	-0.156379	-0.0438575	-0.0871351	-0.246397	-0.0871351	-0.308717	0.439121	0.87536	0.397575	1	-0.294868	0.120598	-0.225624	-0.199657	0.314482	-0.246397	-0.225624	-0.364112	-0.0178909	-0.0871351	-0.0772431	0.120598	-0.225624	0.189842	-0.0178909	-0.308717	-0.308717	0.111942	-0.0594374	-0.246397	-0.433357	-0.308717	-0.294868	-0.0178909	-0.156379	-0.277557	-0.308717	-0.308717	-0.184077	-0.308717	-0.277557	-0.277557	-0.355457	-0.0178909	-0.433357
0.427323	-0.0442939	-0.170176	0.213972	0.0904537	0.629444	0.528383	0.00543443	0.101683	-0.0442939	-0.280102	0.454593	0.124141	-0.0854667	0.0567668	-0.145355	0.730505	0.326262	0.326262	0.696818	0.258888	0.393636	-0.0992567	-0.312016	0.831566	-0.51591	-0.0854667	0.292575	0.432642	0.696818	1	-0.0266483	0.393636	0.359949	0.427323	-0.170176	-0.312016	0.165848	0.0567668	0.326262	0.0904537	0.290802	0.113503	-0.347476	-0.524775	0.0425829	-0.251228	-0.0266483	-0.280102	-0.0637968
0.33984	0.0669242	1	0.236574	0.860264	0.4077	0.0743003	0.125933	0.00381761	0.0425831	0.432041	0.443105	-0.152146	0.118557	0.057909	0.0152915	-0.0304403	0.261653	-0.028965	0.0226676	0.0964286	0.261653	0.0300437	0.0588105	0.212971	0.052172	0.0750379	0.052172	0.148061	0.302222	0.107493	0.20707	0.0816764	0.516866	-0.127805	-0.213367	-0.217055	-0.154359	-0.144032	-0.183863	-0.176487	-0.110102	-0.0953499	-0.0732216	-0.242872	-0.119691	-0.169111	-0.154359	-0.154359	-0.139606
-0.102772	-0.138061	-0.00776433	-0.275687	-0.264286	-0.217461	-0.0851281	-0.0983613	-0.29686	-0.111595	-0.195405	-0.270394	0.0207381	-0.0780703	-0.283627	-0.178779	0.682402	-0.111595	-0.00572845	0.0330891	0.206004	0.0339714	0.153071	-0.032195	0.00838704	1	0.00750482	0.788268	0.23247	0.320014	-0.0718948	0.179537	0.647791	0.298637	-0.177761	-0.29686	-0.18923	-0.164528	-0.164528	-0.238634	0.206004	-0.0657193	-0.164528	0.00750482	-0.164528	-0.150276	-0.310094	-0.204227	-0.164528	-0.0983613
0.209583	0.228276	0.379028	0.177539	0.241627	0.572748	0.252309	0.423209	0.390195	0.444572	0.775693	0.463709	0.26299	0.361347	0.0814077	0.423695	0.211525	0.203709	0.401847	0.245026	0.34844	0.26299	0.289693	0.412528	0.412528	0.320402	0.197567	0.391166	0.433891	0.380484	0.222692	0.541212	0.412528	0.637726	0.0216895	0.0216895	0.0105226	-0.0378669	0.187331	0.443237	0.0173198	-0.0437162	0.307241	-0.00404277	0.0600451	0.166858	0.0216895	0.390195	0.111024	1
-0.0614827	0.00928284	0.00928284	0.0800483	-0.0614827	0.00928284	0.0800483	-0.0614827	0.00928284	-0.0614827	0.575407	0.0193922	-0.0614827	0.00928284	-0.0614827	-0.0614827	-0.0614827	0.00928284	-0.0614827	-0.0614827	-0.0614827	-0.0614827	-0.0614827	-0.0614827	0.00142	0.00928284	1	0.36311	0.190128	0.36311	0.929234	0.433876	0.221579	0.646172	-0.0614827	-0.0614827	-0.0614827	-0.0614827	-0.0614827	-0.0614827	-0.0614827	-0.0614827	-0.0614827	-0.0614827	-0.0614827	-0.0614827	-0.0614827	-0.0614827	-0.0614827	-0.0614827
-0.305647	-0.114302	-0.268919	-0.0530221	-0.193091	-0.249369	-0.125558	-0.0601685	-0.199523	-0.046769	-0.046769	0.315018	-0.193091	-0.0655283	-0.0355134	0.0545313	-0.00174663	0.513048	0.335328	0.268387	0.189598	0.842422	0.750008	0.335328	-0.0242578	0.425965	0.95998	0.831166	0.193153	0.921211	0.51869	0.122065	1	0.538521	0.167087	0.122065	0.26424	-0.0172901	0.234621	0.143504	0.00950895	-0.00826302	-0.0793509	-0.185983	0.0865208	-0.103047	-0.0387293	-0.0601685	-0.0130022	-0.245223
0.0509326	-0.194436	0.0705193	0.0509326	-0.194436	-0.111103	0.222228	0.500004	0.101858	0.0254698	0.331023	-0.0277706	7.02369e-06	-0.0509185	0.0509326	1	0.356486	-0.138881	-0.305546	-0.280084	-0.282042	-0.0305483	-0.0763813	-0.127307	0.101858	-0.280084	0.183339	-0.127307	-0.0254558	0.444448	0.178247	0.250005	7.02369e-06	0.0763954	-0.407398	-0.305546	-0.0555481	-0.407398	-0.407398	-0.178232	-0.43286	-0.444434	-0.0509185	0.166673	-0.43286	0.0277846	-0.427768	7.02369e-06	7.02369e-06	-0.194436
0.327665	-0.801857	-0.192509	0.170787	-0.307691	0.468856	0.539451	0.462132	-0.0757356	0.25707	-0.166501	-0.74807	-0.731262	0.641421	0.610046	0.25707	-0.307691	-0.118199	-0.26682	0.751236	0.39826	0.680641	-0.0438881	0.253355	0.963022	0.186475	-0.142969	0.680641	0.699219	0.327665	-0.0757356	1	0.186475	0.39826	0.39826	-0.192509	-0.786995	-0.411903	-0.166501	0.932767	-0.590072	0.104733	0.0304226	-0.118199	-0.638374	0.476287	-0.142969	0.125965	0.468856	-0.712684
0.18696	0.153378	0.270032	0.150138	0.452082	0.153378	0.18696	0.169286	0.114494	0.681854	0.717204	0.717204	0.946976	0.60379	1	0.393166	0.434407	0.169286	-0.00746211	0.0950516	0.0985865	0.239985	0.153378	0.25059	0.0853305	0.133936	0.293009	0.257659	0.133936	0.328359	0.367243	0.18696	0.289474	0.304056	0.0278874	-0.0216019	-0.0410442	-0.0388839	-0.0428117	-0.00746211	0.0205229	-0.0251369	-0.0280827	0.0172826	0.0455622	0.0950516	0.0278874	-0.0251369	-0.0216019	0.0205229
0.0976779	0.167625	0.168701	0.356483	0.168701	0.316847	0.160631	0.202599	0.202599	0.139646	0.049181	0.127522	0.160631	0.237573	0.272547	0.0836884	0.300526	0.202599	0.202599	0.209594	0.277676	0.195604	0.434358	1	0.230578	0.251562	0.329903	0.316847	0.30752	0.412441	0.424817	0.349489	0.405447	0.293531	-0.110012	-0.0648154	-0.087916	-0.120558	-0.120558	-0.107501	-0.112164	-0.087916	-0.0841854	0.329903	-0.112164	-0.0683307	-0.0487454	-0.042217	-0.100973	-0.0562064
-0.0827985	0.0170907	-0.0512545	-0.0250847	-0.0668162	-0.0788029	-0.0508339	-0.0999223	-0.0694799	-0.0788029	0.0530508	0.0941481	-0.0268605	-0.0162057	0.00110844	0.00110844	-0.0428428	0.386155	0.213715	0.408656	0.100998	0.400665	0.398772	0.0749213	0.0650375	0.0570464	0.330077	0.444616	0.356714	0.828191	0.512731	0.155033	1	0.308767	-0.0508339	-0.0806955	-0.0428428	-0.0504534	-0.0708118	-0.0504534	-0.0668162	-0.0638721	-0.0722838	-0.0344311	-0.0680779	-0.000784197	-0.020011	-0.0390375	-0.0468384	-0.0849014
-0.134293	-0.0917572	-0.102785	-0.141383	-0.191008	-0.0775786	-0.134293	-0.141383	-0.134293	0.205995	0.305245	0.426552	0.205995	0.404496	0.454121	0.161883	1	0.00749341	-0.111607	-0.134293	-0.0775786	-0.0421319	-0.134293	-0.0917572	-0.141383	-0.0208639	0.432853	0.716427	0.454121	0.156369	0.426552	0.319424	0.338329	0.250106	0.0925654	-0.0775786	-0.141383	-0.124841	-0.0917572	-0.0208639	-0.146897	-0.0775786	-0.191008	-0.141383	-0.191008	-0.0421319	0.00749341	-0.141383	-0.141383	-0.0586737
0.0113687	0.0558647	1	0.0429635	0.12511	0.30836	0.118791	0.67486	0.20065	0.0303256	0.744369	0.273869	-0.0834159	0.310203	0.0303256	0.379018	0.339381	-0.0616154	0.0050497	0.0222832	0.0240066	-0.0139072	-0.0900221	0.0366445	0.0498091	0.0255863	-0.0773602	0.144067	0.24517	0.624309	0.0222832	0.172653	0.705552	0.352593	-0.103234	-0.0635973	-0.103234	-0.11975	0.0437534	-0.0410261	-0.0202262	-0.187227	-0.0903366	-0.045502	-0.102373	-0.137917	-0.123053	-0.109841	-0.0635973	0.0935153
0.138294	-0.077133	-0.075909	-0.13099	0.00365195	0.295375	0.220575	0.111365	-0.15343	-0.0232764	-0.100389	-0.00246812	0.303536	-0.14782	-0.16159	0.151758	0.65442	-0.0905972	-0.0232764	-0.0337485	0.0305803	-0.0487087	-0.13099	0.190654	0.340256	-0.13847	0.0954531	0.299864	0.65442	0.217855	1	-0.104061	0.777841	0.394113	-0.13847	-0.112629	-0.171382	-0.0502047	-0.12487	-0.19831	-0.157918	-0.16839	-0.104061	-0.16159	-0.157918	-0.104061	-0.13847	-0.13847	-0.100389	-0.0973293
-0.199305	-0.140845	0.67034	-0.114273	0.140823	0.0557911	-0.0717568	-0.135531	-0.107509	0.608499	0.204597	0.327716	0.459693	0.286972	0.162081	0.492546	0.336976	-0.214185	-0.00798285	-0.174182	-0.00798285	-0.135531	-0.21863	-0.156789	0.0221326	-0.161218	0.164738	-0.0504988	0.587241	0.480951	0.270304	0.132725	0.644941	1	0.0925094	-0.0630604	-0.174182	-0.0186118	-0.0593563	0.0221326	0.0557911	0.156007	0.109442	-0.135531	-0.00798285	-0.242706	-0.0852846	0.181406	-0.0408361	0.0557911
-0.0816799	0.131609	-0.0420691	-0.125692	0.131609	-0.0999618	-0.186801	0.160555	0.247395	0.131609	-0.0207402	0.157924	0.36318	0.421073	0.305287	0.160555	0.218448	0.0706694	-0.0710154	0.344898	-0.0420691	0.247395	-0.0420691	0.276341	-0.0935293	0.241881	0.102663	0.478965	-0.05121	0.765672	0.884215	0.104041	1	-0.128908	0.04477	-0.0710154	-0.234029	-0.0207402	-0.0420691	-0.215747	-0.0613667	-0.264499	-0.215747	-0.0207402	0.0158236	-0.0207402	-0.215747	-0.14262	-0.0999618	0.0158236
-0.0767763	-0.0393232	0.0109427	-0.0632516	-0.0205967	0.0262197	-0.0346416	0.0177481	-0.0268389	0.00281148	0.0964442	0.187179	0.0168564	-0.0164352	0.105807	0.00749312	0.110489	0.360833	0.272129	0.367979	0.115171	0.466293	0.375618	0.173568	0.115171	0.147942	0.300876	0.634832	0.39533	0.719102	0.485912	0.312022	1	0.246257	-0.100185	-0.08269	-0.0777619	-0.0937194	-0.0861396	-0.0491324	-0.0440049	-0.0629778	-0.08269	-0.0629778	-0.08269	-0.102402	-0.0535911	-0.0803433	-0.0674131	-0.0580498
0.0456503	0.107246	0.271904	0.0269375	0.101789	0.157927	0.120501	0.25149	0.0762711	0.270203	1	0.358309	0.419905	0.214845	0.25149	0.506664	0.213214	-0.00393847	0.214065	0.174088	0.139214	0.0830758	0.193651	0.120501	0.232778	0.161046	0.268644	0.270203	0.438618	0.064363	0.467538	0.560696	0.294262	0.394175	0.0958345	-0.0997987	-0.158489	-0.072084	-0.125883	0.0534473	-0.0479134	-0.0746459	-0.115636	0.0269375	-0.0666262	0.0355142	0.0371445	-0.0997987	-0.119362	0.157927
0.00418122	0.321433	0.507193	0.519716	0.400746	0.400746	0.400746	0.32584	0.400746	0.36109	0.527151	0.864232	0.649121	0.88764	1	0.47171	0.876624	0.213479	0.363293	-0.0326427	0.081407	0.105801	0.232206	0.176026	0.316476	0.250933	0.363293	0.176026	0.321433	0.123151	0.281777	-0.0751318	0.081407	-0.0627391	0.0104428	-0.237932	-0.0751318	-0.161054	-0.131486	-0.104874	-0.154445	-0.161054	-0.0936381	-0.0486941	-0.0861475	-0.198508	-0.0486941	-0.194101	0.0438377	0.063666
-0.656508	-0.633609	-0.908402	-0.694674	-1	-0.592899	-0.816804	-0.908402	-0.17562	-0.0840217	-0.908402	-0.898225	-1	-0.816804	-0.816804	-0.0840217	-0.816804	-0.725207	-0.542011	-0.898225	0.190772	-0.908402	0.648761	-0.542011	0.831957	-1	-0.450413	-0.0840217	-0.592899	-0.816804	-0.491123	-0.267217	0.831957	-0.491123	-0.908402	-0.898225	-0.267217	-1	-0.908402	-0.816804	-0.427514	-1	-0.796449	-0.633609	-0.796449	-0.633609	-0.542011	-0.633609	-0.694674	-0.725207
0.380681	-0.0111334	0.285401	0.14475	0.149287	0.39964	0.494433	0.620825	1	0.304846	0.262715	0.24165	0.233224	0.233224	0.336444	0.0131726	0.905206	0.589227	0.557629	0.115258	0.462835	0.0520624	0.210052	1	0.380681	0.304846	0.273248	0.905206	0.336444	0.217344	0.24165	0.968402	0.693743	0.146856	0.24165	-0.295515	-0.150164	-0.0743293	-0.105927	-0.120673	0.0204645	0.0267841	0.0836603	-0.105927	-0.137525	0.183315	-0.0427314	0.0520624	0.115258	0.0204645
-0.0433093	0.0153036	0.00358099	0.202865	-0.0315867	0.0387487	-0.0667545	-0.0667545	0.0621939	-0.101922	0.671768	-0.0818264	0.0504713	-0.0901996	0.16379	0.109084	-0.101922	0.120807	-0.0901996	0.0973616	0.0119543	0.0153036	0.0504713	0.0387487	0.132529	0.155974	0.882774	0.413871	0.27841	0.824161	1	0.167697	0.202865	0.308368	-0.125367	-0.13709	-0.148813	-0.13709	-0.148813	-0.127972	-0.0784771	-0.13709	-0.148813	-0.125367	-0.101922	-0.148813	-0.13709	-0.101922	-0.117552	-0.148813
-0.00465162	-0.0310898	-0.057528	-0.0334933	0.0626456	-0.057528	-0.057528	-0.00465162	-0.00465162	-0.0244803	0.00122353	0.00122353	0.0386109	0.00122353	0.0866803	-0.0281522	0.0217866	0.0482248	-0.00465162	0.0866803	0.153978	0.0305993	-0.00465162	0.25973	0.383109	0.101101	0.182819	0.711583	0.433467	0.903861	0.471236	0.567375	0.656303	0.41836	-0.057528	-0.0334933	-0.057528	-0.057528	-0.057528	-0.057528	-0.057528	-0.057528	-0.057528	-0.057528	-0.057528	-0.057528	-0.0310898	-0.057528	-0.0334933	-0.057528
-0.192389	-0.192389	0.187008	-0.192389	-0.0109385	-0.192389	-0.0109385	-0.0109385	-0.00269075	0.170512	-0.0109385	-0.192389	0.714864	0.155391	-0.0109385	-0.192389	-0.192389	0.0162791	0.170512	-0.00269075	-0.0109385	-0.0109385	-0.192389	-0.0109385	-0.0184989	-0.0184989	0.677061	0.533413	0.896314	0.351963	0.376706	0.801269	1	0.503171	-0.192389	-0.00269075	-0.00269075	-0.0184989	-0.192389	-0.0184989	-0.0109385	0.0063425	0.205074	-0.0109385	-0.192389	-0.192389	0.187008	-0.00269075	-0.192389	0.351963
-0.119535	-0.0675497	-0.0448796	0.392889	0.155707	0.210941	-0.104682	-0.125723	-0.104682	0.155243	0.100473	0.779064	0.652814	0.505523	0.456426	0.207619	0.823622	0.0355952	-0.0696126	0.120763	0.0215674	-0.112572	0.423987	0.00753974	-0.00210431	0.407329	0.786077	0.196914	0.452301	0.0884053	0.511712	0.207228	0.167751	0.18727	-0.131261	-0.0714584	-0.104682	-0.139751	-0.14455	-0.183588	-0.134388	-0.20989	-0.138348	-0.181834	-0.132737	-0.160793	0.119761	-0.112108	-0.0675497	-0.0967913
0.333078	-0.0177183	-0.0305651	0.126058	-0.121876	0.81475	0.298954	0.546467	0.0521679	1	0.0942088	-0.0204483	0.0143985	-0.00133876	0.0273255	0.29677	-0.141475	0.215236	0.154085	-0.070133	0.218421	-0.1109	-0.0497495	0.266194	0.656878	-0.115996	0.140296	0.225428	0.200676	0.65794	0.266194	0.45183	0.266194	0.750302	-0.0305651	-0.182879	-0.105076	-0.115996	-0.253584	-0.182879	-0.125551	-0.192434	-0.0935141	-0.0935141	0.0114009	-0.182242	-0.201427	-0.106441	-0.17205	-0.120492
0.105123	0.0824675	0.123247	-0.0761184	-0.284545	-0.121429	1	0.694156	0.0416883	-0.0308081	0.245584	0.49026	0.571818	0.286364	0.327143	0.150433	0.105123	0.0145021	0.23539	0.531039	-0.284545	-0.212049	-0.34798	-0.257359	-0.0308081	0.111596	0.875397	-0.212049	-0.0806494	-0.121429	0.367922	0.49026	-0.223377	0.123247	-0.162208	-0.284545	-0.243766	-0.39329	-0.30267	-0.212049	-0.121429	-0.325325	-0.243766	-0.488442	-0.406883	-0.478247	-0.376299	-0.325325	-0.0308081	-0.34798
-0.0790996	-0.0387594	-0.0260204	-0.0286744	-0.053887	-0.0236318	-0.0740571	-0.0406804	-0.0887044	0.0419209	0.0318359	0.233057	-0.0236318	0.0441621	0.0873036	0.0318359	0.147814	0.398613	0.387997	0.294047	0.178069	0.586513	0.435768	0.271223	0.107474	0.0873036	0.285083	0.91932	0.377381	0.778129	0.530805	0.242661	1	0.294047	-0.0841421	-0.0419442	-0.0897154	-0.0214708	-0.13961	-0.0935068	-0.0841421	-0.0790996	-0.0950233	-0.0313283	-0.100331	-0.100331	-0.00226115	-0.0935068	-0.124482	-0.0790996
-0.131054	-0.110364	0.221303	-0.158641	0.0482593	0.0896393	-0.151744	-0.00691408	-0.0022118	0.213779	0.572406	0.266367	0.227573	0.23332	0.331023	0.574601	0.257354	-0.213469	-0.0413974	-0.117574	0.055156	0.0896393	-0.146415	-0.0758808	0.33246	0.0218221	0.292804	0.255159	1	0.46206	0.762065	0.728074	0.54679	0.70919	-0.0743134	-0.117574	-0.211306	0.0614779	0.147399	0.13418	0.0620526	0.0784733	-0.00461519	-0.0138108	-0.0345008	0.0945245	0.0987304	0.250144	-0.00942196	0.137916
0.100027	-0.382102	-0.371952	-0.0392549	0.164311	0.421446	0.196452	0.282164	0.557666	-0.446386	-0.0606828	0.557666	0.48573	-0.0749681	0.453588	-0.0606828	0.196452	0.135552	0.101718	0.357162	0.00360099	0.807149	-0.371952	-0.338118	0.132169	0.100027	0.639296	-0.253534	0.643056	0.32502	0.159719	0.373998	1	0.807149	-0.574953	-0.304285	-0.473453	0.129107	-0.478528	-0.0851719	0.100027	0.101718	-0.236617	-0.033616	-0.304285	-0.0674495	-0.0239492	-0.391285	-0.0606828	-0.270451
-0.00511221	0.0788415	0.444195	-0.128711	-0.103058	0.0228724	-0.159027	-0.0645794	-0.0389269	0.620343	0.582564	0.230425	0.540587	0.554579	0.217598	0.712692	-0.0645794	-0.228989	-0.368912	-0.0876667	-0.141537	-0.241582	-0.201004	-0.318539	0.442641	-0.201004	-0.00511221	0.764463	-0.159027	0.0380307	-0.000448119	0.750471	1	-0.0517532	-0.133841	-0.0610813	-0.218495	-0.210799	0.176787	-0.167189	-0.270966	-0.295452	-0.103058	-0.187012	-0.159027	-0.210799	-0.17302	0.0508569	-0.29895	0.102162
-0.0910082	-0.0739156	0.999128	-0.101014	0.0890895	0.21916	-0.0209702	0.379247	0.0472486	0.0490678	0.409263	0.261683	0.1091	0.21374	-0.0309756	0.0472486	0.172771	-0.0259729	0.149122	0.0367884	0.0990949	0.079084	0.00540772	0.0990949	0.184975	-0.0163844	0.156209	0.209155	0.599366	0.959561	0.308754	0.527422	0.834255	1	-0.0573536	-0.0364331	-0.0991944	-0.102681	-0.04515	0.0699124	-0.0609919	-0.0533687	-0.0862437	-0.0609919	-0.0309756	-0.121858	0.0263282	0.0890895	-0.0678138	0.0490678
0.244248	0.330278	0.282484	0.0509452	0.0859282	0.129541	0.100864	0.0530694	0.31116	1	0.521457	0.719008	0.737063	0.703076	0.750871	0.779547	0.282484	0.0817462	0.148659	-0.0664171	-0.201835	0.645723	0.818314	0.231503	0.397191	0.00527485	0.158218	-0.237947	0.267614	-0.21458	-0.00547894	0.368514	-0.277669	-0.0520787	-0.291052	-0.274058	-0.252816	-0.246974	-0.243257	-0.252816	-0.291052	-0.291052	0.320719	-0.165724	-0.233698	-0.281493	-0.300013	-0.239075	-0.291052	-0.183779
0.550976	0.0463438	0.172753	0.351617	0.116858	0.385154	0.933942	0.154694	0.20285	1	0.0274254	0.362796	0.178772	0.588096	0.395473	0.39447	0.238967	-0.00611163	-0.230552	-0.207334	-0.230552	-0.110162	-0.399097	-0.0955438	-0.162618	-0.194435	-0.0955438	-0.0396487	0.0684152	0.0343048	-0.335893	-0.0396487	0.419551	0.368385	-0.230552	-0.423175	-0.47563	-0.302786	-0.399097	-0.423175	-0.387058	-0.375019	-0.218513	-0.341482	-0.408556	-0.285587	-0.520346	-0.497988	-0.387058	-0.419735
0.167623	0.210152	0.246767	-0.192619	0.287704	0.107583	-0.192619	-0.0725381	0.0584589	0.527865	0.527865	0.785538	0.828066	0.0950744	0.227663	0.623384	0.309537	-0.123572	0.0475425	-0.129849	0.227663	-0.132578	0.246767	0.107583	0.785538	-0.0775414	0.152613	-0.0124978	0.347744	0.707986	1	0.136173	0.333449	0.26769	-0.129849	-0.0670799	-0.129849	0.0375358	-0.0775414	0.26769	-0.192619	-0.12686	0.26769	-0.132578	-0.192619	-0.0775414	-0.00431046	0.0584589	-0.129849	-0.132578
-0.128522	-0.0743087	0.354134	-0.11382	0.0699534	0.0809798	0.0405497	0.125085	0.108212	0.154489	0.16184	0.274401	0.110384	0.330759	0.058927	0.18122	0.142795	-0.0574015	0.0846553	-0.0147494	0.143463	0.0846553	-0.0032218	-0.0292842	0.218044	0.0806735	0.225089	0.360315	0.760941	0.816073	0.46941	0.693558	0.604997	1	-0.0147494	-0.0916001	-0.179978	-0.0214738	0.00318242	0.0489726	-0.0329597	-0.0994682	-0.139723	-0.0439861	-0.0182578	-0.113054	0.0275185	0.177377	-0.114655	0.128761
-0.239705	-0.24152	-0.146018	0.129665	-0.176177	0.0198526	-0.197958	-0.285082	-0.469314	-0.0799772	-0.109926	-0.393987	-0.539194	-0.539194	-0.229722	0.346568	-0.279637	-0.176177	-0.399433	0.489053	0.0290677	-0.147861	-0.249688	-0.129892	0.0997165	-0.319569	0.475077	0.588883	0.429155	0.901985	0.259444	1	0.967328	0.369257	-0.369484	-0.376395	-0.219739	-0.299603	-0.38945	-0.239705	-0.369484	-0.328644	-0.109926	-0.0454905	-0.169824	-0.00192842	-0.171821	-0.197958	-0.303596	0.0851958
-0.310551	0.0307383	-0.240856	-0.178586	-0.310551	-0.160384	-0.187687	-0.00956636	-0.12658	-0.174035	0.208209	0.120449	-0.337854	-0.148249	-0.0648227	0.071693	-0.21499	0.147136	0.88001	0.604104	1	0.071693	0.463278	0.793789	0.849833	0.726969	0.579835	0.631408	0.506388	0.959045	0.588503	0.926542	0.890787	0.344724	0.0989962	0.0609155	-0.125896	0.0424396	-0.0648227	-0.113578	-0.174035	-0.0396751	-0.0971554	-0.0540452	-0.0109349	0.147136	-0.165584	0.0814441	-0.0511712	-0.283966
-0.0168406	-0.137256	0.301023	-0.177394	-0.141716	0.108035	-0.159555	0.161553	-0.0533301	0.161553	1	0.751736	0.446981	0.273048	0.108035	0.93513	0.058571	-0.178286	-0.0346799	-0.146581	-0.123876	-0.0881978	-0.165231	-0.0168406	0.119184	-0.0346799	0.341432	0.161553	0.821607	0.589696	0.487525	0.141165	0.707775	0.64916	0.00262049	-0.146581	-0.221182	-0.000487875	-0.0859679	-0.0517759	-0.0168406	0.0043967	0.121626	0.0901953	-0.0168406	-0.0859679	0.189122	0.450225	0.170472	0.197231
0.0607596	0.0607596	0.121923	0.101442	0.0607596	0.124437	0.0925982	0.0433241	0.0509047	0.28363	0.347307	0.437517	0.267711	0.304856	0.267711	0.395065	0.227913	0.448688	0.289495	0.418944	0.204034	0.482622	0.532474	0.147059	0.211993	0.259751	0.50827	0.649775	0.390038	0.705492	0.573968	0.536065	1	0.458743	-0.0984337	-0.0456486	-0.0875415	-0.100708	-0.0506757	-0.0476435	-0.0825144	-0.0540272	-0.00375561	0.0213802	0.0381374	-0.0707844	-0.0628047	-0.077966	-0.0825144	-0.0288914
-0.177884	-0.185464	1	-0.168789	0.195037	0.240515	0.0949846	0.31328	-0.0174705	0.449714	0.777157	0.729784	0.340567	0.389835	0.204132	0.438965	0.572092	0.121362	0.267802	0.125166	0.276897	0.258706	0.0776202	0.195037	0.267802	0.128335	0.154485	0.431523	0.577053	0.586149	0.534056	0.845591	0.526811	0.825667	-0.0269796	-0.00796144	-0.160107	-0.0808643	0.128335	0.154485	-0.014163	-0.0609405	-0.0310549	-0.0323543	0.195037	-0.089581	0.229765	0.534056	-0.0650159	0.204132
0.0619001	-0.0905411	-0.00784017	-0.124417	-0.137446	0.132258	-0.0436361	-0.165366	0.091495	0.15571	0.272973	0.259013	0.179163	0.201312	0.108805	0.366783	0.0501739	0.350119	-0.0201836	-0.0670886	0.0970789	0.296425	0.0785638	0.152624	-0.00845734	0.0384476	0.670362	0.519224	0.794482	0.753749	0.180838	0.906748	1	0.636486	-0.160899	-0.118931	-0.155961	0.0579914	-0.207804	-0.0201836	-0.0905411	-0.0448704	-0.0695573	-0.0201836	-0.0942441	-0.155961	-0.0983586	0.01332	-0.12572	-0.0695573
-0.216301	-0.145585	-0.0785921	-0.153443	-0.0960848	-0.124371	-0.0607272	-0.0310942	-0.0849724	-0.124371	-0.00415507	0.164214	-0.0819417	0.0508456	0.052417	-0.0253696	0.0877746	0.345699	0.323368	0.62521	0.20799	0.519137	0.449911	0.189381	0.236276	0.0453455	0.459422	0.929285	0.591341	1	0.682792	0.386462	0.964642	0.278706	-0.110228	-0.0934795	-0.0860358	-0.15232	-0.202157	-0.118646	-0.159728	-0.0860358	-0.0934795	-0.0711484	-0.205135	-0.23491	-0.118646	-0.159055	-0.1668	-0.108367
0.159506	0.0290684	1	0.076026	0.263856	0.430817	0.222116	0.597777	0.49817	0.347337	0.639517	0.369076	0.201246	0.189072	0.263856	0.323621	0.105434	0.125071	0.263856	0.127253	0.284727	0.180376	0.105434	0.242986	0.409077	0.189072	0.489079	0.618647	0.848218	0.660387	0.650901	0.777657	0.640511	0.629082	0.0617965	-0.047297	0.0181591	-0.0709339	-0.0709339	0.00906796	-0.0283242	-0.0909344	-0.0223613	-0.0700643	0.117766	-0.0109325	0.0836151	0.0399778	-0.047297	0.055156
-0.0286772	0.0297072	0.0361943	0.101066	0.0361943	0.0491686	0.079442	0.144314	0.127014	0.598414	1	0.628147	0.457859	0.336225	0.214591	0.598414	0.0199765	0.287572	0.263245	0.238918	0.209185	0.382176	0.274057	0.425424	0.0686301	0.380013	0.382176	0.447047	0.144314	0.60382	0.101066	0.60382	0.360552	0.274057	-0.0935487	-0.353035	-0.288163	-0.247619	-0.247619	-0.125985	-0.262215	0.141611	-0.174638	-0.115173	-0.050301	-0.174638	0.187561	-0.0719249	-0.396283	0.0929569
0.119094	0.21011	0.133721	0.422481	-0.0353086	0.0872381	-0.0564373	0.32388	-0.244971	1	0.205559	0.197108	0.244999	0.442201	0.32388	0.876045	0.422481	-0.0986948	-0.0986948	0.175979	0.0280777	0.067518	-0.169124	0.112593	0.067518	0.408395	0.383041	0.471781	0.239365	0.580242	0.239365	0.260494	0.200629	0.28444	-0.050803	-0.326885	-0.149404	-0.464926	-0.176709	-0.204339	-0.331111	-0.267725	-0.346605	-0.169124	-0.267725	-0.208564	-0.188844	-0.0141798	-0.131201	-0.335987
-0.0363884	0.0931602	0.121002	0.127946	0.0391816	0.060773	-0.0363884	0.0576886	0.0062804	0.222709	0.31987	0.376419	0.287483	0.427827	0.384644	0.373849	0.427827	0.416463	0.280096	0.438623	0.222709	0.719311	0.427827	0.223277	0.0499773	0.179526	0.511794	1	0.60965	0.92443	0.592333	0.355856	0.676129	0.557376	-0.0579798	-0.0835486	-0.0949125	-0.0348461	-0.0579798	-0.137662	-0.0255927	-0.0949125	-0.0494569	0.08691	-0.038093	0.0982739	0.0371253	-0.0862543	-0.0471841	-0.0721847
0.00218757	0.119985	0.307075	0.140773	-0.0492869	-0.10868	0.0888032	0.00218757	0.0299046	0.930707	0.584245	1	0.944566	0.369438	0.837163	0.731145	0.72283	0.151167	0.556528	0.16849	0.00218757	0.251641	0.494165	0.0576216	0.525346	0.0576216	0.378347	0.279358	0.275893	0.21353	0.307075	0.338256	0.338256	0.805981	0.0576216	-0.0255294	-0.10868	-0.0982866	-0.191832	-0.16065	-0.0982866	-0.16065	-0.00474168	-0.129468	-0.164114	-0.0982866	-0.0982866	-0.191832	-0.00474168	0.0576216
0.211552	0.264116	0.202792	0.316679	0.526931	0.707148	0.316679	0.145848	0.0538628	0.373622	-0.056042	0.088905	0.421805	0.521675	0.180014	0.316679	0.487509	0.088905	0.316679	0.192438	0.202792	0.106426	0.487509	0.316679	0.369242	0.316679	0.804765	0.658339	0.316679	0.886113	0.316679	0.684621	1	0.804765	-0.208953	-0.0819254	0.259735	-0.056042	-0.15639	-0.0819254	-0.122599	0.0538628	-0.309699	-0.122599	-0.269025	-0.0819254	-0.252756	-0.138869	0.0319615	0.0538628
0.234646	0.227933	0.0735194	-0.112784	0.476337	0.204435	0.113801	-0.25377	-0.0540395	0.274928	0.194365	-0.00704415	0.597182	0.556901	0.321924	0.637464	0.154083	0.959718	-0.0876077	-0.112784	-0.36958	0.650891	0.0282024	0.0869466	0.0332376	0.0332376	1	0.603896	0.718028	0.979859	0.597182	0.919436	0.415914	0.395774	-0.651552	0.113801	0.274928	-0.611271	-0.329298	-0.248735	-0.0775372	-0.490425	-0.0422907	-0.127889	-0.0876077	0.0634489	0.0735194	0.133942	0.274928	-0.127889
-0.0375306	0.0489303	0.187847	0.0170763	-0.048452	0.0826045	0.0170763	-0.0266092	0.142176	0.224582	0.36656	0.352454	0.257347	0.153593	0.355639	0.279189	0.0508333	-0.0473598	0.0279977	0.0394155	-0.0593733	-0.0702947	-0.0290913	-0.135823	0.666443	-0.00340128	0.184992	0.137211	1	0.92355	0.427621	0.745688	0.590188	0.593179	-0.166105	-0.0633447	-0.0519269	-0.0871318	-0.14993	0.0489303	-0.168587	-0.139463	0.0399592	-0.0702947	-0.0156878	-0.191795	0.00516207	-0.0747625	-0.00625573	-0.00476645
0.0628302	-0.0902466	0.0934455	-0.389597	0.127463	-0.292648	-0.324964	-0.120862	-0.347776	0.806103	0.385992	0.499099	0.32136	0.385992	0.709154	0.32136	0.418308	0.336567	0.515257	0.797599	0.482941	0.131264	0.124061	0.215907	0.482941	0.705752	0.268133	0.0934455	0.828214	0.482941	1	0.32136	0.405002	0.858829	-0.0341185	-0.163383	-0.292648	-0.0596312	0.185292	-0.243323	0.159779	-0.457631	0.185292	0.256727	0.159779	-0.00180225	0.579889	-0.151477	-0.381993	-0.279341
-0.0308213	-0.178081	-0.145357	-0.0544556	-0.0962702	-0.0471835	-0.0471835	0.0883894	0.119556	0.0346277	0.280061	0.0416401	0.140982	0.154617	0.27188	0.378235	0.116439	0.0785474	0.00965376	0.451865	-0.0390024	0.0918956	0.00965376	0.121606	0.337329	-0.0390024	0.745476	0.730023	1	0.34551	0.431217	0.781837	0.582763	0.664574	-0.186263	-0.16258	-0.136745	-0.26223	-0.227168	-0.0986077	-0.186263	-0.0420165	0.00104206	-0.085075	-0.171192	-0.11091	-0.16094	-0.05965	-0.251712	-0.11091
0.126019	-0.0265729	-0.077122	-0.0734476	-0.116333	-0.0445249	0.00933117	0.0106135	0.0362592	0.179875	0.269636	0.198682	0.143971	0.145966	0.206804	0.197828	0.161923	0.244125	0.14964	0.332468	0.197828	0.269636	0.3953	0.348058	0.323492	0.0362592	0.57482	0.646628	1	0.691508	0.472237	0.831278	0.862053	0.583796	-0.152237	-0.105467	-0.218849	-0.100518	-0.224045	-0.0406781	-0.098381	-0.077122	-0.133813	-0.0676736	-0.15271	-0.15271	-0.117615	-0.0577752	-0.107357	-0.077122
-0.150563	-0.171182	-0.218607	-0.311394	-0.175306	-0.076333	-0.323766	-0.0639613	-0.115135	0.1711	1	0.172646	0.789682	0.255639	0.393789	0.596235	0.234083	-0.261289	0.09687	-0.0892669	0.208215	0.109242	-0.063399	-0.0021031	0.480906	-0.0407645	0.231927	0.740195	0.802054	0.492763	0.583301	0.275964	0.113366	0.31492	-0.218607	0.363423	-0.360881	-0.206751	-0.254175	0.255639	-0.558827	0.0456161	0.0998157	-0.0887046	-0.410367	-0.337168	-0.179805	-0.153937	-0.153937	-0.12582
-0.0203387	-0.14203	-0.0834016	-0.163873	-0.0577823	-0.0296996	-0.085865	0.0634637	0.0902092	0.138797	0.232406	0.322003	0.110714	0.210564	0.400902	0.288571	0.344737	0.25162	0.143231	0.419624	0.307293	0.316654	0.409278	0.153084	0.120075	-0.0109778	0.460188	0.58812	0.685178	0.934474	0.535967	0.7321	1	0.522594	-0.216918	-0.0439873	-0.250913	-0.0524332	-0.188835	-0.159415	-0.0484214	-0.0834016	-0.112962	-0.0242801	-0.142523	-0.16223	-0.0613484	-0.159415	-0.113948	0.0151342
-0.0202048	-0.0361455	0.0607572	0.0178758	-0.0520862	0.107321	-0.0122344	0.0583601	0.0811325	0.250787	0.330491	0.415128	0.171084	0.380969	0.163113	0.290639	0.426135	0.354402	0.253724	0.32252	0.250787	0.505838	0.42991	0.119486	0.218906	0.218906	0.504953	0.864504	0.706775	1	0.582126	0.453082	0.904356	0.513809	-0.155701	-0.182548	-0.132209	-0.139001	-0.163671	-0.139001	-0.0680269	-0.10704	-0.0986498	-0.10704	-0.0231412	-0.09026	-0.0706837	-0.0555021	-0.107879	-0.0986498
0.129867	-0.10736	0.130356	-0.138692	0.129867	0.183579	-0.106465	0.0654129	0.0629715	0.709956	0.699213	0.3662	0.860349	0.222073	0.688471	0.691889	0.0966635	-0.22678	-0.00978372	-0.0942579	0.0331858	-0.0957228	-0.150411	-0.0957228	0.777991	-0.0147073	0.551506	0.172837	1	0.581047	0.770504	0.507385	0.425027	0.541211	-0.240257	0.0517408	-0.262718	-0.210308	-0.241192	0.139714	-0.203147	0.00147021	0.26031	-0.117208	-0.278343	-0.220603	0.0292795	0.164048	0.0292795	-0.0849804
0.385002	0.232838	0.285895	0.471651	0.175776	0.156756	0.232838	0.239178	0.365982	0.822475	0.784434	0.54713	0.936598	0.809794	0.936598	0.765413	0.518146	0.566198	0.365982	0.346961	0.270879	0.632269	0.386003	0.205809	0.175776	0.613249	0.767527	0.556187	0.866522	0.841495	0.655819	1	0.727372	0.803454	-0.185614	0.00559225	-0.0544726	0.0580299	0.0616528	0.112374	0.0806734	-0.0945159	0.245852	-0.034451	0.0256139	0.1057	0.184834	-0.0687738	0.175776	0.205809
-0.0502354	-0.0749468	0.0642175	-0.0557268	-0.0502354	0.0486103	-0.0625911	0.0462568	-0.0243472	0.110389	0.246302	0.328673	0.147456	0.205116	0.345147	0.271013	0.196879	0.428386	0.181272	0.530483	0.1351	0.530483	0.571452	0.259308	0.159812	0.110389	0.630702	0.962933	0.766542	1	0.764065	0.611089	0.925866	0.443993	-0.0873025	-0.0398306	-0.195903	-0.0949513	-0.149081	-0.153788	-0.0873025	-0.0788486	-0.0138186	-0.117867	-0.104861	-0.143879	-0.0831839	-0.0596493	-0.149081	-0.0918546
-0.00925186	0.280936	0.303109	0.198989	0.129575	0.198989	0.222127	0.198989	0.448247	0.638609	0.0601617	0.790933	0.661746	0.436152	0.360954	0.399868	0.109593	0.249892	0.268403	0.109593	0.314678	0.40723	0.351489	0.268403	0.635716	0.0813715	0.258762	0.569195	0.40723	0.661746	0.303109	1	0.239756	0.790933	-0.253251	-0.0597345	-0.156493	-0.184714	-0.206888	-0.229062	-0.217493	-0.343098	-0.140366	-0.148079	-0.124941	-0.118193	-0.204872	-0.30163	-0.277441	-0.333182
0.306168	0.235025	0.22117	0.237396	0.242139	0.142539	0.256368	0.396621	0.159477	0.462682	0.448454	0.545683	0.562283	0.869779	0.59074	0.49114	0.718798	0.445833	0.303547	0.576511	0.320396	0.498254	0.378434	0.363457	0.291939	0.370196	0.632635	0.476911	0.70045	0.95357	0.694744	0.904786	0.747255	0.562283	-0.113577	-0.0409357	-0.115823	-0.125095	-0.127805	-0.138646	-0.120691	0.0639068	-0.153267	-0.0783794	-0.0783794	-0.0783794	-0.0437885	-0.0505641	-0.134919	-0.0634019
-0.0456937	0.182458	0.072607	0.123307	0.072607	-0.0304836	0.0388068	0.072607	0.486659	0.951412	0.693082	0.429622	0.441029	0.410609	1	0.59651	0.505672	0.372584	0.429622	0.63876	0.52891	0.393709	0.664111	0.56271	0.63876	0.60834	0.393709	0.697911	0.444409	0.752836	0.63031	0.486659	0.478209	0.934512	-0.180895	-0.113294	-0.147094	-0.178782	-0.159769	-0.178782	-0.091324	-0.140757	-0.178782	-0.0118935	-0.180895	-0.159769	-0.0456937	-0.197795	-0.163994	-0.0647063
-0.0939659	-0.332419	-0.276611	-0.318467	-0.482086	0.03731	0.0749805	-0.0757014	-0.226383	0.121022	0.114046	-0.332419	0.125208	-0.151042	0.111509	1	-0.151042	-0.345102	-0.423107	-0.192898	-0.301724	-0.377065	-0.226383	0.0658483	-0.000360462	-0.452406	0.408307	-0.351952	0.301003	0.727935	0.0658483	0.100094	0.111509	0.842088	-0.720929	-0.653315	-0.550578	-0.603088	-0.639363	-0.577974	-0.552861	-0.550578	-0.678429	-0.687561	-0.491871	-0.550578	-0.728656	-0.482086	-0.728656	-0.778884
-0.197549	0.209166	0.322142	-0.152359	0.0384459	-0.174954	0.44014	0.0612694	-0.123601	0.18657	1	0.661071	0.0284036	0.683666	0.415034	0.367333	0.698045	0.0961894	0.480309	0.389928	0.412523	0.189081	0.299547	0.231761	0.254356	-0.197549	0.435118	0.451551	0.909619	0.57069	0.412523	0.18657	-0.0619775	0.339716	-0.400906	-0.333121	-0.446097	-0.231442	-0.431718	-0.265335	-0.446097	-0.388354	-0.513883	-0.267389	-0.185224	-0.581669	-0.363248	-0.267389	-0.338142	-0.564095
-0.271669	-0.311409	0.00650862	-0.11271	-0.11271	-0.231929	-0.19219	-0.15245	-0.311409	-0.231929	0.523124	-0.0843249	-0.351148	0.0859879	0.147805	0.165467	-0.19219	0.165467	-0.311409	0.00650862	0.00650862	-0.11271	-0.0729707	0.0859879	0.289102	0.682083	0.801302	0.602603	0.571695	0.483384	1	0.364166	0.483384	0.284686	-0.470367	-0.470367	-0.523353	-0.589586	-0.583909	-0.488029	-0.231929	-0.470367	-0.589586	-0.470367	-0.430628	-0.538492	-0.549847	-0.589586	-0.558678	-0.470367
-0.271487	0.143693	0.261225	-0.118847	-0.207039	0.0933216	-0.0272635	0.0643201	-0.132415	-0.0745818	1	0.980157	0.261225	-0.0119996	0.091456	0.629086	-0.225695	-0.242485	-0.286751	-0.286751	-0.271487	-0.276066	0.00326436	-0.393598	-0.124953	-0.378334	0.781726	0.262751	0.278015	0.899258	-0.141743	0.278015	0.629086	0.812253	-0.47755	-0.530974	-0.561502	-0.546238	-0.544711	-0.51571	-0.530974	-0.530974	-0.378334	-0.378334	-0.561502	-0.47755	-0.408862	0.125376	-0.546238	0.0185283
-0.253499	-0.144215	-0.261905	-0.384266	-0.0648202	-0.189049	-0.331025	-0.135808	-0.163995	0.183638	-0.0204527	0.493101	0.263499	0.165891	0.538578	0.272373	-0.0559467	0.418525	0.485337	0.629181	1	0.277593	-0.0181176	0.175231	0.724921	0.721652	0.296384	0.309735	0.755278	0.520831	0.449843	0.236879	0.202429	0.746872	-0.39314	-0.437507	-0.490748	-0.505693	-0.438441	-0.455254	-0.508495	-0.446848	-0.379596	-0.313278	-0.0559467	-0.331025	-0.402013	-0.539319	-0.267345	-0.3613
0.295059	-0.0965747	0.197151	-0.292392	-0.144441	-0.527372	0.682341	0.227413	0.120604	0.0992422	1	0.725856	0.510458	0.255896	0.704099	0.843346	0.779261	0.334223	-0.409882	-0.449045	-0.116156	0.399495	-0.27281	-0.194483	0.412549	-0.253228	0.314641	0.387627	-0.27281	0.490876	0.627948	0.216732	0.138406	0.0948908	-0.684025	-0.703607	-0.644862	-0.620385	-0.591457	-0.723189	-0.527372	-0.623105	-0.311973	-0.182022	-0.484648	-0.214065	-0.383773	-0.0752128	-0.383773	-0.57959
0.467994	0.0215555	0.134596	0.393588	-0.145859	0.322902	0.133165	0.430791	-0.0156477	0.30058	0.18401	0.18401	0.933034	0.30058	0.412189	0.0215555	0.226173	0.151767	0.393588	0.151767	0.236094	0.244775	0.253456	0.747018	0.691213	0.134596	1	0.739578	0.821425	0.523799	0.615376	0.756939	0.802823	0.449392	-0.466379	-0.566541	-0.545173	-0.614619	-0.614619	-0.527812	-0.629501	-0.562535	-0.592297	0.340263	-0.536493	-0.232666	-0.232666	0.0773604	-0.302112	-0.536493
0.157728	0.296782	0.324593	0.491458	0.0909816	-0.151282	0.565621	0.417296	0.658324	-0.176003	0.797378	0.110052	0.071205	0.565621	0.985874	0.825189	0.0464842	0.435836	0.630513	0.491458	0.5409	0.380215	0.763387	0.5409	1	0.5409	0.62495	0.837549	0.847437	0.21953	0.0959258	0.071205	0.21953	0.713945	-0.537544	-0.643226	-0.779896	-0.794022	-0.373769	-0.537544	-0.315057	-0.447931	-0.324327	-0.447931	-0.71986	-0.598728	-0.695139	-0.670418	-0.472652	-0.509733

## Sheet: Figure 1d
AM
-0.278437	-0.11809	-0.324854	0.158064	-0.358611	-0.278437	0.202605	-0.236441	-0.465509	0.683647	-0.759479	0.527117	-0.518958	-0.643673	-0.198264	-0.518958	-0.198264	-0.409247	0.350293	-0.518958	0.122431	0.683647	-0.49364	0.181506	-0.0379163	-0.198264	-0.465509	-0.358611	0.603473	-0.198264	0.0689819	-0.389153	-0.599132	-0.198264	0.122431	0.2659	-0.24046	-0.236441	-0.679305	0.374405	-0.438784	0.097113	-0.0716736	-0.324854	-0.24046	0.097113	-0.236441	-0.160086	0.362952	0.434686
-0.602343	-0.0587994	0.468273	-0.69411	-0.816466	-0.877644	-0.777534	-0.38822	-0.38822	0.0400267	-0.632932	-0.449398	-0.71764	-0.783524	-0.519988	-0.174096	-0.651756	-0.204685	-0.585872	-0.69411	-0.651756	-0.585872	-0.849408	-0.632932	-0.816466	-0.651756	-0.755288	-1	-0.602343	-0.519988	-0.745091	-0.571754	-0.71764	-0.38822	-0.519988	-0.651756	-0.632932	-0.454104	-0.519988	-0.585872	-0.454104	-0.38822	-0.745091	-0.510576	-0.327042	-0.204685	-0.632932	-0.510576	-0.190567	-0.571754
-0.0078563	0.190572	-0.0299039	-0.0905349	0.455144	-0.603143	0.785859	-0.272428	0.273251	0.964445	0.58743	-0.454321	0.785859	0.58743	0.273251	-0.126914	0.0913581	-0.404714	-0.801571	-0.563457	-0.636214	-0.781728	-0.801571	-0.781728	0.58743	-0.206285	0.58743	-0.404714	-0.404714	-0.272428	-0.272428	-0.404714	-0.636214	-0.454321	-0.345185	0.190572	-0.454321	-0.563457	-0.404714	0.0913581	0.190572	0.0913581	0.964445	0.190572	-0.206285	-0.345185	-0.404714	-0.206285	0.190572	-0.454321
-0.065878	-0.065878	-0.694185	0.265728	-0.492229	-0.492229	1	-0.309507	-0.715556	-0.279054	-0.492229	-0.512532	0.360473	0.739452	0.360473	-0.279054	-0.492229	0.876583	-0.694185	-0.492229	-0.279054	0.360473	-0.46979	-0.245394	-0.492229	0.573649	-0.444857	0.573649	-0.245394	-0.279054	-0.106483	-0.309507	-0.492229	0.147298	-0.065878	0.427792	-0.0209989	0.0965415	-0.492229	-0.512532	0.360473	0.203396	-0.91858	-0.245394	0.203396	-0.46979	0.705615	0.0965415	0.786824	-0.245394
0.118686	-0.438398	-0.529617	-0.218316	-0.252704	-0.252704	0.118686	-0.355867	0.587345	0.428178	0.180584	0.0567879	-0.438398	-0.562195	-0.562195	-0.314602	-0.0670087	-0.13868	-0.334149	-0.500297	0.118686	0.613873	-0.529617	0.512881	-0.190805	0.242483	-0.14954	-0.00511042	0.121944	0.551974	-0.296917	-0.237966	-0.0670087	-0.252704	0.0567879	-0.00836822	-0.13868	0.469443	-0.500297	0.587345	0.428178	0.121944	-0.00836822	-0.0735243	-0.399305	-0.399305	1	0.528394	0.242483	0.0567879
0.505772	0.505772	0.000740305	0.684018	0.351832	0.108768	1	0.149279	0.0601557	-0.207214	-0.118091	0.0277473	-0.0532737	-0.207214	-0.134295	0.675916	0.108768	0.149279	-0.207214	0.505772	-0.0289674	-0.215316	-0.296337	0.115001	-0.0532737	0.0601557	-0.134295	0.27081	-0.134295	-0.0982854	0.000740305	0.0601557	-0.207214	-0.296337	0.351832	0.27081	0.862264	-0.0532737	0.0601557	-0.207214	-0.207214	0.149279	0.149279	-0.215316	-0.118091	-0.296337	-0.134295	-0.296337	0.432853	0.238402
-0.646296	-0.823148	0.179015	-0.831569	-0.494708	-0.157847	-0.646296	-0.831569	-0.292591	-0.115739	-0.441519	-0.292591	-0.81384	0.0105839	0.0105839	-0.292591	-0.157847	-0.326277	-0.831569	-0.494708	-0.831569	-0.663139	0.852737	-1	0.852737	0.237965	-0.356901	-0.646296	-0.326277	-1	-0.494708	-0.663139	-0.292591	-0.326277	-0.663139	-0.663139	-0.494708	-0.326277	0.515876	-0.326277	-0.115739	0.0105839	-0.157847	-0.255359	-0.494708	0.0105839	-0.494708	0.0105839	-0.292591	-0.494708
0.0338271	-0.320436	-0.320436	-0.28823	-0.320436	0.0338271	-0.247973	-0.28823	-0.0305844	0.677942	-0.610288	-0.0305844	-0.320436	-0.28823	-0.610288	0.0338271	-0.28823	-0.610288	-0.610288	-0.0305844	-0.610288	-0.610288	-0.610288	-0.610288	-0.28823	-0.610288	-0.610288	-0.28823	-0.0305844	-0.28823	-0.610288	-0.610288	-0.247973	-0.610288	-0.320436	-0.610288	-0.320436	-0.610288	1	0.0338271	-0.247973	-0.610288	-0.610288	-0.320436	-0.320436	-0.247973	0.114342	-0.247973	0.355885	-0.610288
0.0706404	-0.262526	-0.841184	-0.651221	0.57039	-0.0126513	-0.345818	0.181696	0.736974	-0.179235	-0.42911	-0.214931	-0.262526	-0.188489	-0.095943	-0.262526	0.153932	-0.402807	-0.227456	-0.095943	-0.0126513	0.736974	-0.578158	0.123246	-0.0126513	-0.345818	-0.281036	-0.095943	0.210921	-0.345818	0.419672	0.102371	0.487099	-0.678985	0.320515	0.0355702	0.386272	0.0230451	-0.179235	0.181696	0.320515	0.649298	0.0355702	0.210921	-0.402807	0.473947	-0.214931	-0.0562803	-0.512401	1
-0.424241	0.406566	-0.424241	-0.424241	-0.00883703	-0.424241	0.0505063	-0.424241	-0.424241	0.0505063	-0.00883703	-0.054993	-0.424241	-0.00883703	-0.00883703	-0.054993	-0.424241	0.406566	-0.424241	-0.424241	-0.424241	-0.00883703	0.0505063	-0.424241	-0.424241	-0.424241	0.0505063	-0.424241	-0.424241	-0.00883703	-0.424241	0.525253	-0.054993	-0.424241	-0.424241	0.525253	-0.424241	-0.424241	0.406566	0.0505063	-0.424241	0.0505063	-0.00883703	-0.00883703	-0.054993	-0.424241	-0.424241	-0.424241	-0.00883703	-0.424241
0.0851343	0.105361	0.128699	0.128699	0.455437	-0.198038	-0.198038	0.273916	-0.198038	0.237612	0.307627	0.445536	0.391905	0.316821	0.455437	0.105361	0.128699	0.128699	-0.0800498	0.128699	-0.0891258	0.128699	-0.103647	0.206494	-0.0891258	0.188106	0.0197868	-0.198038	-0.198038	-0.198038	-0.198038	-0.103647	0.0197868	-0.109547	0.0379389	0.237612	0.0197868	0.316821	-0.198038	-0.0800498	-0.0891258	0.0379389	0.155927	-0.0891258	-0.0891258	0.0197868	0.155927	0.237612	0.237612	0.0379389
-0.134395	0.0924837	-0.0857784	0.513831	0.171711	-0.620565	0.189718	-0.296452	-0.224427	-0.442303	-0.0857784	-0.458508	-0.442303	0.0276611	-0.620565	-0.134395	-0.264041	-0.0857784	-0.458508	0.351774	-0.134395	-0.442303	-0.458508	-0.620565	-0.620565	-0.134395	-0.264041	-0.458508	0.351774	0.270746	-0.264041	0.0276611	-0.296452	0.0276611	-0.620565	0.0276611	-0.264041	-0.620565	-0.620565	-0.458508	-0.458508	-0.620565	-0.620565	1	-0.296452	-0.0857784	0.189718	-0.134395	-0.296452	-0.134395
0.138684	-0.291974	0.138684	0.138684	-0.291974	-0.291974	-0.0766451	0.354013	-0.291974	-0.0766451	0.354013	-0.0766451	0.18175	-0.0766451	-0.0766451	-0.291974	-0.0766451	0.138684	-0.0766451	-0.291974	-0.291974	-0.291974	0.138684	0.418612	-0.0551122	0.300181	-0.291974	0.138684	-0.0766451	-0.291974	0.138684	0.354013	-0.0766451	-0.291974	0.138684	0.138684	1	0.892335	-0.291974	-0.291974	-0.291974	-0.0551122	0.354013	-0.0766451	0.354013	0.138684	-0.291974	-0.0766451	-0.0551122	0.138684
-0.0670551	-0.0670551	-0.0670551	-0.0670551	-0.0670551	0.0574347	-0.0670551	0.170068	-0.0670551	-0.0670551	-0.0670551	-0.0670551	-0.0670551	-0.0670551	-0.0670551	-0.0670551	-0.0670551	-0.0670551	-0.0670551	0.306414	-0.0670551	0.430904	-0.0670551	-0.0670551	-0.0670551	-0.0670551	-0.0670551	-0.0670551	-0.0670551	-0.0670551	0.0515066	-0.0670551	-0.0670551	-0.0670551	-0.0670551	-0.0670551	-0.0670551	-0.0670551	-0.0670551	-0.0670551	0.181924	-0.0670551	-0.0670551	-0.0670551	-0.0670551	-0.0670551	1	-0.0670551	-0.0670551	-0.0670551
0.0034135	-0.979522	-0.603694	-0.952218	-0.614072	-0.333868	-0.8157	-0.569966	-0.837543	-0.53174	-0.856655	-0.856655	-0.873519	-0.952218	-0.569966	-0.684641	-0.684641	0.0798641	-0.837543	-0.378839	-0.283276	-0.53174	-0.378839	-0.426621	-0.761092	-0.488054	-0.468781	0.0798641	-0.488054	-0.426621	-0.53174	0.0034135	0.0034135	0.258249	-0.873519	-0.426621	-0.488054	-0.71331	-0.378839	-0.426621	-0.139931	-0.8157	0.205783	-0.738607	0.385666	-0.225938	-0.738607	0.433448	0.0798641	-0.738607
-0.0686789	-0.246792	-0.246792	0.465661	0.109434	-0.0488886	-0.0488886	-0.246792	-0.0488886	0.287547	0.109434	-0.246792	-0.246792	-0.0686789	0.287547	0.198491	0.109434	-0.0488886	0.149015	-0.0686789	-0.0488886	-0.246792	-0.0686789	0.149015	0.109434	-0.246792	0.109434	-0.0686789	0.287547	-0.0488886	0.287547	0.149015	0.149015	-0.246792	-0.246792	0.109434	0.346918	0.346918	-0.0686789	1	-0.246792	0.109434	0.109434	-0.246792	0.109434	-0.246792	-0.246792	-0.246792	0.346918	-0.0686789
0	0	0	0	0	0	0	0	0	0	0	0	0	0	0	0	0	0	0	0	0	0	0	0	0	0	0	0	0	0	0	0	0	0	0	0	0	0	0	0	1	0	0	0	0	0	0	0	0	0
0.676607	0.0358464	-0.287083	-0.049135	-0.108622	1	0.156366	-0.302946	-0.227596	-0.168109	-0.0746295	-0.124846	-0.0193915	-0.195149	0.129326	-0.350819	-0.168109	-0.287083	-0.0193915	-0.227596	0.010352	0.010352	-0.302946	-0.185105	-0.227596	-0.265452	0.129326	0.0910844	-0.227596	-0.129867	-0.341613	-0.251391	-0.108622	0.0289417	-0.14828	-0.227596	-0.168109	-0.054543	-0.265452	0.109497	-0.227596	-0.14828	0.0450528	-0.049135	-0.168109	-0.168109	-0.0838358	-0.108622	-0.287083	-0.0838358
-0.037421	0.212672	-0.335777	-0.0188956	-0.204149	0.3794	0.129307	0.153126	-0.164452	0.212672	-0.537606	0.550098	-0.370878	0.0737312	0.296036	-0.370878	-0.120785	-0.335777	0.102982	-0.62097	-0.370878	0.296036	0.278485	-0.160273	-0.454242	-0.370878	-0.0188956	0.962949	0.190734	-0.287514	-0.402636	0.23252	-0.370878	-0.120785	-0.370878	0.278485	-0.335777	-0.48203	-0.037421	0.153126	0.0459432	0.629492	-0.511281	-0.160273	-0.160273	0.190734	-0.0850577	0.23252	0.462764	0.0152301
0.0511046	-0.174823	-0.286597	-0.00914269	0.141476	0.00591914	0.322218	-0.288862	0.614847	0.00591914	0.277032	0.356645	0.0962901	-0.460998	0.186661	0.00591914	0.231847	0.0463483	-0.0963428	-0.174823	0.412589	-0.0844518	-0.19147	0.617112	-0.0844518	0.0511046	-0.310379	0.0962901	0.33173	0.593331	-0.547065	-0.202795	0.00591914	-0.265194	-0.174823	0.236603	-0.19147	-0.159761	-0.310379	-0.0306596	1	-0.239034	-0.19147	-0.00121541	-0.19147	0.141476	0.313611	-0.159761	0.00591914	-0.00121541
0.518453	0.0859819	-0.0642447	-0.135059	0.345464	0.0859819	-0.1735	-0.272351	-0.354726	-0.1735	0.0859819	-0.0252248	0.604947	0.729883	-0.346489	0.25897	-0.519477	0.117848	-0.883663	-0.259995	-0.0870063	-0.865454	0.755173	0.117848	0.431958	-0.432983	0.729883	-0.000512209	-0.337384	-0.0870063	0.221901	0.386652	-0.605971	-0.346489	0.345464	0.0268017	-0.337384	-0.437102	0.777935	-0.189976	0.0859819	-0.155291	-0.519477	-0.155291	-0.246338	-0.0642447	0.0571505	-0.272351	-0.259995	-0.0642447
1	0	0	0	0	0	0	0	0	0	0	0	0	0	0	0	0	0	0	0	0	0	0	0	0	0	0	0	0	0	0	0	0	0	0	0	0	0	0	0	0	0	0	0	0	0	0	0	0	0
0.251839	-0.0622034	-0.246934	-0.246934	-0.0806765	-0.246934	-0.246934	0.307259	-0.246934	-0.246934	-0.246934	-0.246934	0.251839	0.676721	-0.246934	-0.0622034	-0.246934	-0.0806765	1	0.122528	-0.246934	0.251839	0.376533	-0.039112	-0.0806765	-0.246934	-0.246934	0.122528	-0.0622034	-0.0622034	0.122528	-0.246934	-0.246934	-0.246934	-0.039112	0.676721	-0.246934	-0.039112	-0.246934	-0.0622034	0.0553527	-0.0622034	-0.246934	-0.0622034	-0.246934	0.122528	-0.0622034	-0.246934	0.0855815	-0.0806765
-0.0879063	-0.0879063	-0.0879063	-0.0879063	0.0742661	-0.0879063	-0.0879063	0.0742661	-0.0879063	0.236438	-0.0879063	-0.0879063	-0.0879063	0.222924	-0.0879063	-0.0879063	0.0816375	0.0985919	0.0742661	-0.0879063	-0.0879063	-0.0879063	0.0816375	-0.0879063	1	-0.0879063	-0.0879063	-0.0879063	0.0742661	-0.0879063	-0.0879063	-0.0879063	-0.0879063	0.0675089	0.251181	-0.0879063	0.0816375	-0.0879063	-0.0879063	-0.0879063	0.0742661	0.0897111	0.0897111	0.236438	0.0742661	-0.0879063	-0.0879063	0.251181	-0.0879063	-0.0879063
-0.197269	-0.257133	-0.1122	-0.0176789	-0.37686	0.461229	0.161911	0.124853	0.295892	0.0421846	-0.0176789	-0.160211	0.461229	-0.416769	-0.197269	0.401365	0.0421846	0.328899	-0.301243	0.161911	0.0421846	0.461229	0.0138282	-0.364257	0.401365	-0.436723	-0.549799	-0.137406	-0.301243	-0.137406	0.0678403	-0.274237	-0.197269	-0.257133	-0.137406	-0.553299	-0.1122	-0.217224	1	-0.217224	0.221775	0.0138282	-0.175214	-0.1122	0.0768424	-0.301243	0.751994	0.0678403	0.102048	-0.238229
-0.155829	-0.155829	-0.155829	-0.155829	-0.155829	-0.155829	0.00928922	-0.155829	0.158682	-0.155829	0.00928922	-0.155829	0.0918485	-0.155829	0.00928922	-0.155829	1	0.539406	-0.155829	0.0918485	-0.155829	-0.155829	0.0179797	-0.155829	-0.07327	-0.155829	-0.155829	-0.155829	-0.155829	0.339526	0.23731	-0.155829	-0.155829	-0.155829	-0.155829	-0.0689248	-0.155829	-0.0772014	0.422085	-0.155829	-0.155829	-0.155829	-0.155829	-0.155829	-0.155829	-0.155829	0.23731	0.709077	0.256967	-0.155829
-0.38271	-0.38271	-0.38271	-0.38271	-0.38271	-0.38271	0.473253	0.0452715	-0.38271	-0.38271	-0.38271	-0.38271	-0.38271	-0.38271	-0.38271	0.0452715	0.473253	-0.38271	-0.38271	-0.38271	-0.38271	0.0452715	0.0167394	-0.38271	-0.38271	-0.38271	-0.38271	-0.38271	-0.38271	-0.38271	0.0781932	-0.38271	0.0452715	-0.38271	-0.38271	-0.38271	0.416189	-0.38271	-0.38271	0.416189	-0.38271	-0.38271	0.0452715	-0.38271	-0.38271	-0.38271	-0.38271	-0.38271	-0.38271	-0.38271
-0.292507	0.353747	-0.292507	-0.292507	-0.067723	0.381845	-0.292507	0.157061	0.177496	0.157061	-0.067723	-0.292507	-0.292507	0.138329	-0.292507	-0.0575055	-0.292507	0.224496	0.157061	0.177496	-0.067723	-0.292507	-0.292507	-0.292507	0.138329	-0.292507	-0.292507	-0.292507	0.606628	-0.067723	-0.0575055	-0.046315	-0.292507	0.138329	-0.0575055	0.177496	0.177496	0.138329	0.138329	-0.077089	0.157061	-0.046315	0.199877	-0.292507	0.157061	-0.292507	-0.292507	-0.0575055	-0.0575055	0.606628
-0.00461717	-0.00461717	0.0473178	-0.13734	-0.0208468	-0.160422	-0.0565521	-0.18639	-0.108487	1	0.0992528	0.181483	0.72103	0.22909	0.255058	0.281025	-0.0825196	0.0213503	-0.108487	-0.0882902	-0.0882902	0.0732853	0.0343341	-0.112815	0.0732853	-0.0825196	-0.108487	-0.112815	0.0343341	0.0213503	-0.158799	-0.0305847	-0.15696	0.0732853	-0.134455	-0.161865	-0.0825196	-0.0637653	-0.160422	-0.00461717	-0.18639	-0.134455	0.203123	-0.13734	-0.00461717	-0.0565521	-0.158799	-0.0208468	-0.0825196	-0.161865
-0.0256054	0.487197	0.384637	0.783483	0.179516	-0.0256054	1	0.282076	0.669527	0.0769551	0.282076	0.0769551	0.384637	0.384637	0.179516	0.179516	3.47243e-05	-0.128166	0.0769551	-0.128166	-0.0256054	0.179516	-0.128166	-0.128166	-0.128166	-0.128166	-0.128166	-0.128166	-0.128166	0.0769551	-0.128166	0.0997464	-0.0256054	0.0997464	-0.128166	-0.0256054	-0.128166	-0.128166	-0.128166	-0.0256054	-0.128166	-0.0256054	-0.128166	-0.0256054	-0.128166	-0.0256054	-0.128166	-0.128166	-0.128166	-0.0142098
-0.323428	-0.323428	-0.323428	-0.323428	-0.323428	0.00742871	-0.323428	-0.323428	-0.323428	-0.323428	-0.323428	-0.323428	-0.323428	-0.323428	-0.323428	0.0441906	-0.323428	-0.323428	-0.323428	0.00742871	-0.0226492	-0.323428	0.00742871	-0.323428	-0.323428	-0.323428	-0.323428	-0.323428	-0.0477141	0.00742871	-0.323428	-0.323428	0.00742871	-0.323428	0.578909	-0.323428	0.00742871	-0.323428	-0.323428	-0.323428	-0.323428	-0.0226492	-0.0477141	-0.323428	-0.323428	-0.323428	-0.323428	-0.323428	-0.323428	-0.0477141
-0.0665838	-0.0665838	-0.0665838	-0.0665838	-0.0665838	-0.0665838	-0.0665838	-0.0665838	-0.0665838	-0.0665838	-0.0665838	-0.0665838	-0.0665838	-0.0665838	-0.0665838	-0.0665838	-0.0665838	-0.0665838	-0.0665838	-0.0665838	1	-0.0665838	-0.0665838	-0.0665838	-0.0665838	-0.0665838	-0.0665838	-0.0665838	-0.0665838	-0.0665838	-0.0665838	-0.0665838	-0.0665838	-0.0665838	-0.0665838	-0.0665838	-0.0665838	-0.0665838	-0.0665838	-0.0665838	-0.0665838	-0.0665838	-0.0665838	-0.0665838	-0.0665838	-0.0665838	-0.0665838	-0.0665838	-0.0665838	-0.0665838
-0.0729144	-0.0441596	-0.0441596	-0.0489521	-0.0387681	-0.101669	-0.0729144	-0.0729144	-0.101669	1	0.157124	0.276936	0.548509	0.214634	0.243389	0.128369	-0.101669	-0.0154048	-0.0441596	0.0325199	-0.0489521	-0.0729144	-0.0217947	-0.130424	0.0708597	-0.0729144	-0.101669	-0.130424	0.0325199	-0.101669	-0.0387681	-0.0154048	-0.130424	0.0996145	-0.130424	-0.103267	-0.130424	-0.0761094	-0.0441596	-0.0729144	-0.101669	-0.130424	0.243389	-0.0489521	-0.101669	-0.130424	-0.130424	-0.130424	-0.101669	-0.0761094
0.784804	-0.721572	-0.245874	-0.0759825	-0.0759825	-0.0759825	0.0316158	-0.12722	-0.434643	0.139214	-0.506375	-0.639592	-0.506375	-0.195536	0.0316158	-0.0759825	0.139214	-0.359136	0.0939095	0.569607	0.139214	0.0316158	-0.0193518	0.433693	0.677205	0.139214	-0.554197	0.139214	0.320432	0.139214	-0.434643	0.180204	0.0316158	-0.183581	-0.0759825	0.433693	-0.359136	-0.229694	0.246812	0.180204	-0.183581	-0.0193518	0.0939095	-0.132613	-0.0193518	-0.132613	-0.12722	0.0777293	0.354411	-0.359136
-0.0556516	-0.0556516	-0.0556516	-0.0556516	0.176254	-0.0556516	-0.0556516	0.060301	-0.0556516	0.00232469	-0.0556516	-9.09931e-05	-0.0556516	0.166591	-0.0556516	-0.0556516	0.00495997	-0.0556516	0.060301	-0.0556516	-0.0556516	-0.0556516	0.0655715	0.060301	1	-0.0556516	-0.0556516	0.118277	0.060301	-0.0556516	-0.0556516	-0.0556516	-0.0556516	-0.0556516	0.0655715	-0.0556516	-0.0556516	-0.0556516	-0.0556516	-0.0556516	-0.0556516	0.00784624	0.00784624	0.350182	0.060301	-0.0556516	-0.0556516	0.368629	-0.0556516	-0.0556516
0.0239092	-0.0928481	-0.027464	0.0972995	0.00415025	-0.027464	0.280775	-0.232957	0.00415025	0.0239092	-0.232957	0.0752824	-0.232957	-0.136632	-0.0403073	0.0472606	-0.012786	0.280775	0.122704	-0.012786	0.122704	-0.122871	0.241257	-0.114403	0.178029	0.207385	0.427556	0.427556	0.427556	-0.122871	-0.122871	0.647727	-0.232957	-0.122871	-0.232957	-0.114403	-0.012786	0.0752824	0.537641	0.0752824	0.0390189	-0.232957	0.207385	0.359811	0.207385	-0.114403	-0.114403	0.241257	-0.114403	-0.232957
-0.771273	-0.771273	-0.437857	0.488299	-0.417018	0.228975	-0.104441	-0.771273	-0.104441	1	0.228975	0.173406	-0.141487	-0.104441	0.562391	-0.437857	0.228975	-0.771273	-0.437857	-0.141487	-0.771273	-0.104441	-0.771273	-0.45638	0.228975	-0.771273	-0.104441	0.173406	0.488299	-0.437857	-0.417018	-0.771273	0.740213	-0.437857	-0.771273	-0.771273	0.228975	-0.141487	0.228975	-0.437857	-0.104441	-0.771273	0.562391	-0.45638	0.228975	0.228975	-0.0627636	0.291491	-0.437857	-0.45638
-0.0776179	0.256292	-0.18285	0.317003	0.218348	0.46878	0.369619	0.0933844	0.0933844	0.00130623	-0.0907719	0.0438038	0.185463	-0.0907719	-0.176273	0.185463	-0.0907719	-0.176273	0.0210373	0.00130623	0.185463	-0.0907719	-0.18285	-0.0907719	0.00130623	-0.18285	-0.176273	-0.0907719	0.00130623	-0.0624402	0.00130623	-0.274928	0.00130623	-0.176273	-0.176273	-0.176273	-0.274928	-0.159831	0.150048	-0.274928	0.00130623	-0.176273	-0.18285	-0.274928	-0.274928	-0.0907719	-0.0907719	-0.176273	-0.274928	-0.0624402
-0.917473	-0.597894	-0.55224	0.360842	-0.597894	0.178226	0.786947	-0.917473	-0.55224	-0.917473	-0.597894	0.178226	-0.278315	-0.597894	-0.187007	0.543459	-0.917473	-0.917473	0.178226	-0.187007	0.360842	-0.917473	-0.491368	0.0412637	-0.55224	-0.55224	-0.597894	0.0412637	-0.55224	-0.187007	-0.55224	-0.55224	-0.55224	-0.917473	-0.55224	1	0.178226	-0.597894	-0.55224	-0.0652626	-0.55224	-0.917473	0.543459	-0.917473	-0.278315	0.543459	-0.597894	-0.55224	-0.917473	-0.917473
1	-0.195289	-0.195289	0.103533	-0.195289	0.103533	0.103533	-0.195289	0.741926	-0.195289	-0.195289	-0.195289	0.103533	-0.195289	-0.195289	0.741926	-0.195289	-0.195289	-0.195289	-0.195289	-0.195289	0.701178	-0.195289	-0.195289	-0.195289	-0.195289	-0.195289	-0.195289	-0.195289	0.103533	-0.195289	-0.195289	0.131992	-0.195289	0.117116	-0.195289	-0.195289	0.0910821	-0.195289	-0.195289	0.103533	-0.195289	-0.195289	-0.195289	-0.195289	-0.195289	-0.195289	-0.195289	-0.195289	0.103533
-0.0128452	0.306013	0.155962	-0.364528	0.32477	0.0996931	0.037797	-0.147891	0.037797	-0.209787	-0.312948	-0.312948	-0.519268	-0.519268	-0.35046	-0.0550471	0.037797	-0.0128452	-0.209787	-0.312948	0.594862	-0.519268	0.594862	-0.181653	-0.147891	0.037797	-0.35046	-0.33358	0.409174	-0.147891	-0.181653	-0.33358	-0.0128452	-0.0128452	-0.233594	0.223485	1	-0.519268	-0.106627	-0.147891	-0.147891	-0.0128452	-0.519268	-0.35046	-0.519268	-0.519268	-0.147891	-0.0128452	-0.519268	-0.519268
-0.187634	-0.632996	-0.597836	-0.146396	-0.336088	0.628865	0.554637	-0.523423	0.042117	-0.187634	-0.336088	0.536964	-0.410315	-0.146396	0.0350478	-0.261861	0.257729	0.33977	0.105368	-0.410315	0.0350478	0.628865	-0.519702	-0.363435	0.257729	0.331956	0.265977	-0.484542	0.105368	0.0350478	-0.594115	0.183502	-0.484542	0.554637	-0.632996	0.105368	-0.207167	-0.0992679	-0.336088	0.112809	0.183502	0.183502	-0.0508994	-0.207167	-0.519702	-0.285301	-0.16996	0.324887	0.0350478	-0.129033
-0.0146177	-0.0991691	-0.352824	-0.13299	0.432297	0.160122	-0.195799	-0.279546	-0.183721	-0.352824	-0.13299	-0.274311	-0.206268	-0.0597118	-0.279546	-0.0597118	-0.206268	-0.352824	-0.352824	-0.352824	-0.195799	-0.279546	-0.279546	0.196761	-0.13299	-0.0387752	-0.279546	-0.117287	0.196761	0.0868441	-0.0387752	0.196761	-0.0780313	-0.279546	0.2334	0.0135662	-0.0597118	-0.279546	-0.183721	-0.195799	-0.195799	-0.195799	-0.13299	-0.0597118	-0.206268	-0.13299	-0.206268	-0.274311	-0.268272	-0.352824
-0.241124	-0.241124	-0.241124	-0.241124	0.00710072	-0.241124	-0.241124	0.00710072	-0.241124	-0.241124	0.00710072	0.23464	-0.241124	-0.241124	-0.241124	0.0183837	-0.241124	-0.241124	0.255326	0.0183837	0.255326	-0.241124	0.796907	0.00710072	-0.241124	-0.241124	-0.00324198	-0.241124	-0.241124	0.00710072	0.0183837	-0.241124	0.0307412	-0.241124	0.0183837	0.0183837	0.0183837	0.472522	-0.00324198	-0.241124	-0.241124	0.0307412	0.0307412	-0.241124	-0.241124	-0.241124	-0.241124	-0.241124	-0.241124	-0.241124
-0.171943	-0.179714	0.421517	-0.209246	0.126483	-0.13464	-0.0600332	0.350302	-0.241463	-0.0600332	0.163786	0.356519	0.462212	0.106277	-0.02273	0.187525	-0.280461	-0.31556	-0.283853	-0.202464	-0.0600332	0.0145732	-0.00746957	0.126483	1	-0.108217	-0.179714	-0.13464	0.0518765	-0.0973364	-0.163465	0.172668	-0.113324	-0.215463	0.265522	0.0705281	-0.0854672	-0.215463	0.142026	-0.143965	-0.209246	0.295236	0.131812	-0.02273	-0.0973364	-0.251212	-0.163465	0.109527	0.304521	-0.0973364
-0.0703973	-0.0703973	-0.0703973	-0.0703973	-0.0703973	0.197202	-0.0703973	-0.0703973	-0.0703973	-0.0703973	1	-0.0703973	-0.0703973	-0.0703973	-0.0703973	-0.0703973	-0.0703973	0.197202	-0.0703973	-0.0703973	-0.0703973	-0.0703973	-0.0703973	-0.0703973	-0.0703973	-0.0703973	0.464801	-0.0703973	0.167469	-0.0703973	-0.0703973	-0.0703973	-0.0703973	0.197202	-0.0703973	-0.0703973	-0.0703973	-0.0703973	-0.0703973	-0.0703973	-0.0703973	-0.0703973	-0.0703973	-0.0703973	-0.0703973	-0.0703973	-0.0703973	-0.0703973	-0.0703973	-0.0703973
-0.635264	-0.0901763	-0.150742	-0.635264	-0.635264	0.610651	-0.0123066	-0.635264	-0.0123066	-0.0123066	-0.635264	-0.635264	-0.635264	-0.0901763	-0.635264	0.818304	0.454912	1	0.236877	-0.635264	-0.0123066	-0.0901763	-0.635264	-0.0901763	-0.635264	0.610651	-0.0123066	0.610651	-0.0901763	-0.635264	-0.150742	-0.0123066	-0.150742	-0.635264	-0.635264	-0.0123066	-0.635264	-0.635264	-0.0901763	0.610651	-0.635264	-0.0123066	-0.635264	-0.0901763	-0.635264	-0.0901763	-0.0901763	-0.635264	-0.635264	-0.635264
-0.57992	-0.230981	-0.314985	-0.439375	-0.599306	-0.521764	-0.57992	-0.119514	-0.545996	-0.556658	-0.347294	-0.545996	0.059802	-0.696234	-0.705926	-0.556658	-0.545996	-0.172824	-0.230981	0.338954	-0.439375	-0.492685	-0.405451	-0.0448798	-0.405451	-0.57992	-0.463607	-0.114668	-0.289137	1	-0.386065	0.117959	-0.652616	-0.652616	0.274981	-0.57992	-0.439375	-0.108852	0.00164542	-0.119514	-0.638077	-0.119514	-0.62063	-0.521764	-0.405451	-0.364741	-0.289137	-0.289137	-0.405451	-0.0662039
-0.24359	-0.18084	-0.0973463	-0.0382265	0.030228	-0.0382265	-0.24359	-0.106681	-0.0973463	-0.0382265	0.0986825	-0.0496356	-0.0382265	0.0159666	-0.312044	0.0457858	-0.0257802	-0.233322	0.030228	-0.240478	-0.312044	0.030228	-0.0257802	-0.175135	1	-0.246442	-0.0496356	0.030228	0.304046	-0.106681	-0.312044	0.0628254	-0.162097	-0.115238	-0.0973463	-0.0257802	-0.312044	-0.0496356	-0.18084	-0.18084	-0.0382265	-0.0121486	0.137799	-0.106681	-0.24359	-0.312044	-0.168912	-0.0257802	-0.0973463	-0.24359
-0.0638867	-0.207955	0.927462	-0.329858	-0.329858	0.0690992	-0.329858	0.0690992	-0.0457522	-0.462844	0.0690992	-0.207955	0.468057	-0.335399	-0.0638867	0.232309	-0.323814	-0.30991	-0.196872	-0.323814	-0.196872	-0.0638867	0.0932784	0.202085	0.301824	0.301824	-0.0805099	-0.196872	0.0690992	0.734028	-0.184783	0.11976	0.556714	0.17438	0.232309	-0.0457522	0.232309	-0.207955	0.17438	-0.207955	0.335071	0.11976	-0.0258907	-0.0638867	-0.462844	-0.207955	0.0932784	-0.184783	-0.0457522	-0.196872
0.739001	0.175988	1	0.773801	1	0.806115	0.951529	0.366641	0.321402	0.502361	0.854586	0.592841	0.321402	0.660701	0.728561	0.230922	0.773801	0.224459	0.0952021	0.140442	0.418344	0.276162	0.0604022	0.466816	0.230922	-0.0178976	0.127516	0.321402	0.230922	0.425801	-0.148397	0.0305737	0.140442	0.140442	0.563758	0.230922	-0.11484	-0.0405176	0.366641	-0.0663689	0.0499622	0.0386522	0.00820231	0.230922	0.00820231	0.0952021	0.0952021	0.0305737	0.0952021	0.127516
0.39176	-0.0313643	0.564535	-0.0772027	-0.375152	1	1	0.243666	1	0.885404	0.656212	0.243666	0.312424	0.656212	0.885404	0.243666	0.564535	-0.718941	-0.398072	0.885404	-0.375152	-0.0772027	-0.348707	-0.718941	0.243666	0.312424	0.656212	-0.718941	0.243666	0.39176	-0.718941	0.656212	0.243666	0.564535	0.656212	0.564535	1	-0.0772027	-0.0772027	-0.0313643	-0.718941	-0.317854	-0.348707	-0.398072	-0.348707	0.885404	-0.398072	-0.718941	0.243666	-0.718941
0.703181	0.643817	0.821909	0.749353	1	0.643817	0.643817	0.346998	0.683393	0.287635	0.465726	0.821909	0.584453	0.584453	0.881272	0.346998	0.510249	0.228271	0.228271	0.465726	0.287635	0.168907	0.228271	0.419554	0.346998	0.406362	0.346998	0.419554	-0.0685482	0.0501794	0.168907	-0.0421643	0.109543	0.0897553	-0.00918438	0.0501794	0.168907	0.109543	0.346998	0.109543	-0.306003	0.0501794	0.155715	-0.00918438	-0.00918438	-0.0685482	-0.0685482	0.168907	0.168907	0.155715
0.407917	-0.0525912	-0.282846	-0.282846	0.14477	-0.0832918	0.572385	-0.0832918	0.177663	-0.282846	0.116262	-0.0690379	0.116262	0.714923	-0.0832918	-0.282846	-0.282846	-0.282846	-0.282846	-0.0690379	-0.282846	-0.282846	-0.282846	0.14477	0.116262	-0.282846	-0.282846	0.14477	-0.0690379	0.315816	-0.0690379	-0.282846	-0.0334034	0.116262	-0.0832918	-0.282846	-0.0832918	-0.282846	-0.282846	-0.282846	-0.282846	-0.282846	0.315816	-0.0832918	-0.0832918	-0.282846	-0.282846	-0.282846	-0.0525912	-0.0525912
0.15942	-0.77971	-0.449275	-0.755233	-0.228985	-0.889855	-0.11884	-0.669565	-0.55942	-0.449275	-0.536232	-0.198946	-0.77971	-0.77971	-0.33913	-0.669565	-0.55942	-0.304348	-0.449275	-0.304348	-0.55942	-0.228985	-1	-0.55942	-0.63285	-0.3706	-0.889855	0.101449	0.0434784	-0.6853	-0.449275	0.258799	-0.669565	-0.889855	-0.33913	-0.669565	-0.768116	-0.42029	-0.669565	-0.669565	0.346216	-0.0724636	-0.669565	-0.652174	-1	-0.0724636	-0.55942	-0.0724636	-1	-0.669565
-0.284514	-0.115128	0.0824899	0.0542588	-0.115128	-0.127227	0.0824899	0.265992	-0.115128	0.0824899	0.115854	-0.284514	0.223645	-0.284514	-0.284514	0.223645	-0.284514	0.0824899	-0.284514	-0.0843301	0.0824899	-0.115128	-0.284514	-0.284514	0.0542588	0.0542588	-0.284514	-0.101012	-0.284514	0.0824899	-0.284514	0.223645	0.0542588	0.187348	0.0542588	-0.284514	-0.101012	0.115854	-0.115128	0.0824899	0.187348	-0.284514	-0.101012	-0.284514	0.0300608	-0.101012	-0.101012	0.0824899	-0.284514	0.0542588
0.0328747	-0.167144	-0.167144	-0.582569	-0.0286697	-0.120986	0.282899	0.186736	-0.582569	-0.274847	-0.167144	0.386755	-0.167144	-0.120986	0.802179	0.648318	-0.274847	-0.428708	0.282899	-0.444094	-0.444094	-0.582569	0.186736	0.186736	-0.120986	-0.186927	-0.120986	-0.120986	-0.444094	0.494457	-0.444094	-0.167144	-0.0632884	-0.305619	0.386755	-0.582569	-0.305619	-0.274847	-0.274847	-0.428708	-0.0632884	-0.0286697	-0.582569	-0.582569	-0.305619	-0.582569	-0.0632884	-0.236382	-0.428708	-0.428708
0.788946	-0.249393	0.143232	-0.174333	-1	-0.549636	-0.549636	-0.249393	0.513724	0.788946	-0.0367214	0.501213	-0.633037	-0.174333	-0.0367214	-0.0992719	-0.174333	-0.549636	-0.311944	-0.862389	0.016206	-0.00919914	0.513724	-0.174333	-0.174333	-0.449555	-0.00919914	-0.862389	-0.174333	0.351092	-0.174333	-0.249393	-0.0992719	-0.0367214	-1	-0.618923	0.801456	-0.724778	-0.174333	0.10089	-0.0367214	-0.849879	-0.449555	0.0508494	-0.587166	-0.399515	-0.669733	-0.0992719	-1	-0.0992719
0.353446	0.353446	0.0138411	0.353446	0.306423	0.379569	0.275075	0.275075	0.640803	0.635578	0.541534	0.400468	0.729623	0.259401	0.212379	1	0.353446	-0.0906525	0.118335	0.0713126	-0.142899	-0.0384057	0.0713126	0.484063	-0.0227317	0.118335	0.0242905	-0.116776	-0.0227317	-0.0906525	-0.0227317	-0.0906525	-0.195146	-0.0384057	-0.116776	0.0242905	0.222828	-0.142899	-0.21082	-0.0697538	-0.29964	-0.21082	-0.21082	-0.234331	-0.116776	-0.257842	-0.304865	-0.163798	-0.0384057	-0.21082
-0.594498	-0.0313019	-0.64365	-0.459331	-0.594498	-0.256581	-0.864833	0.216505	-0.64365	-0.662082	-0.121413	-0.225605	-0.121413	-0.549443	-0.256581	-0.361028	-0.502339	-0.445815	-0.324164	-0.219717	-0.662082	-0.459331	-0.290372	-0.459331	0.357304	-0.61421	-0.0313019	-0.594498	0.554422	-0.0538298	-0.431683	-0.179342	-0.475423	-0.35514	0.769461	-0.00775007	-0.572995	-0.0960695	0.227768	-0.419908	-1	-0.327382	-0.475423	-0.459331	-0.526915	-0.873281	-0.219717	-0.784961	0.0629055	-0.256581
0.450896	-0.31785	0.505806	-0.647312	-0.482581	-0.647312	0.794086	-0.0982081	-0.31785	0.633931	0.505806	0.0116127	-0.153119	0.267861	-0.153119	0.450896	0.267861	0.450896	0.176344	-0.647312	-0.482581	-0.647312	-0.647312	-0.464277	-0.281243	-0.176652	1	-0.647312	-0.482581	0.267861	-0.153119	-0.31785	-0.235484	0.176344	-0.153119	-0.482581	-0.153119	-0.647312	0.267861	-0.281243	0.382258	-0.31785	0.176344	-0.482581	-0.153119	-0.647312	-0.235484	-0.647312	0.267861	-0.464277
-0.0135638	0.341184	0.560789	0.824316	0.341184	0.4353	0.71765	0.560789	0.4353	0.121578	0.341184	0.648631	0.0588336	0.4353	0.385105	0.297262	0.824316	0.529417	-0.141949	0.0337358	-0.1294	0.297262	-0.11492	-0.035283	0.297262	0.247067	-0.035283	0.623533	0.121578	-0.216277	0.189149	-0.1294	0.297262	0.0337358	0.4353	0.121578	0.15295	-0.0541064	0.20942	0.15295	-0.141949	-0.20783	-0.0135638	-0.229791	-0.0135638	-0.0541064	-0.229791	0.0588336	-0.229791	-0.035283
0.465376	0.59235	0.371817	0.604601	0.66586	0.371817	0.532204	0.599032	0.59235	0.799516	0.66586	0.849637	1	0.543342	0.532204	0.420824	0.465376	0.264893	0.131237	0.371817	0.331721	0.131237	0.298307	0.298307	0.359565	0.264893	0.331721	0.131237	0.237048	0.151285	0.224796	0.198065	0.298307	0.11453	0.264893	0.0777743	0.00426356	0.0124314	-0.00241923	0.131237	0.237048	0.0644087	-0.00798823	0.224796	-0.00241923	0.151285	0.131237	-0.0692472	0.0777743	-0.0692472
0.00535743	0.127775	0.158379	-0.0983574	-0.0405491	-0.11706	-0.147664	-0.11706	-0.025247	0.869931	0.280797	0.884383	1	0.64805	0.37261	0.64805	-0.0864557	0.0971706	0.00535743	-0.156166	-0.156166	0.311401	0.248492	-0.18507	0.0665662	0.00535743	0.0665662	-0.18507	-0.011645	-0.0864557	-0.0405491	0.188984	-0.231316	-0.025247	-0.300686	-0.213974	-0.147664	-0.156166	-0.178269	-0.239478	-0.270082	-0.270082	0.311401	-0.213974	-0.0864557	-0.300686	-0.300686	-0.138101	-0.270082	-0.271782
-0.573572	-0.10557	-0.346662	-0.302266	-0.139483	-0.193744	-0.410788	-0.0852218	-0.119752	-0.193744	0.0775614	-0.417571	-0.0309607	-0.26157	-0.248005	-0.346662	-0.460117	-0.448771	0.0775614	-0.176479	-0.302266	-0.302266	-0.346662	-0.410788	0.830434	-0.365571	-0.0535695	-0.302266	0.186084	-0.139483	-0.233207	-0.0981411	-0.0387123	-0.20957	-0.176479	-0.0630241	-0.346662	-0.10557	-0.417571	-0.365571	-0.302266	-0.15757	-0.0981411	-0.248005	-0.410788	-0.365571	0.107158	-0.346662	-0.176479	-0.139483
-0.691332	-0.50052	-0.168972	-0.259198	-0.769902	0.172937	-0.365828	-0.769902	-0.876533	-0.691332	-0.444398	-0.50052	-0.567865	-0.753066	-0.444398	0.105591	0.111203	-0.837248	-0.444398	-0.135731	-0.396911	-0.419705	-0.259198	-0.382665	-0.320931	-0.814799	-0.123384	-0.135731	-0.938266	-0.298483	-0.629599	0.442319	-0.365828	-0.0122638	-1	-0.62485	-0.231137	-0.382665	-0.876533	-0.382665	-0.691332	-0.635211	-0.382665	-0.433174	-0.382665	-0.231137	-0.493785	-0.769902	-0.790106	-0.0964458
-0.0278275	-0.0278275	-0.0278275	-0.0278275	0.428985	-0.0278275	0.428985	0.428985	-0.0278275	-0.0278275	-0.0278275	-0.0278275	-0.0278275	-0.0278275	-0.0278275	0.428985	0.486086	-0.0278275	1	-0.0278275	0.428985	0.428985	-0.0278275	-0.0278275	-0.0278275	-0.0278275	0.428985	-0.0278275	-0.0278275	-0.0278275	0.885797	0.486086	0.885797	-0.0278275	0.428985	-0.0278275	-0.0278275	-0.0278275	-0.0278275	-0.0278275	-0.0278275	-0.0278275	-0.0278275	-0.0278275	-0.0278275	0.486086	-0.0278275	-0.0278275	-0.0278275	-0.0278275
-0.134068	0.00769017	-0.197072	-0.630223	-0.175415	0.0785694	-0.346706	-0.435305	-0.0454693	-0.0844529	0.503845	-0.175415	0.787362	0.432966	0.149449	0.0714815	-0.370333	-0.559344	-0.488465	-0.318354	-0.565251	-0.552256	-0.417585	-0.474289	1	-0.346706	-0.488465	-0.0631891	-0.559344	0.0195034	-0.283702	0.149449	0.0195034	-0.240387	-0.396322	0.00769017	-0.30536	-0.318354	-0.204948	-0.175415	-0.559344	-0.30536	0.38335	-0.275827	-0.134068	-0.474289	-0.204948	0.149449	-0.204948	-0.435305
0.237536	0.466981	0.872923	0.294015	0.322254	0.604648	0.576409	0.350494	0.54817	0.237536	0.124579	0.250479	0.51993	0.115166	0.294015	0.371032	0.105325	0.06104	0.0680999	0.0167555	0.152818	0.0963393	-0.0127675	0.237536	0.0881028	0.142228	0.00691451	0.124579	-0.0166183	0.0680999	0.0758015	0.331668	0.146094	0.223417	-0.101337	-0.0422905	-0.0718135	-0.0201482	0.06104	-0.0742738	-0.0730971	-0.00854992	0.0533078	0.0116211	0.124579	-0.047211	-0.0422905	-0.0127675	0.0167555	0.0116211
-0.594939	0.0696191	-0.65401	0.0696191	-0.395571	1	-0.329116	-0.162976	-0.0632924	-0.329116	-0.628167	-0.240508	-0.329116	0.0696191	-0.628167	-0.240508	0.0696191	-0.628167	-0.116457	0.468354	0.468354	-0.860762	-0.0632924	0.0696191	-0.162976	0.202531	-0.0632924	-0.860762	-0.628167	-0.162976	-0.447259	-0.594939	-0.447259	0.379746	-0.329116	-0.860762	-0.162976	0.0696191	-0.162976	0.202531	-0.0337565	-0.594939	-0.162976	-0.395571	-0.240508	-0.395571	-0.860762	-0.162976	-0.162976	-0.65401
-0.0589291	0.0812233	0.104582	0.186338	0.151299	0.143513	0.143513	0.0267196	0.143513	0.186338	0.116261	0.32649	0.116261	0.291452	0.151299	0.13378	0.0111471	0.338169	0.221376	0.186338	0.493894	-0.0900741	0.0461852	1	0.0111471	0.143513	0.0111471	0.116261	0.291452	0.299238	0.0111471	0.0656508	0.0656508	0.143513	-0.129005	-0.0589291	0.104582	-0.0122117	-0.129005	-0.0939672	-0.0122117	0.116261	-0.129005	-0.0414101	-0.023891	-0.0939672	-0.129005	-0.023891	-0.129005	0.0111471
-0.226359	-0.433652	-0.600355	-0.0350125	0.347681	-0.0350125	-0.417706	0.156334	-0.600355	-0.417706	-0.226359	-0.0669036	0.730375	0.11647	-0.417706	1	-0.200267	0.0797956	0.156334	-0.200267	-0.226359	0.539028	-0.8004	-0.226359	0.849967	0.11647	-0.433652	-0.417706	0.539028	0.539028	-0.200267	0.0378815	0.247452	-0.0669036	0.599911	0.799956	0.599911	0.483219	-0.617026	-0.0669036	-0.226359	-0.171689	-0.59083	0.347681	-0.609053	-0.250278	-0.200267	-0.400311	-0.600355	-0.0350125
-0.171732	-0.171732	-0.171732	-0.171732	-0.171732	-0.171732	-0.171732	-0.171732	0.387504	0.89811	0.363189	-0.171732	0.89811	-0.171732	-0.171732	-0.171732	-0.171732	-0.171732	0.363189	-0.171732	-0.171732	-0.171732	-0.171732	-0.171732	0.340901	-0.171732	0.853533	0.363189	-0.171732	0.363189	-0.171732	1	1	-0.171732	-0.171732	-0.171732	-0.171732	0.340901	-0.171732	-0.171732	0.363189	-0.171732	0.414134	-0.171732	-0.171732	-0.171732	0.387504	-0.171732	-0.171732	-0.171732
0.383939	0.580206	0.673175	0.383939	0.73354	0.73354	0.673175	0.258545	0.536591	0.580206	0.525006	0.420739	0.146352	0.443909	1	0.409763	0.67834	0.536591	0.351227	0.152623	0.409763	0.420739	0.212205	0.351227	0.525006	0.721955	0.351227	0.165864	0.383939	0.187671	0.285805	0.0895375	0.0585479	0.00367049	0.234156	-0.11706	0.0895375	-0.0195	0.0585479	0.107938	0.0895375	-0.0195	0.240009	0.0731819	0.165864	-0.204864	0.165864	-0.10673	-0.00859622	0.212205
-0.447455	0.0501077	-0.266523	-0.101324	-0.101324	-0.101324	-0.101324	0.417871	-0.447455	-0.101324	0.244806	-0.447455	0.244806	-0.281601	-0.27439	1	-0.0855912	-0.447455	-0.27439	0.457204	-0.101324	0.417871	-0.0855912	0.244806	0.713525	-0.115746	-0.281601	-0.101324	0.0717409	0.0717409	0.0953407	0.310736	0.121188	0.713525	0.457204	0.0953407	0.276273	0.215962	0.215962	-0.115746	-0.447455	-0.0683596	0.121188	-0.27439	-0.27439	-0.447455	0.276273	-0.0855912	-0.447455	-0.27439
-0.261741	0.0321875	0.227184	0.0198979	0.0718927	-0.151338	0.0536945	0.0718927	0.217478	-0.0251643	0.363064	0.10101	0.132553	-0.360314	0.112839	0.290271	-0.182882	-0.104023	0.435856	0.155084	0.0718927	0.425457	0.217478	-0.219278	-0.403687	0.290271	0.0874911	-0.0476954	0.222678	0.0874911	-0.115289	0.493051	-0.151338	0.290271	0.144685	0.363064	-0.115289	-0.151338	0.447988	-0.151338	0.234606	-0.000900071	-0.182882	-0.0736928	0.0874911	0.0718927	-0.219278	-0.292071	0.0718927	-0.182882
0.416836	-0.282961	-0.411871	0.416836	0.50431	0.329361	0.591785	-0.499565	0.166908	0.241887	0.0669373	0.166908	-0.108012	-0.846687	-0.108012	0.329361	0.0669373	0.232679	-0.227714	0.154412	0.416836	0.416836	-0.319793	0.600993	0.941684	-0.0205374	-0.263522	-0.0205374	0.1406	0.416836	0.333527	0.000289912	-0.0205374	-0.282961	-0.370436	0.232679	-0.135636	-0.166328	-0.108012	0.500145	0.329361	0.508914	-0.50395	-0.043557	-0.780186	-0.411871	-0.416256	0.250217	-0.108012	-0.411871
0.420657	0.51118	0.51118	0.710329	0.0689135	0.130986	0.185299	0.420657	0.420657	0.83706	0.130986	0.710329	0.130986	0.348239	0.348239	0.739296	-0.0138498	0.348239	0.710329	0.130986	0.420657	0.275822	0.185299	0.275822	0.67412	-0.117304	0.0689135	0.565493	0.185299	0.348239	0.51118	0.185299	0.348239	0.83706	1	0.565493	0.130986	0.185299	-0.303521	-0.303521	0.0223591	-0.140581	0.185299	-0.303521	-0.303521	0.0223591	-0.140581	-0.303521	0.185299	0.348239
-0.326964	0.233725	-0.0933435	-0.133838	0.0802031	0.109128	-0.26689	-0.133838	-0.233516	0.0802031	0.109128	0.25375	0.352093	-0.214826	-0.376803	1	-0.53878	-0.440437	0.166976	-0.00657016	-0.353663	0.433081	0.0281392	0.25375	-0.214826	0.166976	-0.0528493	0.166976	-0.00657016	-0.214826	0.166976	-0.180117	-0.0933435	0.190116	-0.214826	-0.295814	-0.457791	-0.376803	0.420621	-0.0933435	-0.353663	-0.52721	-0.376803	-0.619768	-0.295814	-0.457791	-0.53878	-0.180117	0.233725	-0.420412
-0.556424	-0.0827296	-0.894777	-0.594019	-0.894777	0.00749789	-0.894777	-0.894777	-0.894777	-0.894777	-0.624094	-0.594019	-0.894777	-0.624094	-0.353412	-0.353412	-0.894777	-0.624094	0.120282	-0.594019	-0.353412	-0.894777	-0.0827296	-0.894777	1	-0.894777	-0.894777	-0.0827296	-0.894777	-0.624094	-0.29326	-0.0827296	-0.353412	-0.594019	-0.624094	-0.894777	0.458635	-0.894777	-0.894777	-0.624094	-0.894777	-0.894777	-0.29326	-0.624094	-0.894777	-0.353412	-0.894777	-0.624094	-0.894777	-0.353412
0.0374446	-0.239771	-0.120065	-0.309075	0.0374446	0.768987	0.0759468	-0.0318594	-0.232071	-0.170467	-0.246072	-0.0570609	0.0689464	-0.135815	-0.246072	0.106749	0.614978	-0.0318594	-0.0318594	-0.0780621	0.106749	-0.232071	-0.309075	0.0759468	0.152951	-0.232071	0.00594274	0.383965	0.691982	-0.0570609	0.106749	-0.170467	0.383965	-0.170467	-0.232071	-0.0570609	-0.239771	0.0374446	-0.120065	-0.309075	-0.309075	-0.232071	-0.0318594	-0.309075	-0.239771	-0.309075	-0.309075	-0.232071	0.00594274	-0.135815
-0.68392	-0.68392	-0.68392	-0.373042	-0.68392	0.470768	-0.68392	-0.68392	-0.68392	-0.347136	-0.316519	-0.68392	-0.373042	0.124362	-0.68392	-0.68392	-0.347136	1	-0.0621649	0.0508815	-0.68392	-0.68392	-0.347136	-0.0621649	-0.373042	-0.68392	-0.68392	0.326432	-0.68392	-0.347136	-0.68392	-0.68392	-0.0621649	-0.68392	-0.68392	-0.68392	-0.010352	-0.68392	-0.68392	-0.68392	-0.68392	0.248713	-0.347136	-0.395248	-0.395248	-0.010352	-0.68392	-0.68392	-0.347136	-0.68392
-0.141024	-0.124312	1	-0.117431	0.0713097	0.0713097	-0.0702459	0.307236	-0.0852594	-0.141024	0.000531887	-0.169531	-0.141024	-0.146922	-0.211801	-0.0852594	-0.159254	-0.0383959	-0.141024	-0.159254	-0.164616	-0.0938385	-0.208584	-0.0938385	0.28266	-0.0790931	-0.124312	-0.0938385	0.0713097	0.0949023	-0.0852594	0.570125	0.130853	0.101783	-0.0359294	-0.0605944	-0.109924	-0.214751	-0.169531	-0.101703	-0.235394	-0.153382	-0.153382	-0.164616	-0.188209	-0.033874	0.0134006	-0.0852594	-0.257914	-0.0230607
-0.221509	-0.204401	-0.0594863	-0.261427	-0.157025	-0.200375	-0.135969	-0.101753	-0.149655	-0.18159	-0.0718141	-0.251448	-0.228553	-0.301346	-0.251448	-0.24546	-0.24546	0.0419539	-0.0857856	0.0419539	-0.101753	-0.0538507	1	0.257514	0.350658	0.20619	-0.172198	0.329368	-0.135969	0.347331	-0.18159	-0.272833	0.556904	0.350658	-0.200375	-0.311326	-0.238617	-0.131692	0.0419539	-0.0119362	-0.19157	-0.135969	0.137758	-0.0594863	-0.149655	-0.277395	-0.228553	-0.19157	-0.24546	-0.172198
-0.0659061	-0.0961751	1	-0.0659061	0.0503265	0.224675	-0.00778981	0.31185	-0.0328855	0.0212683	0.0793847	-0.124022	0.0212683	0.0709094	-0.0949643	-0.0328855	-0.0632645	-0.0571887	0.0503265	-0.0328855	-0.0659061	-0.00778981	-0.0936435	0.166559	0.237994	-0.0683276	0.043062	0.0793847	0.0793847	0.108443	-0.00250651	0.321536	0.00327996	0.210146	0.0278725	-0.0632645	-0.0936435	-0.124022	-0.0961751	-0.0961751	-0.124022	-0.0603712	-0.124022	-0.0659061	-0.0949643	-0.0961751	0.0582515	0.0278725	-0.124022	-0.00778981
-0.110716	-0.138551	-0.139876	-0.139876	-0.166385	-0.139876	-0.138551	-0.166385	-0.166385	-0.055048	-0.166385	-0.110716	-0.166385	-0.139876	-0.166385	-0.0828822	-0.033841	0.0987027	0.522843	0.125211	0.257755	0.496334	1	0.223294	0.15172	0.724309	0.0107419	0.334631	0.0191765	0.0387092	-0.166385	-0.033841	-0.0272139	0.0987027	-0.0603498	-0.0868585	-0.139876	-0.113367	-0.139876	-0.113367	-0.166385	-0.139876	-0.166385	-0.166385	-0.0868585	-0.113367	-0.0868585	-0.139876	0.00062033	-0.113367
-0.205087	-0.144833	0.233126	-0.044409	-0.446105	-0.044409	-0.205087	-0.044409	-0.270819	-0.446105	-0.446105	0.0091504	0.196608	0.0861421	-0.205087	0.233126	-0.186828	0.0399471	-0.285427	-0.186828	-0.285427	0.517965	-0.102838	-0.044409	0.163134	-0.298816	-0.221825	-0.285427	0.276948	0.0359301	-0.186828	0.185131	0.273122	-0.144833	0.233126	-0.35481	-0.186828	-0.0678413	-0.4528	-0.0678413	0.0359301	-0.166831	-0.166831	-0.606783	0.0359301	-0.529791	-0.186828	-0.438801	0.317117	-0.205087
-0.485201	-0.66182	1	-0.485201	-0.485201	-0.308583	-0.131964	-0.485201	-0.477173	-0.485201	-0.131964	-0.66182	0.0446544	-0.323301	-0.485201	-0.10788	-0.477173	-0.255597	-0.131964	-0.477173	-0.308583	-0.308583	-0.292526	-0.485201	-0.154041	-0.66182	-0.323301	0.0446544	0.221273	0.221273	-0.292526	-0.274941	-0.66182	0.015218	-0.10788	0.0767669	-0.477173	-0.154041	-0.66182	-0.66182	-0.308583	-0.66182	-0.66182	-0.131964	-0.131964	-0.49256	-0.477173	-0.66182	0.0767669	-0.308583
-0.00566504	-0.476402	-0.476402	-0.476402	-0.00566504	-0.476402	-0.476402	-0.00566504	-0.476402	0.465072	-0.476402	-0.476402	-0.00566504	-0.476402	-0.476402	0.507866	-0.476402	-0.476402	-0.476402	0.507866	-0.476402	0.935809	0.0157321	-0.476402	0.425844	-0.476402	-0.476402	-0.00566504	0.935809	0.935809	0.507866	-0.476402	-0.476402	-0.476402	-0.476402	-0.476402	1	-0.0252791	-0.476402	-0.0252791	-0.476402	-0.476402	0.039167	-0.476402	-0.476402	-0.0252791	-0.476402	-0.476402	-0.476402	-0.476402
0.276781	0.343884	1	0.35134	0.744844	0.343884	0.463178	0.202223	0.243644	0.0978407	0.917986	0.0158262	-0.025181	0.537737	0.289208	-0.245129	0.138848	0.0978407	-0.0587324	0.239502	-0.319688	0.26187	0.0903848	-0.025181	0.0978407	0.164943	-0.148203	0.127664	0.0531055	0.0158262	-0.025181	0.164943	-0.0214531	0.239502	-0.148203	-0.20785	-0.312232	-0.245129	-0.230217	-0.20785	-0.245129	-0.0960117	-0.20785	-0.0214531	-0.319688	0.0568334	-0.17057	-0.319688	-0.282408	-0.245129
-0.647577	-0.342304	-0.64268	-0.647577	-0.10886	-0.43209	-0.43209	-0.43209	-0.64268	-0.647577	-0.216603	-0.652066	0.968575	-0.23905	-0.755321	0.371088	-0.0794752	-0.507511	0.106627	-0.192116	-0.324347	0.214371	-0.0794752	0.106627	1	-0.23905	-0.135796	-0.43209	-0.10886	0.106627	-0.304757	-0.165297	0.306722	-0.0325415	-0.304757	0.0331657	0.0331657	-0.23905	-0.445558	-0.23905	-0.216603	-0.165297	-0.165297	-0.539834	-0.755321	-0.445558	-0.304757	-0.64268	-0.417398	-0.216603
-0.179587	-0.124393	0.937351	0.0191134	0.482748	0.15158	0.946382	0.416514	0.452642	0.548981	0.284047	0.25645	0.217814	0.319924	0.284047	0.244909	-0.170555	0.383398	0.284047	0.452642	0.0853469	0.350281	-0.101311	0.284047	0.319924	0.0660288	0.319924	-0.179587	0.15158	0.0853469	0.037177	0.202044	-0.0155804	0.129503	0.452642	-0.170555	0.037177	0.0660288	0.00255499	-0.25134	-0.113354	0.202044	-0.233205	0.0853469	0.350281	0.700766	-0.239799	-0.0320671	-0.101311	0.350281
0.325369	-0.374252	-0.247612	-0.150771	-0.296033	0.0429134	0.412674	0.407933	-0.0613779	0.333439	-0.0539286	-0.296033	-0.322106	0.147205	-0.0613779	-0.0700689	-0.217815	-0.150771	-0.217815	-0.296033	-0.63498	-0.687126	-0.217815	-0.247612	-0.0539286	-0.374252	-0.344454	-0.63498	0.155896	-0.217815	-0.183051	-0.199191	-0.0613779	0.0429134	-0.530689	-0.582835	-0.586559	-0.530689	-0.530689	-0.374252	-0.478543	-0.63498	-0.296033	-0.538138	-0.586559	-0.296033	-0.731822	-0.296033	-0.426398	-0.586559
-0.910221	-0.3087	-0.407457	-0.640883	-0.670809	-0.407457	-0.551104	-0.820442	-0.0124284	-0.703729	-0.3087	-0.281766	-0.407457	-0.281766	-0.78054	-0.910221	-0.901243	-0.407457	-0.640883	-0.820442	-0.820442	-0.703729	-0.730662	-0.901243	-0.407457	-1	-0.802486	-0.820442	-0.640883	-0.506214	-0.703729	-0.820442	-0.371545	-0.820442	-0.901243	-0.910221	-1	-0.910221	-1	-0.910221	-0.910221	-1	-0.820442	-0.820442	-1	-1	-0.730662	-0.910221	-0.910221	-0.910221
0.321347	0.0857041	0.775496	0.245942	0.208239	0.472159	0.321347	0.472159	0.144829	0.245942	0.019724	0.266364	0.208239	0.1941	0.245942	0.302496	0.105412	0.302496	0.396753	0.341913	0.208239	0.245942	0.263079	0.283644	0.338628	0.266364	0.1941	0.434456	0.245942	0.434456	0.223663	0.447024	0.364436	0.230232	0.460163	0.184246	0.144829	-0.0226918	0.37476	-0.0949557	-0.0179789	-0.00720665	0.199262	0.0951299	0.132833	0.230232	0.223663	-0.0128376	-0.0128376	0.0574269
0.30175	0.219117	0.248039	0.033193	-0.101086	-0.0700984	0.373366	0.122712	0.624019	-0.253268	-0.253268	-0.214706	-0.00261467	0.373366	0.033193	0.624019	-0.00261467	0.570308	0.033193	0.373366	1	0.624019	0.122712	0.749346	0.498693	-0.253268	0.30175	0.248039	0.373366	0.0745095	0.749346	0.498693	0.122712	0.436029	-0.235365	-0.369643	0.30175	-0.190605	-0.359314	-0.369643	0.624019	0.570308	-0.00261467	-0.127942	-0.101086	0.248039	-0.253268	0.033193	-0.00261467	0.219117
-0.00238186	0.212414	-0.0244122	0.176615	0.168354	-0.0835271	-0.00238186	0.284013	0.212414	-0.0381812	0.0167111	0.0501239	-0.0739806	0.105016	0.0334175	0.176615	0.105016	0.319812	0.0334175	0.176615	0.183775	0.140816	0.61814	1	0.0334175	0.361119	-0.11694	0.150362	0.140816	0.46301	0.1298	0.2506	-0.0381812	0.105016	-0.140072	-0.0244122	-0.11694	-0.183765	-0.183765	-0.150353	-0.181379	-0.11694	-0.0739806	-0.0835271	-0.181379	-0.0501143	-0.150353	-0.181379	-0.0835271	-0.10978
0.0459192	0.207172	0.0257626	0.166859	0.328112	0.108222	0.328112	0.449052	0.0862325	-0.236274	0.207172	-0.294911	-0.148317	0.166859	0.14487	-0.0750206	0.108222	0.489365	0.368425	0.610305	0.408739	0.438057	0.378504	0.359122	0.218167	0.449052	0.0349247	0.108222	0.291464	-0.0302281	-0.0302281	0.126546	0.408739	0.0257626	0.0715731	-0.0750206	0.0459192	-0.111669	0.126546	-0.3169	-0.115334	-0.3169	-0.155647	-0.184966	-0.236274	-0.276587	-0.184966	-0.33156	-0.148317	-0.236274
0.0292251	-0.2471	0.200111	-0.0705591	0.0292251	-0.0398563	0.0292251	-0.388553	-0.191177	-0.0398563	0.0292251	-0.191177	0.443713	0.389983	0.167388	0.236469	-0.108938	0.200111	0.127393	0.0983065	0.0292251	0.78912	-0.0180411	0.345545	-0.0398563	0.167388	0.389983	0.305551	0.200111	0.374632	-0.125386	0.00619798	0.305551	0.650957	-0.2471	-0.0180411	-0.0907583	0.335157	-0.2471	-0.125386	-0.178019	0.127393	-0.236193	0.200111	-0.0180411	-0.163476	-0.0595938	0.137782	-0.385263	-0.0180411
-0.419161	-0.526724	-0.515967	-0.556303	-0.903193	-0.467564	-0.467564	-0.680538	-0.25459	-0.378825	-0.645043	-0.763362	-0.25459	-0.733782	-0.0319346	-0.378825	-0.467564	-0.419161	-0.911261	0.30151	-0.25459	-0.680538	-0.25459	-0.515967	-0.361077	-0.574051	-0.70958	-0.467564	-0.787026	-0.25459	-0.70958	-0.467564	-0.612774	0.548905	-0.918087	-0.680538	-0.612774	-0.787026	-0.763362	-0.467564	-0.25459	-0.70958	-0.680538	-0.70958	-0.695751	-0.515967	-0.893513	-0.806387	-0.787026	-1
-0.101972	-0.0155425	-0.101972	-0.166793	-0.166793	-0.166793	-0.101972	-0.0533552	-0.091168	-0.101972	-0.166793	-0.166793	-0.101972	0.0276721	-0.091168	-0.101972	-0.166793	0.0276721	0.611069	0.457117	0.611069	0.211334	0.28696	0.513836	1	0.481425	0.222138	0.211334	0.157316	-0.0155425	0.157316	0.28696	0.438211	0.222138	-0.101972	-0.0371498	-0.091168	0.092494	-0.166793	-0.101972	-0.110074	0.0276721	-0.166793	-0.101972	-0.101972	-0.110074	-0.0371498	0.0033639	-0.0371498	-0.0371498
0.327742	1	0.181067	0.272739	0.547753	0.529419	0.547753	0.272739	0.229959	0.327742	0.181067	0.181067	0.474416	0.621091	0.486639	0.987777	0.621091	0.694428	0.474416	0.272739	-0.0389448	0.401079	0.272739	-0.112282	0.547753	0.0343925	0.841103	0.657759	0.621091	0.74332	0.547753	0.181067	0.486639	0.474416	-0.185619	0.254404	0.572199	-0.332294	-0.0389448	-0.112282	-0.112282	-0.112282	0.0802283	0.181067	0.10773	0.208569	0.327742	0.272739	0.181067	-0.0389448
-0.135489	0.398859	-0.0352984	-0.0352984	0.532446	0.0648918	0.646949	0.460881	-0.0352984	0.398859	-0.135489	-0.0973208	0.0267241	0.760657	0.666033	0.109421	-0.221366	-0.00190164	0.198479	0.131685	0.532446	0.666033	0.584926	0.584926	0.532446	0.708971	0.398859	0.131685	0.150769	-0.202282	-0.135489	-0.00190164	0.150769	0.131685	-0.335869	0.0887466	-0.345411	-0.202282	-0.180017	-0.469456	-0.283388	-0.402662	-0.221366	0.0648918	-0.402662	-0.202282	-0.407433	-0.12213	0.265272	0.109421
-0.471266	-0.10345	-0.348661	-0.348661	-0.348661	-0.471266	-0.226055	-0.471266	0.141761	-0.471266	0.141761	-0.471266	-0.471266	-0.348661	-0.144318	-0.10345	-0.226055	-0.348661	-0.10345	-0.226055	-0.471266	-0.226055	0.0191559	-0.348661	-0.362283	-0.226055	0.509578	0.264367	0.18263	0.0191559	-0.226055	-0.348661	-0.226055	1	-0.226055	-0.471266	-0.471266	-0.348661	-0.471266	-0.471266	-0.226055	-0.348661	-0.471266	-0.471266	-0.348661	-0.471266	-0.471266	-0.471266	-0.253301	-0.471266
0.606622	0.400567	0.898534	0.194512	0.70965	0.834755	0.675307	0.340468	0.194512	0.452081	0.147682	0.228855	0.400567	0.586017	0.0502738	0.503595	0.452081	0.117242	0.400567	0.512961	0.340468	0.400567	0.898534	0.400567	0.400567	0.606622	0.452081	0.228855	0.00562855	0.452081	0.29754	0.503595	0.400567	0.643418	-0.11457	0.117242	0.228855	0.269441	-0.0115427	0.228855	0.165076	0.29754	-0.105985	-0.0262609	-0.217598	0.228855	-0.105985	0.00562855	0.117242	0.194512
-0.0135568	0.372374	0.641357	0.0550532	0.0550532	0.260883	-0.0135568	0.260883	-0.0759296	0.0550532	0.329493	0.0436182	0.260883	-0.0221331	0.260883	0.210985	-0.219387	0.0962192	0.260883	0.0675277	0.260883	0.0550532	0.0675277	0.398103	0.240872	0.306623	0.0436182	0.260883	-0.0135568	0.0550532	0.139256	0.6072	0.156335	0.372374	0.354442	-0.219387	-0.147658	-0.0221331	-0.0221331	-0.0221331	-0.0135568	0.00604603	-0.144243	-0.0821668	0.0550532	-0.0221331	0.0675277	-0.147658	-0.219387	0.123663
0.0827698	0.0827698	-0.330788	-0.578923	-0.707585	-0.578923	-0.248077	-0.323269	-0.0976918	-0.330788	5.82217e-05	0.165481	-0.248077	-0.330788	-0.339978	0.165481	0.0526929	-0.4135	-0.4135	-0.578923	-0.165365	-0.248077	-0.578923	-0.744346	-0.330788	-0.4135	-0.496211	-0.398461	-0.744346	-0.165365	-0.496211	-0.248077	-0.744346	-0.523782	-0.827058	-0.827058	-0.827058	-0.558245	-0.849615	-0.992481	-0.744346	-0.615684	-0.992481	-0.924808	-0.699231	-0.909769	-0.799487	-1	-0.799487	-0.799487
-0.0688318	-0.0735422	0.349965	-0.0688318	-0.0688318	0.0442177	-0.125357	0.100742	-0.00459913	-0.0123071	0.0442177	0.251475	0.100742	-0.0193727	0.100742	0.0544949	-0.00459913	0.0781326	0.439891	0.231777	-0.0688318	0.0442177	0.172683	0.270317	0.359814	0.413984	0.305645	0.213792	0.157267	-0.0123071	-0.00459913	0.189567	0.437199	0.522323	-0.00459913	-0.181881	-0.181881	0.0347969	-0.0193727	-0.0193727	-0.181881	0.0657509	-0.119973	-0.181881	-0.0688318	-0.127712	0.113589	0.172683	0.113589	-0.0688318
0.219565	-0.0949685	-0.0887606	0.180248	0.381746	0.256424	0.227842	0.149668	0.223933	-0.134285	0.0475544	0.21465	0.333376	0.33533	0.372463	0.298198	0.337515	0.33533	0.149668	0.34594	0.368554	0.0475544	0.42352	0.186801	0.0893283	0.520992	0.33533	0.0382713	0.376831	-0.0556518	0.140931	-0.0163352	-0.0535825	0.131102	-0.264651	-0.0184045	-0.173602	-0.110258	-0.123939	-0.203089	-0.0949685	-0.333053	-0.281067	-0.221655	-0.147391	-0.0359935	0.0382713	-0.212918	-0.212918	-0.0777674
0.872729	0.17274	0.604791	0.377787	0.745458	0.236375	0.554552	0.327283	0.509098	0.745458	0.427281	0.206073	0.490917	0.731317	0.427281	0.618188	0.30001	0.403837	0.671775	0.554552	0.363646	0.490917	0.336852	0.0689135	0.236375	0.554552	0.448493	0.427281	0.872729	0.363646	0.266678	0.569703	1	0.872729	0.0454689	-0.0650558	0.0689135	0.024257	0.30001	0.0848622	0.236375	0.135898	0.202883	-0.0650558	0.0689135	0.135898	0.266678	0.206073	0.0454689	0.135898
0.0048355	0.0463918	-0.0935874	0.212617	0.0879481	-0.0367208	0.254173	-0.0248476	-0.0248476	0.0048355	0.212617	-0.064425	0.0048355	-0.156772	0.254173	0.129504	0.0048355	1	0.562565	0.461955	0.29573	0.794406	0.825026	0.431335	-0.0782771	0.586624	0.674354	0.378842	0.0813866	0.378842	0.529237	0.17304	0.877518	0.586624	-0.0367208	0.168874	0.212617	-0.183157	0.29573	0.450082	0.0879481	0.300104	0.343848	-0.181074	0.168874	-0.137331	0.0938848	-0.0248476	0.0879481	-0.00610038
0.166178	0.148471	1	0.0717422	0.189787	0.33144	0.237004	0.591137	0.185494	0.142569	0.237004	0.284222	0.0245245	0.0353452	0.000915585	0.185494	-0.11069	-0.0144302	0.166178	0.210176	0.0245245	0.0245245	-0.061326	0.378657	0.284222	0.125846	-0.0551555	0.213395	0.11896	0.355049	0.086766	0.387651	0.20665	0.216347	-0.011962	-0.184736	-0.11069	-0.236157	0.0353452	-0.123031	-0.164346	-0.18121	-0.18121	-0.0935199	-0.0463022	0.0353452	-0.135372	-0.160054	-0.036644	-0.069911
1	0.102125	0.637749	0.00392736	0.557405	0.557405	-0.0853433	0.316375	0.343156	0.128906	0.154278	0.0120429	0.396718	0.0485627	0.262812	0.20925	0.530624	0.23885	0.423499	0.351613	0.396718	0.289593	0.102125	0.423499	0.480038	0.386516	0.128906	0.557405	0.63352	0.386516	-0.0585621	0.182469	-0.0049997	0.530624	-0.0317809	-0.138906	-0.15582	-0.296774	-0.0317809	0.0217815	-0.50194	-0.212202	0.289593	-0.127629	-0.353155	0.126087	-0.138906	-0.184011	0.182469	0.0753439
-0.0286737	0.0148471	-0.0286737	0.0108906	0.050455	-0.0286737	-0.0286737	0.0148471	0.0148471	-0.0286737	0.0196827	-0.0286737	-0.0286737	0.0196827	0.0108906	-0.0286737	-0.0286737	0.14541	-0.0286737	-0.0286737	0.14541	0.0680392	0.0148471	0.18893	0.261465	0.0148471	0.327406	0.841743	0.468707	0.841743	0.551604	0.406534	0.14541	0.493576	-0.0286737	-0.0286737	-0.0286737	-0.0286737	-0.0286737	-0.0286737	-0.0286737	-0.0286737	-0.0286737	-0.0286737	-0.0286737	-0.0286737	-0.0286737	-0.0286737	0.0108906	-0.0286737
0.519235	0.373289	0.373289	-0.02401	0.669236	0.438154	-0.02401	-0.0645506	-0.0602581	0.361127	0.515181	0.245586	0.130045	0.361127	0.746263	0.592208	0.361127	0.51065	0.361127	0.446262	0.284099	0.265975	0.300316	0.300316	0.361127	0.592208	0.592208	-0.356444	0.519235	0.207072	0.438154	0.130045	0.673767	0.0084226	-0.101037	0.207072	0.207072	-0.137524	0.227342	0.0813958	0.284099	-0.356444	-0.210497	0.284099	0.130045	-0.409146	-0.332119	-0.356444	-0.386491	-0.46805
0.334701	0.168376	0.168376	0.611909	0.667351	0.501026	0.334701	0.833675	0.427104	1	0.00205176	1	0.334701	0.833675	0.667351	1	0.542607	0.168376	0.168376	0.334701	0.501026	-0.164273	-0.164273	0.611909	-0.164273	0.168376	0.501026	0.242299	-0.164273	-0.164273	0.501026	0.981519	0.833675	0.0574933	0.334701	-0.164273	-0.330598	0.00205176	0.168376	0.168376	-0.0811106	-0.164273	-0.496922	0.168376	-0.330598	-0.164273	-0.496922	-0.330598	-0.330598	-0.312117
-0.152836	-0.23719	-0.173555	-0.227817	-0.152836	0.0439895	0.0439895	-0.187649	-0.134091	-0.124718	0.156461	-0.134091	0.100225	-0.196575	-0.0122464	-0.0966003	-0.0966003	0.18162	0.00403242	1	-0.0684823	0.156461	0.152022	-0.0847611	0.0439895	-0.124718	0.3033	0.212697	0.684783	0.268933	-0.0805329	0.214036	0.746938	0.100225	-0.293426	-0.173555	0.00403242	-0.241207	-0.23719	-0.16087	-0.0966003	-0.0551633	0.0336303	-0.0255654	-0.291946	-0.203153	-0.00019584	-0.187649	-0.23719	-0.114359
0.436771	0.35457	0.391103	0.147545	0.330214	0.135367	-0.0351244	0.512883	0.135367	0.330214	0.260625	0.573772	0.628573	0.0942662	-0.0427356	0.451993	0.436771	0.573772	0.779275	0.231268	0.086655	0.269324	0.391103	0.330214	0.162767	0.628573	0.269324	0.634662	0.269324	0.231268	0.147545	0.710774	0.330214	0.147545	-0.0351244	-0.278683	-0.096014	-0.248238	-0.111236	-0.179737	-0.193437	0.162767	-0.0427356	-0.156904	-0.156904	-0.0427356	-0.0351244	0.086655	-0.339573	0.0257653
0.276935	-0.446131	0.517956	-0.205109	-0.205109	-0.205109	0.276935	-0.205109	-0.205109	-0.205109	-0.446131	-0.446131	-0.446131	-0.205109	-0.446131	-0.181007	0.276935	0.0359127	0.276935	0.758978	0.0359127	-0.446131	0.758978	0.614365	0.349241	0.879489	-0.181007	1	0.276935	0.517956	0.517956	0.517956	1	0.276935	-0.446131	-0.446131	0.276935	0.0841171	0.0841171	-0.446131	0.276935	-0.181007	-0.446131	0.0359127	0.276935	0.276935	-0.446131	0.276935	0.0841171	0.276935
-0.570018	-0.0273707	0.204616	-0.327945	0.0109576	0.107787	-0.0858718	-0.134286	0.103386	-0.182701	-0.0858718	-0.21296	-0.134286	-0.21296	0.156202	0.457693	-0.0990758	-0.129445	-0.182701	-0.352152	-0.182701	0.107787	-0.301537	0.204616	0.66859	-0.0273707	-0.0737681	0.107787	0.495104	0.0593722	-0.250922	1	0.0985651	0.483001	-0.0484604	-0.352152	-0.402768	-0.305755	-0.21296	-0.584139	-0.134286	-0.0605117	-0.219588	-0.27953	-0.327945	0.0190267	-0.200306	0.0527702	0.0021549	-0.134286
0.365102	0.0729367	0.371153	0.129122	0.18963	0.410051	0.241494	0.157215	0.747165	0.325772	0.325772	0.325772	0.207782	0.129122	0.325772	0.18963	0.494329	1	0.494329	0.601082	0.747165	0.157215	0.157215	0.662886	0.286442	0.494329	0.747165	0.747165	0.578608	0.371153	0.662886	0.831443	0.552676	0.325772	0.325772	-0.179899	-0.0281975	-0.0113418	0.0729367	-0.106857	-0.264177	-0.0281975	0.241494	0.241494	-0.264177	0.18963	-0.0113418	-0.0113418	-0.0281975	-0.0956203
-0.188571	-0.108707	0.125466	-0.240248	-0.334206	-0.277831	-0.165082	0.0604181	-0.240248	-0.291925	-0.240248	0.00404319	0.0353626	-0.343602	-0.188571	0.116793	-0.0852171	0.229543	0.379876	0.0181369	0.268572	0.545242	0.896646	0.276522	1	0.534907	0.359205	0.328199	0.431553	0.173168	0.328199	0.173168	0.0604181	0.0698139	-0.395279	-0.256149	-0.108707	-0.188571	-0.188571	-0.136894	-0.188571	-0.165082	0.0698139	-0.334206	-0.136894	-0.165082	-0.260919	0.0604181	-0.260919	0.173168
0.208176	0.0879885	0.694068	0.151617	0.377853	0.434411	0.377853	0.547529	0.33929	0.264735	1	0.413202	0.264735	0.0879885	0.151617	0.0436412	0.0436412	0.250595	0.264735	0.161901	0.264735	0.321294	0.33929	0.49097	0.630011	0.359	0.196393	0.377853	0.377853	0.321294	0.398419	0.359	0.420945	0.575809	0.22103	-0.0746182	0.0436412	-0.0746182	-0.020416	-0.0746182	-0.0180594	-0.0746182	-0.0746182	-0.0746182	0.321294	0.0337862	0.102771	0.0436412	0.0436412	-0.0180594
-0.681552	-0.503505	0.0603092	-0.670561	0.0603092	-0.503505	-0.503505	0.0603092	-0.315567	-0.503505	-0.088063	0.316589	-0.315567	-0.503505	-0.315567	-0.315567	-0.127629	-0.681552	-0.503505	0.505426	0.436186	0.812062	0.248247	0.812062	-0.0441009	0.552528	0.624124	1	0.109767	0.552528	0.812062	-0.342415	1	-0.503505	0.624124	-0.503505	-0.879382	0.109767	-0.315567	0.0603092	-0.461741	-0.483722	-0.127629	-0.088063	-0.127629	-0.285893	-0.127629	-0.483722	-0.127629	-0.503505
0.229505	0.446207	0.647586	0.0850374	0.181349	0.229505	0.373973	0.614753	0.295172	0.0850374	0.470285	0.307759	0.0368814	-0.0152875	-0.0594304	0.345517	0.0434482	0.113931	0.277661	0.345517	0.181349	-0.107586	0.194483	0.422129	0.676954	0.353908	0.16931	0.518441	0.325817	0.518441	0.0434482	0.472578	0.52532	0.630805	0.093793	-0.107586	-0.00689668	0.0308619	0.21546	-0.0614369	-0.0112745	-0.107586	-0.00210193	-0.107586	-0.0112745	-0.107586	-0.00689668	0.194483	-0.0572415	-0.0594304
-0.116477	0.190509	-0.0175141	-0.0354665	-0.00135699	-0.15485	0.228882	-0.0598304	-0.0963763	-0.0397302	0.267255	0.232537	-0.269969	-0.12074	0.0753893	0.0370162	0.0370162	0.426807	0.507592	0.68936	0.535867	0.228882	0.547985	0.305628	0.382375	0.0753893	0.646723	0.267255	0.628771	0.574241	0.597995	0.37872	0.535867	0.344002	-0.00135699	-0.0579069	-0.219478	0.0132614	-0.0397302	-0.0232845	-0.116477	0.18445	-0.0982997	-0.138693	-0.0579069	-0.0175141	-0.206014	0.0498072	-0.0397302	-0.179085
-0.106608	-0.035469	-0.035469	0.0514788	-0.035469	-0.106608	-0.035469	-0.035469	0.0356701	-0.106608	-0.106608	-0.0275647	-0.106608	0.177948	-0.035469	0.106809	-0.035469	0.604783	0.160163	1	0.391366	0.320226	0.0356701	0.462505	0.177948	0.320226	0.391366	0.249087	0.446696	0.533644	0.683826	0.320226	0.320226	0.288609	-0.106608	-0.106608	-0.106608	-0.106608	-0.035469	-0.035469	0.0712396	-0.035469	-0.106608	-0.106608	-0.0275647	-0.035469	0.106809	-0.106608	-0.106608	-0.106608
-0.251625	-0.0771066	-0.279673	-0.104375	-0.251625	-0.349792	-0.240718	0.0865045	-0.0225695	-0.288438	-0.300708	-0.349792	-0.0552918	-0.0225695	-0.288438	-0.186181	-0.202542	0.533708	0.509167	0.35919	0.250116	0.484625	1	0.141042	0.288292	0.975458	0.141042	0.250116	0.35919	0.195579	0.468264	0.0183332	0.202396	0.26375	-0.0430209	-0.0225695	-0.288438	-0.288438	-0.295255	-0.295255	-0.260549	-0.186181	-0.288438	-0.240718	-0.349792	-0.186181	-0.186181	-0.227083	-0.251625	-0.153458
-0.791451	-0.582901	-0.791451	-1	-0.582901	-0.165803	-0.582901	-0.165803	-0.791451	0.251296	-0.582901	-0.523316	-1	-0.374352	-0.443869	-0.374352	-0.165803	0.251296	-0.582901	-0.791451	-0.284974	-0.791451	-0.165803	-0.791451	-0.814623	-0.582901	0.251296	0.251296	0.112263	-0.791451	0.0427463	-0.582901	0.459845	-0.374352	-0.582901	-0.374352	-0.814623	-1	-1	-1	-0.374352	-0.374352	-0.791451	-1	-0.582901	-0.523316	-1	-1	-1	-1
-0.335232	-0.0826208	0.0503326	-0.122718	0.133903	-0.0465334	0.169991	-0.202912	0.0033015	-0.299145	0.0617287	-0.168543	0.0256413	0.157962	0.133903	-0.22697	0.097816	1	0.240266	0.819563	0.31434	0.566952	0.468186	0.164293	0.350428	0.133903	0.157962	0.494777	0.164293	0.31434	0.106408	0.243884	0.603039	0.242165	-0.22697	-0.139601	-0.0636274	-0.134174	-0.335232	0.0033015	-0.190883	0.012346	-0.0256407	0.012346	-0.215574	-0.329534	-0.168543	-0.0998052	-0.37132	0.164293
0.677234	-0.269898	-0.0806343	-0.0635395	-0.337056	0.0475765	-0.269898	-0.349267	0.0475765	-0.269898	-0.0450202	0.0475765	0.158693	-0.359849	0.0475765	-0.166108	-0.190529	0.126945	0.365051	0.52908	0.761894	0.126945	-0.0317921	1	0.0105378	0.285682	0.523788	0.603157	0.682526	0.603157	0.365051	0.126945	0.00483957	0.126945	-0.111161	-0.190529	0.0105378	-0.190529	-0.111161	-0.433926	-0.190529	-0.211694	-0.508004	-0.190529	-0.269898	-0.251582	-0.190529	-0.111161	-0.0635395	-0.349267
0.00319451	-0.00797418	0.469487	-0.161233	0.363385	0.15118	-0.0610254	0.310333	-0.114077	-0.0610254	0.338255	0.0209629	-0.220179	0.0450771	-0.0610254	0.204231	-0.00797418	0.449942	0.57559	0.449942	0.310333	0.57559	1	0.522539	0.7819	0.588221	0.204231	0.840846	0.785003	0.487171	0.681692	0.184021	0.681692	0.681692	0.204231	0.204231	-0.108492	0.170725	0.310333	-0.114077	0.0156042	-0.108492	0.0450771	-0.0526489	-0.167128	0.170725	-0.0610254	-0.108492	-0.167128	-0.167128
0.606609	0.0656117	0.165821	0.203739	0.0549865	1	0.341866	0.0963066	0.246711	0.418603	0.0425905	0.123165	0.241656	0.0963066	0.0425905	0.203739	-0.140044	0.762385	0.160766	0.160766	0.00230348	0.0318473	0.0318473	0.284313	0.311171	0.0195693	0.582911	0.67644	0.387908	0.364887	0.934277	0.986458	0.445461	0.454414	-0.137516	-0.0782706	-0.026473	-0.279706	-0.440854	-0.239419	-0.239419	-0.256685	-0.175433	-0.0616818	-0.311935	-0.140044	-0.213351	-0.239419	-0.0111255	-0.0237646
-0.0776516	0.00524466	0.0779607	-0.0254577	0.0328768	0.198669	-0.105284	-0.0342298	0.1763	-0.0223874	0.226301	0.0710354	0.0881409	-0.0254577	0.226301	-0.0223874	0.143405	0.514257	0.688775	0.502622	0.171037	0.419726	0.223393	0.48517	0.253933	0.33683	0.312268	0.364462	0.368825	0.392094	0.334198	0.202617	1	0.33683	-0.215812	-0.183817	-0.154731	-0.060546	-0.132916	-0.00791348	0.0881409	0.107047	-0.00929855	-0.0674714	0.0488743	-0.212903	-0.139495	0.0447191	-0.132916	0.107047
0.143076	0.3938	0.937826	0.370147	0.370147	0.483683	0.653986	0.597218	0.225647	0.370147	0.199843	0.502605	0.82429	0.121788	0.370147	0.46304	-0.0117459	0.219712	0.597218	0.284995	0.597218	0.597218	0.344343	0.767522	0.502605	0.121788	0.284995	0.540451	0.199843	0.426915	0.0476023	1	0.191734	0.829021	-0.0710941	-0.130442	-0.189791	-0.204628	-0.150225	-0.204628	-0.140764	-0.181312	-0.305661	-0.140764	0.143076	0.230593	-0.0710941	-0.0710941	-0.308487	-0.140764
-0.18548	0.0381639	0.125604	0.116262	0.00621481	0.070113	0.00621481	0.11119	-0.132231	-0.153531	0.00621481	-0.0105204	0.070113	0.00976471	0.102062	0.0381639	-0.121582	1	0.46191	0.996637	0.389604	0.581299	0.394649	0.529171	0.16596	0.134011	0.329256	0.54935	0.46191	0.293757	0.324184	0.0807627	0.804942	0.5174	-0.121582	-0.210703	-0.0761802	0.0807627	-0.249378	-0.0409481	-0.18548	-0.143442	-0.0761802	-0.0761802	-0.0761802	-0.277964	-0.0105204	-0.132231	-0.281327	-0.00891897
-0.0140803	-0.0952067	-0.24892	-0.284502	0.0670461	-0.0546435	-0.0546435	0.0052355	0.275657	0.0264829	0.0264829	-0.0333961	-0.0140803	0.0309899	0.188736	-0.13577	0.269862	0.647741	0.306156	0.959437	0.310425	0.148173	0.733137	0.348854	0.0670461	-0.13577	0.256341	0.634931	0.348854	0.553805	0.0052355	0.35292	0.87831	0.513241	-0.338586	0.220759	-0.24892	-0.110659	-0.298023	-0.110659	-0.0140803	-0.0354294	0.00726875	0.092665	-0.0781275	-0.206222	0.0052355	-0.187923	-0.338586	0.135363
0.288861	0.34327	0.23636	0.258633	0.34327	0.306997	0.306997	0.198178	0.14636	0.288861	0.270724	0.249997	0.433952	0.238482	0.288861	0.234451	0.216315	0.599089	0.503634	0.832954	0.379543	0.397679	0.503634	0.389088	0.433952	0.288861	0.399694	0.433952	0.484543	0.651589	0.336361	0.526362	0.59718	0.705999	0.0168139	-0.0309136	-0.0118226	-0.0436409	0.0168139	-0.0954593	-0.0738683	0.00726841	-0.0118226	0.102723	0.0454504	0.121814	-0.0090953	0.0772687	-0.0738683	0.0454504
-0.00784878	0.0578805	0.193952	0.174733	0.12361	0.0359707	0.211249	-0.0860979	0.164299	-0.139307	0.298888	0.0182343	0.211249	0.1017	-0.073578	0.14552	-0.0297585	0.701335	0.424581	1	0.1017	0.583715	0.401518	0.217015	0.211249	-0.0297585	0.320798	0.211249	0.378455	0.649444	0.206032	0.164299	1	0.320798	-0.0297585	-0.175055	-0.0597403	-0.127831	-0.139307	0.0808336	-0.183127	0.0094484	-0.198118	-0.175055	-0.0828032	-0.0366774	-0.127831	-0.0652315	-0.183127	-0.128929
0.244386	0.0801217	0.266864	0.036318	0.211533	0.17868	0.211533	0.130183	0.224048	0.310091	0.375797	0.19276	0.244386	0.218833	0.342944	0.375797	0.0472689	0.681847	0.405191	0.901442	0.310091	0.474355	0.75101	0.301446	0.507208	0.441502	0.474355	0.638619	0.37061	0.441502	0.536932	0.56822	1	0.605766	-0.0841423	-0.148119	-0.00979124	-0.151412	0.112974	-0.0262588	-0.0512895	0.0939544	-0.00979124	0.128536	0.1977	-0.0443731	-0.151412	0.00502958	-0.116995	-0.0443731
-0.292247	-0.410872	0.0418704	-0.228371	-0.326641	-0.137121	0.0681927	-0.205559	-0.273996	-0.342434	-0.308215	-0.205559	-0.228371	-0.483872	-0.47931	-0.179236	-0.342434	-0.068683	0.136631	-0.164496	0.341944	0.136631	0.0681927	-0.273996	0.410382	0.889447	0.0681927	0.821009	0.547257	1	-0.000245135	0.410382	1	0.410382	-0.137121	-0.547748	-0.356122	-0.47931	-0.342434	-0.547748	-0.342434	-0.483872	-0.342434	-0.000245135	-0.47931	-0.326641	-0.410872	-0.47931	-0.356122	-0.273996
0.282705	0.406554	0.665512	0.323988	-0.00627783	0.365271	0.365271	0.282705	0.0612765	0.0762886	0.241421	0.525243	0.447837	0.0900496	0.323988	0.277075	0.0612765	0.596457	0.406554	0.665512	-0.0888442	0.158855	0.0612765	0.447837	1	0.525243	0.248302	0.447837	0.48912	0.654253	0.320235	0.632629	0.587414	0.683496	0.0181168	0.0181168	-0.0682026	-0.0682026	-0.226455	0.0109235	0.0350054	-0.136025	-0.0908101	0.0762886	-0.047561	0.0900496	-0.0250429	0.104436	0.104436	0.0350054
0.135279	0.103376	0.29479	-0.130574	0.135279	0.326693	0.230986	0.0821081	0.355557	0.135279	0.326693	0.0517249	0.262888	0.436579	0.071474	0.230986	0.0395717	0.664186	0.395535	0.613814	0.29479	0.199083	0.597023	0.29479	0.550009	0.581911	0.365684	0.869032	0.462697	0.645716	0.355557	-0.0394246	0.869032	0.4224	-0.183745	-0.175349	-0.108187	-0.28249	-0.0561354	-0.252107	-0.024233	-0.00744231	-0.108187	-0.108187	0.0261391	-0.0410237	-0.100191	0.0821081	-0.183745	-0.0746051
-0.215368	-0.215368	0.290804	-0.0861984	0.101685	-0.109684	0.260211	-0.119749	-0.119749	0.0488425	0.365895	0.232532	0.207369	0.207369	0.313053	-0.00399957	0.0488425	0.73579	0.23518	0.73579	0.0488425	0.630105	0.73579	0.56892	0.207369	0.313053	0.794503	0.365895	0.56892	0.841474	0.0815543	0.433835	0.577263	0.577263	-0.00399957	0.0126874	-0.265429	-0.170075	-0.0568417	-0.2204	-0.0568417	0.23518	0.0683106	-0.0985591	-0.209806	-0.209806	0.0312285	0.0815543	-0.26821	0.0683106
0.0971148	0.00513183	-0.113478	-0.0919613	-0.132843	-0.0408596	-0.0868511	-0.150363	0.112445	0.00513183	0.0511233	-0.106562	0.00513183	0.163547	0.0511233	0.0511233	-0.0868511	0.709528	0.419055	0.603021	0.419055	0.189098	1	0.806352	0.740995	0.00513183	0.827868	0.235089	0.903176	0.511038	-0.0189589	0.156247	0.695004	0.603021	-0.178834	-0.210302	-0.355538	-0.106562	-0.178834	0.0686439	0.235089	-0.0166536	-0.16189	-0.0650657	-0.0650657	-0.210302	-0.106562	-0.106562	-0.316808	-0.0166536
0.22792	0.275089	0.553137	0.337981	0.416596	0.22792	-0.00792437	0.203212	0.113367	0.22792	0.605271	0.113367	0.416596	0.54762	0.416596	0.416596	0.180751	0.751743	0.751743	0.888284	0.699609	0.841115	0.602788	0.503486	0.510933	0.180751	0.914489	0.793946	0.553137	0.746778	0.427826	0.0684443	0.935453	0.793946	0.180751	-0.0923318	-0.0426804	-0.111247	0.0392445	-0.246015	-0.0550932	0.106274	-0.141983	0.255228	0.0566225	0.00697107	-0.0214012	-0.0663239	0.0392445	-0.0426804
-0.0944168	-0.0146156	-0.254019	-0.0234824	-0.349781	-0.236286	0.189321	0.402124	-0.254019	-0.550424	-0.254019	0.543993	0.0474521	0.0474521	0.402124	0.543993	-0.0234824	0.384391	0.384391	0.224788	-0.165351	-0.174218	-0.165351	0.260255	0.635194	-0.0234824	0.735516	0.402124	0.160947	0.260255	0.0474521	0.0474521	-0.0944168	0.384391	-0.33382	-0.349781	-0.732827	-0.661892	-0.661892	-0.732827	0.224788	-0.236286	-0.590958	-0.590958	-0.449089	-0.222099	-0.732827	-0.378154	-0.165351	-0.653025
-0.375218	-0.0192525	1	-0.429633	0.0328953	0.168933	0.250556	0.631461	0.146672	0.0328953	-0.0759349	-0.175696	0.0873104	-0.123548	-0.320803	-0.279992	-0.251547	-0.123548	0.168933	-0.166214	0.0328953	0.141725	-0.166214	0.386593	0.39793	0.345782	-0.227844	0.413801	0.468216	0.468216	-0.251547	0.926858	0.00309655	0.554373	0.260449	-0.308436	-0.507546	-0.436435	-0.253918	-0.253918	-0.402425	-0.294891	-0.32469	-0.157558	-0.293595	-0.227844	-0.308436	-0.251547	-0.33688	-0.103142
-0.189791	-0.090642	0.305955	-0.487239	-0.211824	-0.586388	-0.432156	-0.0816285	-0.171764	-0.38809	0.00850724	-0.090642	0.00850724	0.206806	-0.101659	0.107657	0.639457	-0.288941	1	0.702552	-0.189791	0.118673	0.603403	-0.189791	0.702552	-0.487239	0.206806	0.549321	0.405104	0.305955	0.603403	-0.090642	-0.189791	-0.32199	-0.586388	-0.189791	-0.288941	-0.239366	-0.0816285	-0.189791	-0.586388	-0.87282	-0.586388	-0.712578	0.0986429	-0.784687	-0.652488	-0.2619	-0.762654	-0.87282
0.409897	-0.0911341	0.448438	0.576907	-0.181063	0.532371	0.242887	-0.00762897	0.159381	0.242887	-0.169072	-0.013196	0.0758762	0.242887	-0.592165	-0.174639	0.326392	0.159381	0.743917	0.326392	0.14268	-0.0911341	-0.0911341	0.409897	0.493402	0.358509	0.610309	1	0.910928	0.994433	-0.0911341	-0.013196	-0.0911341	0.159381	-0.450849	-0.270991	-0.402887	-0.714639	-0.792578	-0.558763	-0.926186	-0.402887	-0.926186	-0.013196	-0.50866	-0.636701	-0.636701	-0.592165	-0.324949	-0.50866
0.20744	0.527699	0.223614	0.482409	0.288313	0.294783	0.417711	0.417711	0.644157	0.353012	0.51938	0.425798	0.585928	0.425798	0.498584	0.288313	0.716943	0.57137	0.644157	0.935301	0.611807	0.482409	0.741205	0.741205	0.716943	0.702385	1	0.870602	0.870602	0.716943	0.676506	0.498584	0.805904	0.935301	-0.164579	0.0295178	-0.229277	-0.156491	-0.0837051	-0.229277	0.120096	-0.156491	-0.156491	-0.0998798	-0.229277	-0.0837051	-0.0998798	-0.229277	-0.0998798	0.20744
-0.147795	-0.377354	-0.17649	-0.484163	-0.363007	-0.302429	-0.363007	-0.23388	-0.28283	-0.181273	0.0307508	-0.294856	-0.0298273	-0.211562	-0.423585	-0.181273	-0.150983	0.615151	0.515375	0.94261	1	0.198231	0.368713	0.139154	0.575953	0.741746	0.58308	0.340018	0.426102	0.666821	0.273063	0.424508	0.422727	0.827831	-0.453874	-0.453874	-0.453874	-0.463439	-0.463439	-0.463439	-0.423585	-0.549523	-0.463439	-0.27214	-0.332718	-0.393296	-0.514452	-0.549523	-0.411113	-0.475254

## Sheet: Figure 1e
AM full
1	0.464443	0.346742	0.450552	0.558317	0.52268	0.49599	0.433713	0.440201	0.295414	0.18906	0.232779	0.214983	0.335635	0.221352	0.127753	0.292998	0.0181398	-0.122961	-0.0458115	-0.0594567	-0.00269012	-0.20268	0.0903479	-0.0306347	-0.0202635	-0.04268	-0.155495	-0.0719174	-0.166683	-0.0681657	-0.0416668	-0.154799	0.0171729	0.0484871	-0.00979065	-0.0936661	-0.0310362	0.00109387	-0.0584826	-0.0735407	-0.0862909	0.0632022	0.135138	-0.192367	0.135256	-0.10715	-0.081774	0.0400612	-0.0829404
0.464443	1	0.254406	0.666487	0.543454	0.409559	0.645164	0.480633	0.646784	0.308806	0.264545	0.298272	0.255466	0.456725	0.276451	0.231218	0.289577	0.0993547	0.192989	0.268071	0.197166	0.136775	0.0638596	0.218464	0.102818	0.266745	0.10831	0.00286577	-0.05399	-0.0725942	-0.0183286	0.0441615	-0.112061	-0.00609057	0.0458992	0.140582	0.00470052	-0.00524039	0.0943174	-0.0236674	-0.0071242	0.00124531	-0.0121295	0.117085	-0.0461418	-0.00400089	0.00356741	0.0137975	0.0848917	0.0135345
0.346742	0.254406	1	0.302745	0.548505	0.33965	0.21224	0.472406	0.183265	0.112449	0.445296	0.394936	0.00621921	0.268791	0.166125	0.0930439	0.178384	0.046857	0.0528097	-0.0436197	0.126606	0.151536	0.0683193	0.0680373	0.235897	0.141599	-0.0555501	-0.00246443	0.146725	0.181831	0.00619284	0.159589	0.122018	0.298729	-0.0827752	-0.134832	-0.288115	-0.149409	0.0345897	-0.0581239	-0.143633	-0.133141	-0.054685	-0.0102835	-0.160327	-0.140637	-0.10672	0.044772	-0.103018	0.207007
0.450552	0.666487	0.302745	1	0.576076	0.432908	0.629796	0.389392	0.497421	0.222673	0.166099	0.172488	0.0897285	0.264337	0.191024	0.090714	0.233589	0.0688726	-0.0109388	0.177945	0.05886	-0.00187227	0.00163946	0.202677	-0.0207484	0.154466	0.175789	0.0187453	-0.0572115	-0.00686997	-0.0140958	0.00119582	-0.087871	-0.00345678	-0.00974059	-0.0109074	-0.0379484	-0.0598005	-0.0274464	-0.123639	-0.0528037	-0.0529023	-0.0802246	0.116683	-0.12937	-0.010654	-0.0585725	-0.154866	-0.0515985	-0.0391307
0.558317	0.543454	0.548505	0.576076	1	0.41085	0.553319	0.415273	0.523432	0.249096	0.286616	0.340129	0.207147	0.363779	0.20327	0.154459	0.312876	0.0732197	0.0188953	0.128838	0.0979865	0.0773662	-0.0906563	0.154906	0.0220061	0.131313	-0.0096731	-0.122499	-0.0103452	-0.0636322	-0.00241214	0.0363061	-0.11585	0.0929438	0.00364413	0.0585436	-0.0466741	-0.0133823	0.117733	0.00191951	-0.11168	0.00409726	-0.0182695	0.0691637	-0.100463	0.0708476	0.0333394	-0.00754917	0.0740797	0.0603014
0.52268	0.409559	0.33965	0.432908	0.41085	1	0.28455	0.388874	0.286317	0.153407	0.107279	0.103416	0.0133694	0.0904066	-0.0389751	0.0275981	0.168886	0.14394	0.055463	0.0840466	0.180301	-0.00552315	-0.0980076	0.159281	0.0385231	0.0802949	0.0291313	-0.0385908	0.0412089	0.00924402	0.0139048	0.0951184	-0.0281801	0.171702	0.102061	0.0303253	-0.0277612	0.0163075	0.0524512	0.0225324	-0.03506	-0.065716	-0.0461701	0.0755392	-0.0280224	0.104421	-0.0214712	0.0105623	0.0462286	0.119478
0.49599	0.645164	0.21224	0.629796	0.553319	0.28455	1	0.578592	0.640324	0.295002	0.171745	0.149232	0.200944	0.39748	0.150095	0.251195	0.371047	0.0677178	0.0193526	0.138418	0.0274557	0.00387379	-0.110544	0.189195	-0.037923	0.0945063	0.00416913	-0.070023	-0.116043	-0.140649	-0.0770267	-0.0648797	-0.1207	-0.011619	-0.0986288	-0.0161029	-0.105675	-0.0910573	-0.0296987	-0.152078	-0.12179	-0.12212	-0.150211	-0.00489811	-0.14623	-0.0750219	-0.0999691	-0.0786648	-0.058919	-0.131975
0.433713	0.480633	0.472406	0.389392	0.415273	0.388874	0.578592	1	0.469844	0.189361	0.258837	0.196384	0.126217	0.331228	0.256373	0.189941	0.336617	0.0955452	0.219259	0.215453	0.156434	0.114442	-0.0571198	0.258315	0.0276489	0.165144	-0.0841189	-0.0900977	0.0758482	0.0540918	-0.0110445	0.0655885	0.00666465	0.158322	0.0435083	0.0104953	-0.117848	-0.123017	0.0534832	-0.0359073	-0.0999314	-0.0600969	-0.134868	0.122787	-0.0771048	-0.0385496	0.0254329	0.0150417	0.0674859	0.0623678
0.440201	0.646784	0.183265	0.497421	0.523432	0.286317	0.640324	0.469844	1	0.394887	0.370417	0.26084	0.360995	0.518191	0.262215	0.263571	0.334909	0.0691045	0.0953978	0.118669	0.0842609	0.0332415	-0.0299833	0.266643	0.0804155	0.137826	0.118202	-0.0483573	-0.00308312	-0.116476	0.0435832	0.101	-0.130263	0.098332	0.0687138	0.146275	0.0603263	0.100823	0.192388	0.0666103	0.0806521	0.0983415	0.0423867	0.085326	-0.0289735	0.0958344	0.0279793	0.0857385	0.0737585	0.0375325
0.295414	0.308806	0.112449	0.222673	0.249096	0.153407	0.295002	0.189361	0.394887	1	0.348167	0.466868	0.664541	0.617018	0.514815	0.718337	0.342168	-0.0918641	-0.128294	-0.0892314	-0.110819	0.0464637	-0.0815768	0.0877636	0.0424593	-0.0751583	0.0918322	-0.0539761	0.00601941	-0.042461	0.0303065	0.202533	-0.0653424	0.126455	-0.137952	-0.000978707	-0.134782	-0.0910242	-0.0394488	-0.00652409	-0.185907	-0.0757388	0.259631	-0.0470301	-0.080753	0.0137185	-0.113581	0.0702062	-0.0630626	0.00186615
0.18906	0.264545	0.445296	0.166099	0.286616	0.107279	0.171745	0.258837	0.370417	0.348167	1	0.62789	0.419967	0.49444	0.408743	0.506758	0.322034	0.0575715	-0.0446242	0.0301123	0.0131876	0.143543	0.000438919	0.0531781	0.146501	0.0114721	0.422128	0.201299	0.276927	0.319225	0.354793	0.374168	0.148232	0.403751	-0.332004	-0.190733	-0.383267	-0.292879	-0.151155	-0.161128	-0.268997	-0.196797	-0.131748	-0.209735	-0.303899	-0.228791	-0.133235	0.0990112	-0.273484	0.037125
0.232779	0.298272	0.394936	0.172488	0.340129	0.103416	0.149232	0.196384	0.26084	0.466868	0.62789	1	0.560698	0.676077	0.556603	0.49065	0.551381	0.0963155	0.0415099	0.0486849	0.0411916	0.264136	0.0327377	0.0249608	0.0655866	-0.0018437	0.321494	0.167551	0.336109	0.29561	0.276919	0.330361	0.183755	0.411639	-0.214858	-0.120519	-0.333654	-0.172639	-0.131493	-0.0921988	-0.21548	-0.104983	0.0372885	-0.0787134	-0.193115	-0.168077	-0.0317499	0.138132	-0.0859991	0.0668122
0.214983	0.255466	0.00621921	0.0897285	0.207147	0.0133694	0.200944	0.126217	0.360995	0.664541	0.419967	0.560698	1	0.617966	0.57235	0.652361	0.498592	-0.105525	-0.0300686	-0.0827537	-0.155708	0.0704292	-0.0525121	0.0670513	0.0372591	-0.0320448	0.196989	-0.0737981	0.0719192	-0.0912318	0.175415	0.167145	-0.106845	0.0407204	-0.0851714	0.138842	-0.0759136	-0.0556601	0.031298	0.15847	-0.109175	0.0562074	0.267251	-0.0347941	-0.0625405	0.105302	0.0904509	0.245712	0.169259	0.0545766
0.335635	0.456725	0.268791	0.264337	0.363779	0.0904066	0.39748	0.331228	0.518191	0.617018	0.49444	0.676077	0.617966	1	0.549393	0.537988	0.566344	0.0787431	0.00614758	0.0496575	0.0205591	0.178093	-0.00709303	0.189132	0.0362533	0.0708763	0.236444	0.0813866	0.245033	0.0917418	0.187829	0.281169	0.0523674	0.255922	-0.120558	0.0791843	-0.179849	-0.0818386	0.0602988	-0.0366837	-0.132602	-0.0413582	0.0770936	0.042683	-0.0782499	-0.0642059	-0.0166051	0.122589	-0.0626273	0.00186365
0.221352	0.276451	0.166125	0.191024	0.20327	-0.0389751	0.150095	0.256373	0.262215	0.514815	0.408743	0.556603	0.57235	0.549393	1	0.493953	0.355872	0.019683	-0.0228658	0.0430273	0.00409715	0.189904	0.0278225	0.121853	0.0543044	0.0569512	0.200763	0.0367674	0.185671	0.121449	0.157201	0.106409	-0.0206506	0.118751	-0.251516	-0.112737	-0.30553	-0.250996	-0.161514	-0.131238	-0.229355	-0.155294	0.0320087	-0.0283971	-0.2495	-0.142869	-0.137702	-0.0523863	-0.0546003	-0.132844
0.127753	0.231218	0.0930439	0.090714	0.154459	0.0275981	0.251195	0.189941	0.263571	0.718337	0.506758	0.49065	0.652361	0.537988	0.493953	1	0.382851	-0.12261	-0.175824	0.0351017	-0.113458	0.113982	-0.101133	-0.0198782	0.0764575	-0.151362	0.24372	0.0344685	0.160412	0.108129	0.155758	0.331467	0.0530382	0.215327	-0.411849	-0.140215	-0.301843	-0.330084	-0.190082	-0.0497838	-0.343166	-0.193659	0.149037	-0.149441	-0.244397	-0.109458	-0.144244	0.13352	-0.088129	0.0236706
0.292998	0.289577	0.178384	0.233589	0.312876	0.168886	0.371047	0.336617	0.334909	0.342168	0.322034	0.551381	0.498592	0.566344	0.355872	0.382851	1	0.0686005	0.114916	0.194288	0.0940441	0.167894	0.020273	0.154608	0.00239791	0.14869	0.212742	0.217232	0.307613	0.139239	0.320478	0.217652	0.154174	0.197095	-0.0806433	0.0719129	-0.10259	-0.0487875	0.0173558	-0.0282431	-0.0148249	-0.00218006	-0.0524508	0.0949474	-0.0555564	0.0565534	0.109857	0.081815	0.0726817	0.054841
0.0181398	0.0993547	0.046857	0.0688726	0.0732197	0.14394	0.0677178	0.0955452	0.0691045	-0.0918641	0.0575715	0.0963155	-0.105525	0.0787431	0.019683	-0.12261	0.0686005	1	0.505745	0.55609	0.479997	0.690437	0.615697	0.506139	0.212972	0.506965	0.314507	0.44999	0.265294	0.32368	0.37239	0.178856	0.386735	0.27373	-0.133366	-0.0606789	-0.08981	-0.146691	-0.14941	-0.215288	-0.0642977	-0.122026	-0.189819	0.0621176	-0.0899885	-0.169445	0.0665352	-0.193589	-0.134686	-0.208802
-0.122961	0.192989	0.0528097	-0.0109388	0.0188953	0.055463	0.0193526	0.219259	0.0953978	-0.128294	-0.0446242	0.0415099	-0.0300686	0.00614758	-0.0228658	-0.175824	0.114916	0.505745	1	0.619108	0.694323	0.593393	0.592703	0.489301	0.458501	0.628099	0.19009	0.380447	0.327219	0.232892	0.247526	0.200352	0.255005	0.189232	0.138671	0.0524055	0.059065	-0.0155036	0.00523357	0.027519	0.0186487	0.0748314	-0.157255	-0.0463451	0.126167	-0.0887431	0.0873281	-0.147018	0.101268	0.0131358
-0.0458115	0.268071	-0.0436197	0.177945	0.128838	0.0840466	0.138418	0.215453	0.118669	-0.0892314	0.0301123	0.0486849	-0.0827537	0.0496575	0.0430273	0.0351017	0.194288	0.55609	0.619108	1	0.652437	0.563006	0.418612	0.442878	0.336763	0.541169	0.389426	0.489086	0.41911	0.373796	0.410275	0.376928	0.4559	0.294193	-0.0863602	0.00571269	-0.0554892	-0.141235	-0.112218	-0.0860231	-0.100118	-0.0354283	-0.241587	0.0408496	-0.0410471	-0.109823	0.128273	-0.170355	-0.0338424	-0.0179527
-0.0594567	0.197166	0.126606	0.05886	0.0979865	0.180301	0.0274557	0.156434	0.0842609	-0.110819	0.0131876	0.0411916	-0.155708	0.0205591	0.00409715	-0.113458	0.0940441	0.479997	0.694323	0.652437	1	0.449501	0.451428	0.64919	0.660157	0.73812	0.272086	0.396235	0.365958	0.246634	0.299883	0.258039	0.294414	0.334445	-0.0509156	-0.0268126	-0.127627	-0.0544439	-0.0921378	-0.0829815	-0.0519986	-0.0195284	-0.2623	0.109366	0.0283234	-0.134753	0.0198387	-0.117228	-0.0313038	0.00576308
-0.00269012	0.136775	0.151536	-0.00187227	0.0773662	-0.00552315	0.00387379	0.114442	0.0332415	0.0464637	0.143543	0.264136	0.0704292	0.178093	0.189904	0.113982	0.167894	0.690437	0.593393	0.563006	0.449501	1	0.591202	0.414792	0.266981	0.411413	0.324934	0.487686	0.39344	0.420192	0.405998	0.287093	0.467812	0.277653	-0.133123	-0.0705721	-0.108056	-0.140277	-0.148499	-0.108844	-0.0752193	-0.0525179	-0.0560928	-0.0215409	-0.123735	-0.133363	0.0710189	-0.166739	-0.0920438	-0.0774891
-0.20268	0.0638596	0.0683193	0.00163946	-0.0906563	-0.0980076	-0.110544	-0.0571198	-0.0299833	-0.0815768	0.000438919	0.0327377	-0.0525121	-0.00709303	0.0278225	-0.101133	0.020273	0.615697	0.592703	0.418612	0.451428	0.591202	1	0.410631	0.454929	0.613576	0.257616	0.404918	0.232944	0.187392	0.276964	0.135757	0.347954	0.189137	-0.0927812	-0.050276	-0.102528	-0.108179	-0.115371	-0.130831	-0.0437217	-0.0821184	-0.0552066	0.0289497	-0.109425	-0.276007	0.0513521	-0.12066	-0.170246	-0.0755019
0.0903479	0.218464	0.0680373	0.202677	0.154906	0.159281	0.189195	0.258315	0.266643	0.0877636	0.0531781	0.0249608	0.0670513	0.189132	0.121853	-0.0198782	0.154608	0.506139	0.489301	0.442878	0.64919	0.414792	0.410631	1	0.403159	0.513446	0.353852	0.274263	0.215506	0.123764	0.229631	0.180735	0.202377	0.19816	-0.089466	0.00801417	-0.025885	-0.0511299	-0.086012	-0.130069	-0.0813127	0.00312085	-0.19174	0.218385	-0.0973935	-0.0550826	0.0434154	-0.0718409	-0.0711301	-0.135869
-0.0306347	0.102818	0.235897	-0.0207484	0.0220061	0.0385231	-0.037923	0.0276489	0.0804155	0.0424593	0.146501	0.0655866	0.0372591	0.0362533	0.0543044	0.0764575	0.00239791	0.212972	0.458501	0.336763	0.660157	0.266981	0.454929	0.403159	1	0.536576	0.268207	0.319955	0.315682	0.159243	0.30195	0.34222	0.270441	0.350816	-0.221178	-0.139104	-0.254562	-0.157526	-0.180391	-0.0853223	-0.155981	-0.0865504	-0.0689152	-0.048839	-0.140057	-0.240889	-0.119746	0.012298	-0.113934	0.000795592
-0.0202635	0.266745	0.141599	0.154466	0.131313	0.0802949	0.0945063	0.165144	0.137826	-0.0751583	0.0114721	-0.0018437	-0.0320448	0.0708763	0.0569512	-0.151362	0.14869	0.506965	0.628099	0.541169	0.73812	0.411413	0.613576	0.513446	0.536576	1	0.256769	0.361565	0.242073	0.0677769	0.245359	0.122595	0.190218	0.198236	0.0230629	0.0524321	-0.0520671	-0.0352861	0.00346295	-0.0814512	0.070669	-0.0116302	-0.179583	0.0864315	0.00689565	-0.132021	0.0769898	-0.102593	0.00208721	-0.0160793
-0.04268	0.10831	-0.0555501	0.175789	-0.0096731	0.0291313	0.00416913	-0.0841189	0.118202	0.0918322	0.422128	0.321494	0.196989	0.236444	0.200763	0.24372	0.212742	0.314507	0.19009	0.389426	0.272086	0.324934	0.257616	0.353852	0.268207	0.256769	1	0.643781	0.590266	0.604938	0.713309	0.598247	0.498606	0.553445	-0.402847	-0.205036	-0.242871	-0.288679	-0.367748	-0.236578	-0.227309	-0.223726	-0.271375	-0.158329	-0.25518	-0.227465	-0.117174	-0.0314543	-0.250409	-0.181174
-0.155495	0.00286577	-0.00246443	0.0187453	-0.122499	-0.0385908	-0.070023	-0.0900977	-0.0483573	-0.0539761	0.201299	0.167551	-0.0737981	0.0813866	0.0367674	0.0344685	0.217232	0.44999	0.380447	0.489086	0.396235	0.487686	0.404918	0.274263	0.319955	0.361565	0.643781	1	0.647799	0.722505	0.650174	0.609821	0.778435	0.528929	-0.257294	-0.16841	-0.268334	-0.22946	-0.247314	-0.229242	-0.131367	-0.198562	-0.28931	-0.0156369	-0.178818	-0.244616	-0.104397	-0.109039	-0.291093	-0.0770571
-0.0719174	-0.05399	0.146725	-0.0572115	-0.0103452	0.0412089	-0.116043	0.0758482	-0.00308312	0.00601941	0.276927	0.336109	0.0719192	0.245033	0.185671	0.160412	0.307613	0.265294	0.327219	0.41911	0.365958	0.39344	0.232944	0.215506	0.315682	0.242073	0.590266	0.647799	1	0.723193	0.68932	0.67461	0.677461	0.745971	-0.285073	-0.168996	-0.376102	-0.203079	-0.274365	-0.100966	-0.173464	-0.174137	-0.194812	-0.0274241	-0.164605	-0.234502	-0.0413047	-0.0354409	-0.156676	0.0233508
-0.166683	-0.0725942	0.181831	-0.00686997	-0.0636322	0.00924402	-0.140649	0.0540918	-0.116476	-0.042461	0.319225	0.29561	-0.0912318	0.0917418	0.121449	0.108129	0.139239	0.32368	0.232892	0.373796	0.246634	0.420192	0.187392	0.123764	0.159243	0.0677769	0.604938	0.722505	0.723193	1	0.688391	0.64109	0.782709	0.6801	-0.337882	-0.286219	-0.350892	-0.291589	-0.35372	-0.215362	-0.259016	-0.261753	-0.317149	-0.0848617	-0.163052	-0.241957	-0.14397	-0.0934482	-0.275798	-0.0421536
-0.0681657	-0.0183286	0.00619284	-0.0140958	-0.00241214	0.0139048	-0.0770267	-0.0110445	0.0435832	0.0303065	0.354793	0.276919	0.175415	0.187829	0.157201	0.155758	0.320478	0.37239	0.247526	0.410275	0.299883	0.405998	0.276964	0.229631	0.30195	0.245359	0.713309	0.650174	0.68932	0.688391	1	0.557635	0.633607	0.610122	-0.219576	-0.0485097	-0.22652	-0.100944	-0.182671	-0.0377737	-0.0803647	-0.0722799	-0.0970689	0.0370383	-0.111231	-0.0852312	0.0616418	0.11541	-0.0630934	-0.0226231
-0.0416668	0.0441615	0.159589	0.00119582	0.0363061	0.0951184	-0.0648797	0.0655885	0.101	0.202533	0.374168	0.330361	0.167145	0.281169	0.106409	0.331467	0.217652	0.178856	0.200352	0.376928	0.258039	0.287093	0.135757	0.180735	0.34222	0.122595	0.598247	0.609821	0.67461	0.64109	0.557635	1	0.609197	0.683986	-0.279576	-0.186658	-0.263972	-0.217853	-0.212634	-0.058643	-0.201458	-0.113025	-0.117023	-0.0211368	-0.079797	-0.0870256	0.0404945	0.159507	-0.164965	0.158601
-0.154799	-0.112061	0.122018	-0.087871	-0.11585	-0.0281801	-0.1207	0.00666465	-0.130263	-0.0653424	0.148232	0.183755	-0.106845	0.0523674	-0.0206506	0.0530382	0.154174	0.386735	0.255005	0.4559	0.294414	0.467812	0.347954	0.202377	0.270441	0.190218	0.498606	0.778435	0.677461	0.782709	0.633607	0.609197	1	0.605882	-0.242401	-0.157747	-0.278245	-0.140681	-0.197142	-0.149503	-0.127737	-0.176044	-0.221097	0.0109717	-0.189322	-0.172866	0.00508583	-0.021379	-0.243691	0.061507
0.0171729	-0.00609057	0.298729	-0.00345678	0.0929438	0.171702	-0.011619	0.158322	0.098332	0.126455	0.403751	0.411639	0.0407204	0.255922	0.118751	0.215327	0.197095	0.27373	0.189232	0.294193	0.334445	0.277653	0.189137	0.19816	0.350816	0.198236	0.553445	0.528929	0.745971	0.6801	0.610122	0.683986	0.605882	1	-0.333309	-0.293148	-0.452851	-0.234646	-0.290508	-0.182618	-0.189735	-0.245084	-0.273543	-0.0913243	-0.243765	-0.310004	-0.0835776	0.0333581	-0.286324	-0.00858269
0.0484871	0.0458992	-0.0827752	-0.00974059	0.00364413	0.102061	-0.0986288	0.0435083	0.0687138	-0.137952	-0.332004	-0.214858	-0.0851714	-0.120558	-0.251516	-0.411849	-0.0806433	-0.133366	0.138671	-0.0863602	-0.0509156	-0.133123	-0.0927812	-0.089466	-0.221178	0.0230629	-0.402847	-0.257294	-0.285073	-0.337882	-0.219576	-0.279576	-0.242401	-0.333309	1	0.691627	0.680656	0.760354	0.772061	0.666867	0.677036	0.698508	0.439821	0.359304	0.650293	0.628791	0.57985	0.358726	0.59262	0.462015
-0.00979065	0.140582	-0.134832	-0.0109074	0.0585436	0.0303253	-0.0161029	0.0104953	0.146275	-0.000978707	-0.190733	-0.120519	0.138842	0.0791843	-0.112737	-0.140215	0.0719129	-0.0606789	0.0524055	0.00571269	-0.0268126	-0.0705721	-0.050276	0.00801417	-0.139104	0.0524321	-0.205036	-0.16841	-0.168996	-0.286219	-0.0485097	-0.186658	-0.157747	-0.293148	0.691627	1	0.7534	0.767401	0.769241	0.759126	0.664558	0.710955	0.563882	0.480187	0.620617	0.595958	0.674372	0.508298	0.639852	0.503647
-0.0936661	0.00470052	-0.288115	-0.0379484	-0.0466741	-0.0277612	-0.105675	-0.117848	0.0603263	-0.134782	-0.383267	-0.333654	-0.0759136	-0.179849	-0.30553	-0.301843	-0.10259	-0.08981	0.059065	-0.0554892	-0.127627	-0.108056	-0.102528	-0.025885	-0.254562	-0.0520671	-0.242871	-0.268334	-0.376102	-0.350892	-0.22652	-0.263972	-0.278245	-0.452851	0.680656	0.7534	1	0.683032	0.697023	0.619766	0.664452	0.632964	0.439048	0.343308	0.706797	0.637445	0.567842	0.358081	0.593314	0.406276
-0.0310362	-0.00524039	-0.149409	-0.0598005	-0.0133823	0.0163075	-0.0910573	-0.123017	0.100823	-0.0910242	-0.292879	-0.172639	-0.0556601	-0.0818386	-0.250996	-0.330084	-0.0487875	-0.146691	-0.0155036	-0.141235	-0.0544439	-0.140277	-0.108179	-0.0511299	-0.157526	-0.0352861	-0.288679	-0.22946	-0.203079	-0.291589	-0.100944	-0.217853	-0.140681	-0.234646	0.760354	0.767401	0.683032	1	0.725961	0.706108	0.787179	0.74647	0.52084	0.424037	0.644682	0.617861	0.638505	0.450586	0.564192	0.484457
0.00109387	0.0943174	0.0345897	-0.0274464	0.117733	0.0524512	-0.0296987	0.0534832	0.192388	-0.0394488	-0.151155	-0.131493	0.031298	0.0602988	-0.161514	-0.190082	0.0173558	-0.14941	0.00523357	-0.112218	-0.0921378	-0.148499	-0.115371	-0.086012	-0.180391	0.00346295	-0.367748	-0.247314	-0.274365	-0.35372	-0.182671	-0.212634	-0.197142	-0.290508	0.772061	0.769241	0.697023	0.725961	1	0.689787	0.712504	0.635902	0.50584	0.37809	0.682874	0.611676	0.636231	0.510436	0.523279	0.543675
-0.0584826	-0.0236674	-0.0581239	-0.123639	0.00191951	0.0225324	-0.152078	-0.0359073	0.0666103	-0.00652409	-0.161128	-0.0921988	0.15847	-0.0366837	-0.131238	-0.0497838	-0.0282431	-0.215288	0.027519	-0.0860231	-0.0829815	-0.108844	-0.130831	-0.130069	-0.0853223	-0.0814512	-0.236578	-0.229242	-0.100966	-0.215362	-0.0377737	-0.058643	-0.149503	-0.182618	0.666867	0.759126	0.619766	0.706108	0.689787	1	0.638793	0.78402	0.65745	0.412403	0.578438	0.638692	0.616063	0.646632	0.733982	0.664943
-0.0735407	-0.0071242	-0.143633	-0.0528037	-0.11168	-0.03506	-0.12179	-0.0999314	0.0806521	-0.185907	-0.268997	-0.21548	-0.109175	-0.132602	-0.229355	-0.343166	-0.0148249	-0.0642977	0.0186487	-0.100118	-0.0519986	-0.0752193	-0.0437217	-0.0813127	-0.155981	0.070669	-0.227309	-0.131367	-0.173464	-0.259016	-0.0803647	-0.201458	-0.127737	-0.189735	0.677036	0.664558	0.664452	0.787179	0.712504	0.638793	1	0.717451	0.461267	0.370687	0.593284	0.568506	0.638261	0.456378	0.575211	0.459918
-0.0862909	0.00124531	-0.133141	-0.0529023	0.00409726	-0.065716	-0.12212	-0.0600969	0.0983415	-0.0757388	-0.196797	-0.104983	0.0562074	-0.0413582	-0.155294	-0.193659	-0.00218006	-0.122026	0.0748314	-0.0354283	-0.0195284	-0.0525179	-0.0821184	0.00312085	-0.0865504	-0.0116302	-0.223726	-0.198562	-0.174137	-0.261753	-0.0722799	-0.113025	-0.176044	-0.245084	0.698508	0.710955	0.632964	0.74647	0.635902	0.78402	0.717451	1	0.582624	0.410289	0.548181	0.607142	0.62648	0.59078	0.669768	0.540028
0.0632022	-0.0121295	-0.054685	-0.0802246	-0.0182695	-0.0461701	-0.150211	-0.134868	0.0423867	0.259631	-0.131748	0.0372885	0.267251	0.0770936	0.0320087	0.149037	-0.0524508	-0.189819	-0.157255	-0.241587	-0.2623	-0.0560928	-0.0552066	-0.19174	-0.0689152	-0.179583	-0.271375	-0.28931	-0.194812	-0.317149	-0.0970689	-0.117023	-0.221097	-0.273543	0.439821	0.563882	0.439048	0.52084	0.50584	0.65745	0.461267	0.582624	1	0.404191	0.428917	0.578206	0.413237	0.519281	0.568358	0.519606
0.135138	0.117085	-0.0102835	0.116683	0.0691637	0.0755392	-0.00489811	0.122787	0.085326	-0.0470301	-0.209735	-0.0787134	-0.0347941	0.042683	-0.0283971	-0.149441	0.0949474	0.0621176	-0.0463451	0.0408496	0.109366	-0.0215409	0.0289497	0.218385	-0.048839	0.0864315	-0.158329	-0.0156369	-0.0274241	-0.0848617	0.0370383	-0.0211368	0.0109717	-0.0913243	0.359304	0.480187	0.343308	0.424037	0.37809	0.412403	0.370687	0.410289	0.404191	1	0.360511	0.475937	0.481384	0.441991	0.425946	0.349299
-0.192367	-0.0461418	-0.160327	-0.12937	-0.100463	-0.0280224	-0.14623	-0.0771048	-0.0289735	-0.080753	-0.303899	-0.193115	-0.0625405	-0.0782499	-0.2495	-0.244397	-0.0555564	-0.0899885	0.126167	-0.0410471	0.0283234	-0.123735	-0.109425	-0.0973935	-0.140057	0.00689565	-0.25518	-0.178818	-0.164605	-0.163052	-0.111231	-0.079797	-0.189322	-0.243765	0.650293	0.620617	0.706797	0.644682	0.682874	0.578438	0.593284	0.548181	0.428917	0.360511	1	0.568385	0.576622	0.367125	0.512249	0.480431
0.135256	-0.00400089	-0.140637	-0.010654	0.0708476	0.104421	-0.0750219	-0.0385496	0.0958344	0.0137185	-0.228791	-0.168077	0.105302	-0.0642059	-0.142869	-0.109458	0.0565534	-0.169445	-0.0887431	-0.109823	-0.134753	-0.133363	-0.276007	-0.0550826	-0.240889	-0.132021	-0.227465	-0.244616	-0.234502	-0.241957	-0.0852312	-0.0870256	-0.172866	-0.310004	0.628791	0.595958	0.637445	0.617861	0.611676	0.638692	0.568506	0.607142	0.578206	0.475937	0.568385	1	0.565999	0.526407	0.696845	0.520763
-0.10715	0.00356741	-0.10672	-0.0585725	0.0333394	-0.0214712	-0.0999691	0.0254329	0.0279793	-0.113581	-0.133235	-0.0317499	0.0904509	-0.0166051	-0.137702	-0.144244	0.109857	0.0665352	0.0873281	0.128273	0.0198387	0.0710189	0.0513521	0.0434154	-0.119746	0.0769898	-0.117174	-0.104397	-0.0413047	-0.14397	0.0616418	0.0404945	0.00508583	-0.0835776	0.57985	0.674372	0.567842	0.638505	0.636231	0.616063	0.638261	0.62648	0.413237	0.481384	0.576622	0.565999	1	0.58619	0.565683	0.514425
-0.081774	0.0137975	0.044772	-0.154866	-0.00754917	0.0105623	-0.0786648	0.0150417	0.0857385	0.0702062	0.0990112	0.138132	0.245712	0.122589	-0.0523863	0.13352	0.081815	-0.193589	-0.147018	-0.170355	-0.117228	-0.166739	-0.12066	-0.0718409	0.012298	-0.102593	-0.0314543	-0.109039	-0.0354409	-0.0934482	0.11541	0.159507	-0.021379	0.0333581	0.358726	0.508298	0.358081	0.450586	0.510436	0.646632	0.456378	0.59078	0.519281	0.441991	0.367125	0.526407	0.58619	1	0.571221	0.625081
0.0400612	0.0848917	-0.103018	-0.0515985	0.0740797	0.0462286	-0.058919	0.0674859	0.0737585	-0.0630626	-0.273484	-0.0859991	0.169259	-0.0626273	-0.0546003	-0.088129	0.0726817	-0.134686	0.101268	-0.0338424	-0.0313038	-0.0920438	-0.170246	-0.0711301	-0.113934	0.00208721	-0.250409	-0.291093	-0.156676	-0.275798	-0.0630934	-0.164965	-0.243691	-0.286324	0.59262	0.639852	0.593314	0.564192	0.523279	0.733982	0.575211	0.669768	0.568358	0.425946	0.512249	0.696845	0.565683	0.571221	1	0.511204
-0.0829404	0.0135345	0.207007	-0.0391307	0.0603014	0.119478	-0.131975	0.0623678	0.0375325	0.00186615	0.037125	0.0668122	0.0545766	0.00186365	-0.132844	0.0236706	0.054841	-0.208802	0.0131358	-0.0179527	0.00576308	-0.0774891	-0.0755019	-0.135869	0.000795592	-0.0160793	-0.181174	-0.0770571	0.0233508	-0.0421536	-0.0226231	0.158601	0.061507	-0.00858269	0.462015	0.503647	0.406276	0.484457	0.543675	0.664943	0.459918	0.540028	0.519606	0.349299	0.480431	0.520763	0.514425	0.625081	0.511204	1
PR full
1	0.0654337	0.0548946	0.206597	0.229398	0.477021	-0.0132381	0.326272	0.247769	0.146845	0.215235	-0.0783541	0.00795801	0.023907	0.0648399	0.0641966	0.176722	-0.0198877	-0.184406	-0.24099	-0.152921	-0.147033	-0.310655	-0.304566	-0.259088	-0.184031	-0.223231	-0.113191	-0.136949	-0.286549	-0.193671	-0.150639	-0.251046	-0.162453	0.25034	0.197318	0.331323	0.303682	0.26295	0.375165	0.288854	0.259051	0.19457	0.144746	0.0548734	0.144112	0.110629	0.251554	0.224073	0.17487
0.0654337	1	0.391565	0.596662	0.427945	0.257007	0.623815	0.426218	0.549526	0.196557	0.0452473	0.132074	0.0925223	0.171562	0.150202	0.0413347	-0.0163721	0.347003	0.286892	0.217441	0.176119	0.356222	0.295257	0.355922	0.143701	0.339069	0.0222643	-0.130945	-0.065532	0.0383982	-0.098521	-0.071605	0.0928045	-0.0422513	-0.0800976	-0.0675385	-0.113193	-0.150868	-0.0721082	-0.119751	-0.182914	-0.049803	-0.246449	-0.174507	-0.180557	-0.287191	-0.259658	-0.210247	-0.24182	-0.179014
0.0548946	0.391565	1	0.122783	0.303524	0.21171	0.302168	0.509385	0.378068	0.235836	0.180763	0.25325	0.171861	0.159162	0.301875	0.178264	0.0583301	0.293432	0.0807833	0.0250565	0.136281	0.179431	0.148978	0.191711	0.0301453	0.121156	-0.00592069	-0.0905225	-0.0415639	-0.00756463	-0.0172269	0.0108172	0.041159	-0.0262196	-0.0217544	-0.161148	-0.173955	-0.134584	-0.101843	-0.144556	-0.0089965	-0.162335	-0.148678	-0.0544028	0.0202579	-0.157587	-0.00327148	-0.087987	-0.0775065	-0.0822063
0.206597	0.596662	0.122783	1	0.252444	0.413348	0.379307	0.258165	0.318855	0.10274	0.105073	0.0463603	0.135188	0.0967255	0.0396522	-0.00214606	0.0224411	0.168462	0.0356638	-0.037327	-0.0559168	0.16352	0.0216553	-0.040752	-0.061586	0.042555	-0.0535783	-0.0908564	-0.14591	-0.103295	-0.182245	-0.154511	-0.100376	-0.10917	0.12873	0.11181	0.144033	0.109074	0.132958	0.11176	0.0641009	0.127547	0.0320244	0.0743687	-0.0696092	0.0176579	-0.142516	-0.0096881	-0.0285104	0.0370766
0.229398	0.427945	0.303524	0.252444	1	0.122305	0.493664	0.275471	0.260633	0.137051	0.12479	0.181285	0.139948	0.0793013	0.176407	0.160151	0.19631	0.213705	0.238828	0.0673987	0.179507	0.241582	0.144398	0.155526	0.114102	0.1996	-0.00551089	-0.0426025	-0.0857311	0.0205296	-0.0487697	-0.0279511	-0.0427155	-0.0239393	-0.0765634	-0.0321315	0.0292523	-0.0675871	-0.0258135	-0.0642832	-0.0648633	0.0171438	-0.149964	-0.15245	-0.205223	-0.1694	-0.163097	-0.0765689	-0.0947486	-0.0611609
0.477021	0.257007	0.21171	0.413348	0.122305	1	0.200176	0.184589	0.206574	0.132862	-0.00567824	0.0185814	-0.0642675	-0.0264993	-0.0409684	-0.0936366	0.0918316	0.263931	-0.0109364	-0.0671338	0.024608	0.0630846	-0.0431545	-0.0427294	-0.0875916	0.0119667	-0.10167	-0.0480363	0.0322901	-0.181337	-0.0736121	-0.0533227	-0.0955466	-0.0388626	0.37821	0.360935	0.383171	0.344044	0.300703	0.3715	0.379472	0.29051	0.15086	0.212345	0.137011	0.122126	0.136572	0.168511	0.146989	0.10919
-0.0132381	0.623815	0.302168	0.379307	0.493664	0.200176	1	0.132512	0.239641	0.153452	-0.0472676	0.247802	0.163586	0.0445884	0.177888	0.0445818	-0.0656449	0.395471	0.468967	0.308873	0.401213	0.488068	0.468213	0.468972	0.292218	0.488649	0.189439	0.0171776	0.0066384	0.168019	0.0377272	-0.0252372	0.211831	0.0767331	-0.0909574	-0.065242	-0.0455807	-0.171804	-0.187088	-0.149515	-0.152036	-0.0747422	-0.191474	-0.17445	-0.166495	-0.174721	-0.21907	-0.15791	-0.117174	-0.115447
0.326272	0.426218	0.509385	0.258165	0.275471	0.184589	0.132512	1	0.623092	0.152059	0.251876	0.092163	0.0892296	0.274918	0.231196	0.245946	0.122087	0.0794625	-0.035021	-0.101504	-0.121196	-0.00716499	-0.0974236	-0.120622	-0.124734	-0.076375	-0.189408	-0.13865	-0.169434	-0.0961358	-0.125017	-0.0854105	-0.143375	-0.154206	0.0504827	-0.0464517	-0.0948742	0.0627507	0.0632575	-0.0108366	0.0334617	-0.0057774	-0.0642781	0.00389118	-0.0272819	-0.0874938	0.0149806	0.00873042	-0.0730472	0.100861
0.247769	0.549526	0.378068	0.318855	0.260633	0.206574	0.239641	0.623092	1	0.244189	0.17538	0.137003	0.285648	0.281818	0.350267	0.18629	0.13642	0.0975759	0.0387022	-0.0265124	0.0142486	0.104577	0.0119668	0.0408676	0.0114197	0.0894112	-0.0934304	-0.127808	-0.149874	-0.0769829	-0.153205	-0.155197	-0.0785917	-0.14603	-0.0977226	-0.16078	-0.174686	-0.108845	-0.0607851	-0.136683	-0.111292	-0.134925	-0.111594	-0.110698	-0.0832054	-0.00312574	0.02957	0.00193148	-0.0527812	0.0209978
0.146845	0.196557	0.235836	0.10274	0.137051	0.132862	0.153452	0.152059	0.244189	1	0.447368	0.653868	0.435292	0.343439	0.643026	0.424098	0.480914	0.0782848	0.0764275	0.122618	0.0498785	0.0905518	0.103588	0.0153949	0.181206	0.0105823	0.280292	0.142074	0.148512	0.240708	0.229918	0.328687	0.226976	0.341776	-0.119448	-0.121798	-0.220962	-0.143197	-0.192551	-0.158021	-0.0960546	-0.169733	-0.00617262	-0.0413883	0.100218	0.138613	0.102412	0.211078	0.120809	0.0971721
0.215235	0.0452473	0.180763	0.105073	0.12479	-0.00567824	-0.0472676	0.251876	0.17538	0.447368	1	0.447186	0.450754	0.343769	0.609165	0.58019	0.468197	-0.154056	-0.0766963	0.000170617	-0.0369222	-0.0559737	0.0773006	-0.134326	-0.0484018	-0.183446	0.099564	0.1053	0.0452378	0.0850909	0.0796289	0.231217	0.0820656	0.0797502	-0.119201	-0.21165	-0.154509	-0.197759	-0.13726	-0.158693	-0.187536	-0.218717	-0.0472788	-0.0301086	-0.0925253	0.0326877	-0.0535457	0.169503	0.0427803	-0.00509207
-0.0783541	0.132074	0.25325	0.0463603	0.181285	0.0185814	0.247802	0.092163	0.137003	0.653868	0.447186	1	0.486219	0.391429	0.652212	0.514202	0.624536	0.00641485	0.196208	0.16662	0.171494	0.10958	0.238451	0.155062	0.237092	0.0305843	0.290654	0.149408	0.109868	0.252372	0.277249	0.302354	0.263709	0.220061	-0.288208	-0.312859	-0.386585	-0.295864	-0.359914	-0.395907	-0.327029	-0.366749	-0.190834	-0.218312	-0.0512752	0.0274468	-0.0573149	0.011493	-0.0047711	-0.0301415
0.00795801	0.0925223	0.171861	0.135188	0.139948	-0.0642675	0.163586	0.0892296	0.285648	0.435292	0.450754	0.486219	1	0.337581	0.533957	0.462652	0.384459	-0.00635608	0.135175	0.0779845	0.0806887	0.0717315	0.0942358	0.00982874	0.147608	-0.0412923	0.196847	0.184179	0.0115424	0.16637	0.0783088	0.14584	0.146884	0.144429	-0.254136	-0.303233	-0.223331	-0.265069	-0.288704	-0.240828	-0.223004	-0.277442	-0.0520027	-0.111469	-0.0930117	0.0585502	-0.0595572	0.0174587	-0.0148665	0.055194
0.023907	0.171562	0.159162	0.0967255	0.0793013	-0.0264993	0.0445884	0.274918	0.281818	0.343439	0.343769	0.391429	0.337581	1	0.500456	0.641941	0.403988	-0.0636177	-0.0909404	-0.0571287	-0.108139	-0.0277277	-0.13517	-0.125498	0.0591667	-0.215989	0.0277244	-0.0202183	-0.0729527	0.093619	0.00681237	0.0812734	0.0437088	0.0213719	-0.28717	-0.372165	-0.350499	-0.184705	-0.341702	-0.307497	-0.333948	-0.262131	-0.0760979	-0.208561	-0.0654047	0.071008	-0.0288707	-0.0498673	-0.0630794	0.0628211
0.0648399	0.150202	0.301875	0.0396522	0.176407	-0.0409684	0.177888	0.231196	0.350267	0.643026	0.609165	0.652212	0.533957	0.500456	1	0.601639	0.511647	0.0067899	0.0680302	0.093226	0.103998	0.06224	0.100142	0.0145761	0.166964	-0.0315201	0.181147	0.108957	0.0359507	0.21318	0.163784	0.201487	0.134858	0.188001	-0.28161	-0.388943	-0.357823	-0.298238	-0.342262	-0.32897	-0.31981	-0.339623	-0.155515	-0.227052	-0.116113	0.0922936	0.0210538	0.0962275	-0.013722	0.0100535
0.0641966	0.0413347	0.178264	-0.00214606	0.160151	-0.0936366	0.0445818	0.245946	0.18629	0.424098	0.58019	0.514202	0.462652	0.641941	0.601639	1	0.569613	-0.0553098	0.0117881	0.155954	0.0228122	0.00637306	-0.00695915	-0.0692634	0.18581	-0.135922	0.141525	0.107625	0.000651793	0.304856	0.160865	0.256459	0.181657	0.146262	-0.408337	-0.431977	-0.460312	-0.307429	-0.444888	-0.453301	-0.373814	-0.431338	-0.248002	-0.291292	-0.13177	-0.0928283	-0.155934	-0.0972988	-0.124289	-0.106726
0.176722	-0.0163721	0.0583301	0.0224411	0.19631	0.0918316	-0.0656449	0.122087	0.13642	0.480914	0.468197	0.624536	0.384459	0.403988	0.511647	0.569613	1	-0.0947671	0.040609	0.039592	-0.00091495	-0.0223159	-0.0638284	-0.114024	0.0824747	-0.174294	0.150018	0.199619	0.12149	0.152478	0.234927	0.233569	0.173333	0.207634	-0.206555	-0.226877	-0.221819	-0.235544	-0.20483	-0.235615	-0.17648	-0.201521	-0.111091	-0.0844459	0.0431252	0.0114665	0.0145324	0.109331	0.164579	-0.0381157
-0.0198877	0.347003	0.293432	0.168462	0.213705	0.263931	0.395471	0.0794625	0.0975759	0.0782848	-0.154056	0.00641485	-0.00635608	-0.0636177	0.0067899	-0.0553098	-0.0947671	1	0.552963	0.45921	0.471706	0.642864	0.420085	0.520308	0.417402	0.548691	0.336365	0.196191	0.323537	0.219463	0.282328	0.155663	0.251537	0.320826	-0.00386131	0.138022	0.0548303	0.02572	0.0384436	-0.0232358	0.107731	0.0678323	-0.118743	-0.111756	-0.0253599	-0.150403	-0.121615	-0.162707	-0.0804363	-0.126548
-0.184406	0.286892	0.0807833	0.0356638	0.238828	-0.0109364	0.468967	-0.035021	0.0387022	0.0764275	-0.0766963	0.196208	0.135175	-0.0909404	0.0680302	0.0117881	0.040609	0.552963	1	0.746976	0.746012	0.697565	0.725948	0.767526	0.744003	0.732389	0.563138	0.415563	0.42205	0.514369	0.484066	0.35368	0.583754	0.507261	-0.400118	-0.198907	-0.310686	-0.387349	-0.297716	-0.397108	-0.247408	-0.285015	-0.364864	-0.426962	-0.291222	-0.367581	-0.330565	-0.365842	-0.328681	-0.40633
-0.24099	0.217441	0.0250565	-0.037327	0.0673987	-0.0671338	0.308873	-0.101504	-0.0265124	0.122618	0.000170617	0.16662	0.0779845	-0.0571287	0.093226	0.155954	0.039592	0.45921	0.746976	1	0.658155	0.557303	0.634789	0.657036	0.675077	0.566295	0.493191	0.33679	0.330703	0.627883	0.517467	0.386914	0.631475	0.465896	-0.43261	-0.212339	-0.413834	-0.411358	-0.370628	-0.437437	-0.274755	-0.368016	-0.47468	-0.491155	-0.335981	-0.368053	-0.421409	-0.393398	-0.391371	-0.460976
-0.152921	0.176119	0.136281	-0.0559168	0.179507	0.024608	0.401213	-0.121196	0.0142486	0.0498785	-0.0369222	0.171494	0.0806887	-0.108139	0.103998	0.0228122	-0.00091495	0.471706	0.746012	0.658155	1	0.573853	0.615023	0.772351	0.597571	0.789985	0.388506	0.287648	0.307421	0.364488	0.382127	0.294724	0.403598	0.396706	-0.333463	-0.1601	-0.215566	-0.279696	-0.265669	-0.312415	-0.208221	-0.255627	-0.365564	-0.363226	-0.229781	-0.252999	-0.267186	-0.318049	-0.21876	-0.352305
-0.147033	0.356222	0.179431	0.16352	0.241582	0.0630846	0.488068	-0.00716499	0.104577	0.0905518	-0.0559737	0.10958	0.0717315	-0.0277277	0.06224	0.00637306	-0.0223159	0.642864	0.697565	0.557303	0.573853	1	0.704676	0.732125	0.464081	0.667826	0.396008	0.252173	0.292603	0.352491	0.291045	0.211233	0.438321	0.332766	-0.250806	-0.188588	-0.189925	-0.323547	-0.21598	-0.239319	-0.177653	-0.218833	-0.273427	-0.276643	-0.166552	-0.328615	-0.263052	-0.296176	-0.220729	-0.302846
-0.310655	0.295257	0.148978	0.0216553	0.144398	-0.0431545	0.468213	-0.0974236	0.0119668	0.103588	0.0773006	0.238451	0.0942358	-0.13517	0.100142	-0.00695915	-0.0638284	0.420085	0.725948	0.634789	0.615023	0.704676	1	0.759251	0.530714	0.63139	0.472146	0.333137	0.362136	0.508518	0.422285	0.366736	0.544705	0.419839	-0.3834	-0.272134	-0.303596	-0.485374	-0.36226	-0.438154	-0.356868	-0.386325	-0.414567	-0.412876	-0.306997	-0.43597	-0.32985	-0.34568	-0.372174	-0.40133
-0.304566	0.355922	0.191711	-0.040752	0.155526	-0.0427294	0.468972	-0.120622	0.0408676	0.0153949	-0.134326	0.155062	0.00982874	-0.125498	0.0145761	-0.0692634	-0.114024	0.520308	0.767526	0.657036	0.772351	0.732125	0.759251	1	0.577138	0.815709	0.450052	0.248021	0.389978	0.418169	0.362814	0.309095	0.514119	0.378436	-0.386654	-0.266288	-0.302165	-0.428097	-0.335318	-0.397418	-0.333573	-0.326979	-0.405585	-0.424087	-0.243838	-0.451628	-0.349908	-0.421912	-0.348075	-0.418564
-0.259088	0.143701	0.0301453	-0.061586	0.114102	-0.0875916	0.292218	-0.124734	0.0114197	0.181206	-0.0484018	0.237092	0.147608	0.0591667	0.166964	0.18581	0.0824747	0.417402	0.744003	0.675077	0.597571	0.464081	0.530714	0.577138	1	0.534067	0.530426	0.410786	0.476432	0.614742	0.496276	0.443705	0.576958	0.51589	-0.41863	-0.263036	-0.387374	-0.357745	-0.386044	-0.44862	-0.308919	-0.328141	-0.438457	-0.490064	-0.338405	-0.269375	-0.372591	-0.408159	-0.34345	-0.358227
-0.184031	0.339069	0.121156	0.042555	0.1996	0.0119667	0.488649	-0.076375	0.0894112	0.0105823	-0.183446	0.0305843	-0.0412923	-0.215989	-0.0315201	-0.135922	-0.174294	0.548691	0.732389	0.566295	0.789985	0.667826	0.63139	0.815709	0.534067	1	0.315098	0.164136	0.292592	0.285626	0.194326	0.110635	0.357051	0.263981	-0.213484	-0.0718349	-0.10794	-0.253218	-0.153322	-0.219131	-0.173005	-0.152431	-0.256678	-0.316673	-0.152321	-0.311484	-0.279202	-0.298268	-0.258036	-0.270422
-0.223231	0.0222643	-0.00592069	-0.0535783	-0.00551089	-0.10167	0.189439	-0.189408	-0.0934304	0.280292	0.099564	0.290654	0.196847	0.0277244	0.181147	0.141525	0.150018	0.336365	0.563138	0.493191	0.388506	0.396008	0.472146	0.450052	0.530426	0.315098	1	0.719622	0.68773	0.699355	0.752942	0.730154	0.783487	0.765519	-0.234743	-0.124465	-0.194125	-0.277478	-0.215849	-0.294569	-0.0856447	-0.219252	-0.0844151	-0.153896	-0.0617479	-0.0703073	-0.0762109	-0.0764434	-0.0854992	-0.18152
-0.113191	-0.130945	-0.0905225	-0.0908564	-0.0426025	-0.0480363	0.0171776	-0.13865	-0.127808	0.142074	0.1053	0.149408	0.184179	-0.0202183	0.108957	0.107625	0.199619	0.196191	0.415563	0.33679	0.287648	0.252173	0.333137	0.248021	0.410786	0.164136	0.719622	1	0.694878	0.582319	0.680957	0.650341	0.664213	0.760446	-0.0736444	-0.0636025	-0.0158487	-0.168535	-0.0709854	-0.149761	0.0580263	-0.0857997	-0.0639397	-0.0963272	-0.0420188	-0.0999354	-0.0157911	-0.0995138	-0.0767791	-0.10113
-0.136949	-0.065532	-0.0415639	-0.14591	-0.0857311	0.0322901	0.0066384	-0.169434	-0.149874	0.148512	0.0452378	0.109868	0.0115424	-0.0729527	0.0359507	0.000651793	0.12149	0.323537	0.42205	0.330703	0.307421	0.292603	0.362136	0.389978	0.476432	0.292592	0.68773	0.694878	1	0.525354	0.751986	0.708406	0.694202	0.697218	-0.0674014	-0.011011	0.00523082	-0.156296	-0.0487904	-0.104773	0.055082	-0.0528363	-0.130526	-0.162723	-0.0343804	-0.149444	-0.0481362	-0.106848	-0.0934735	-0.167968
-0.286549	0.0383982	-0.00756463	-0.103295	0.0205296	-0.181337	0.168019	-0.0961358	-0.0769829	0.240708	0.0850909	0.252372	0.16637	0.093619	0.21318	0.304856	0.152478	0.219463	0.514369	0.627883	0.364488	0.352491	0.508518	0.418169	0.614742	0.285626	0.699355	0.582319	0.525354	1	0.739695	0.715123	0.801688	0.668082	-0.463462	-0.312488	-0.434498	-0.425426	-0.413892	-0.500064	-0.305703	-0.400433	-0.417826	-0.424774	-0.200094	-0.299676	-0.279941	-0.31124	-0.311914	-0.33348
-0.193671	-0.098521	-0.0172269	-0.182245	-0.0487697	-0.0736121	0.0377272	-0.125017	-0.153205	0.229918	0.0796289	0.277249	0.0783088	0.00681237	0.163784	0.160865	0.234927	0.282328	0.484066	0.517467	0.382127	0.291045	0.422285	0.362814	0.496276	0.194326	0.752942	0.680957	0.751986	0.739695	1	0.81259	0.786881	0.759524	-0.309708	-0.139685	-0.209765	-0.232533	-0.240101	-0.289273	-0.079606	-0.231287	-0.287003	-0.25015	-0.132507	-0.193818	-0.117246	-0.179822	-0.153531	-0.240475
-0.150639	-0.071605	0.0108172	-0.154511	-0.0279511	-0.0533227	-0.0252372	-0.0854105	-0.155197	0.328687	0.231217	0.302354	0.14584	0.0812734	0.201487	0.256459	0.233569	0.155663	0.35368	0.386914	0.294724	0.211233	0.366736	0.309095	0.443705	0.110635	0.730154	0.650341	0.708406	0.715123	0.81259	1	0.728678	0.762014	-0.191657	-0.0517566	-0.167815	-0.177634	-0.184199	-0.244618	-0.0470026	-0.157364	-0.164135	-0.212512	-0.0789797	-0.161065	-0.0800458	-0.129427	-0.101495	-0.15041
-0.251046	0.0928045	0.041159	-0.100376	-0.0427155	-0.0955466	0.211831	-0.143375	-0.0785917	0.226976	0.0820656	0.263709	0.146884	0.0437088	0.134858	0.181657	0.173333	0.251537	0.583754	0.631475	0.403598	0.438321	0.544705	0.514119	0.576958	0.357051	0.783487	0.664213	0.694202	0.801688	0.786881	0.728678	1	0.706766	-0.379678	-0.304043	-0.351034	-0.432496	-0.364566	-0.419008	-0.223551	-0.371339	-0.358934	-0.344843	-0.169324	-0.345591	-0.24395	-0.28935	-0.265944	-0.331102
-0.162453	-0.0422513	-0.0262196	-0.10917	-0.0239393	-0.0388626	0.0767331	-0.154206	-0.14603	0.341776	0.0797502	0.220061	0.144429	0.0213719	0.188001	0.146262	0.207634	0.320826	0.507261	0.465896	0.396706	0.332766	0.419839	0.378436	0.51589	0.263981	0.765519	0.760446	0.697218	0.668082	0.759524	0.762014	0.706766	1	-0.243682	-0.13169	-0.136861	-0.23002	-0.195186	-0.266224	-0.0629797	-0.162057	-0.209044	-0.22605	-0.102776	-0.177666	-0.0714959	-0.161585	-0.197346	-0.220108
0.25034	-0.0800976	-0.0217544	0.12873	-0.0765634	0.37821	-0.0909574	0.0504827	-0.0977226	-0.119448	-0.119201	-0.288208	-0.254136	-0.28717	-0.28161	-0.408337	-0.206555	-0.00386131	-0.400118	-0.43261	-0.333463	-0.250806	-0.3834	-0.386654	-0.41863	-0.213484	-0.234743	-0.0736444	-0.0674014	-0.463462	-0.309708	-0.191657	-0.379678	-0.243682	1	0.76983	0.796907	0.731066	0.817934	0.821363	0.762239	0.797303	0.670481	0.706411	0.502288	0.462563	0.51879	0.542653	0.576301	0.510874
0.197318	-0.0675385	-0.161148	0.11181	-0.0321315	0.360935	-0.065242	-0.0464517	-0.16078	-0.121798	-0.21165	-0.312859	-0.303233	-0.372165	-0.388943	-0.431977	-0.226877	0.138022	-0.198907	-0.212339	-0.1601	-0.188588	-0.272134	-0.266288	-0.263036	-0.0718349	-0.124465	-0.0636025	-0.011011	-0.312488	-0.139685	-0.0517566	-0.304043	-0.13169	0.76983	1	0.779979	0.77407	0.821093	0.756359	0.748735	0.833693	0.620011	0.596553	0.452464	0.425295	0.385585	0.485147	0.518313	0.448445
0.331323	-0.113193	-0.173955	0.144033	0.0292523	0.383171	-0.0455807	-0.0948742	-0.174686	-0.220962	-0.154509	-0.386585	-0.223331	-0.350499	-0.357823	-0.460312	-0.221819	0.0548303	-0.310686	-0.413834	-0.215566	-0.189925	-0.303596	-0.302165	-0.387374	-0.10794	-0.194125	-0.0158487	0.00523082	-0.434498	-0.209765	-0.167815	-0.351034	-0.136861	0.796907	0.779979	1	0.761931	0.827897	0.847445	0.729376	0.816568	0.586854	0.625632	0.371143	0.409472	0.391344	0.468372	0.456922	0.470028
0.303682	-0.150868	-0.134584	0.109074	-0.0675871	0.344044	-0.171804	0.0627507	-0.108845	-0.143197	-0.197759	-0.295864	-0.265069	-0.184705	-0.298238	-0.307429	-0.235544	0.02572	-0.387349	-0.411358	-0.279696	-0.323547	-0.485374	-0.428097	-0.357745	-0.253218	-0.277478	-0.168535	-0.156296	-0.425426	-0.232533	-0.177634	-0.432496	-0.23002	0.731066	0.77407	0.761931	1	0.761841	0.799202	0.751225	0.771839	0.575751	0.636219	0.422124	0.53649	0.496842	0.493383	0.488588	0.544427
0.26295	-0.0721082	-0.101843	0.132958	-0.0258135	0.300703	-0.187088	0.0632575	-0.0607851	-0.192551	-0.13726	-0.359914	-0.288704	-0.341702	-0.342262	-0.444888	-0.20483	0.0384436	-0.297716	-0.370628	-0.265669	-0.21598	-0.36226	-0.335318	-0.386044	-0.153322	-0.215849	-0.0709854	-0.0487904	-0.413892	-0.240101	-0.184199	-0.364566	-0.195186	0.817934	0.821093	0.827897	0.761841	1	0.810092	0.765737	0.846908	0.618873	0.646086	0.436865	0.433719	0.471449	0.514525	0.518606	0.476903
0.375165	-0.119751	-0.144556	0.11176	-0.0642832	0.3715	-0.149515	-0.0108366	-0.136683	-0.158021	-0.158693	-0.395907	-0.240828	-0.307497	-0.32897	-0.453301	-0.235615	-0.0232358	-0.397108	-0.437437	-0.312415	-0.239319	-0.438154	-0.397418	-0.44862	-0.219131	-0.294569	-0.149761	-0.104773	-0.500064	-0.289273	-0.244618	-0.419008	-0.266224	0.821363	0.756359	0.847445	0.799202	0.810092	1	0.771484	0.828091	0.613057	0.7139	0.444884	0.491859	0.526093	0.5572	0.548958	0.505832
0.288854	-0.182914	-0.0089965	0.0641009	-0.0648633	0.379472	-0.152036	0.0334617	-0.111292	-0.0960546	-0.187536	-0.327029	-0.223004	-0.333948	-0.31981	-0.373814	-0.17648	0.107731	-0.247408	-0.274755	-0.208221	-0.177653	-0.356868	-0.333573	-0.308919	-0.173005	-0.0856447	0.0580263	0.055082	-0.305703	-0.079606	-0.0470026	-0.223551	-0.0629797	0.762239	0.748735	0.729376	0.751225	0.765737	0.771484	1	0.748871	0.597312	0.648642	0.472389	0.483586	0.534491	0.536892	0.543438	0.442106
0.259051	-0.049803	-0.162335	0.127547	0.0171438	0.29051	-0.0747422	-0.0057774	-0.134925	-0.169733	-0.218717	-0.366749	-0.277442	-0.262131	-0.339623	-0.431338	-0.201521	0.0678323	-0.285015	-0.368016	-0.255627	-0.218833	-0.386325	-0.326979	-0.328141	-0.152431	-0.219252	-0.0857997	-0.0528363	-0.400433	-0.231287	-0.157364	-0.371339	-0.162057	0.797303	0.833693	0.816568	0.771839	0.846908	0.828091	0.748871	1	0.603241	0.633219	0.462043	0.460703	0.476141	0.496318	0.567175	0.522991
0.19457	-0.246449	-0.148678	0.0320244	-0.149964	0.15086	-0.191474	-0.0642781	-0.111594	-0.00617262	-0.0472788	-0.190834	-0.0520027	-0.0760979	-0.155515	-0.248002	-0.111091	-0.118743	-0.364864	-0.47468	-0.365564	-0.273427	-0.414567	-0.405585	-0.438457	-0.256678	-0.0844151	-0.0639397	-0.130526	-0.417826	-0.287003	-0.164135	-0.358934	-0.209044	0.670481	0.620011	0.586854	0.575751	0.618873	0.613057	0.597312	0.603241	1	0.735723	0.621699	0.638425	0.652916	0.661055	0.703358	0.651573
0.144746	-0.174507	-0.0544028	0.0743687	-0.15245	0.212345	-0.17445	0.00389118	-0.110698	-0.0413883	-0.0301086	-0.218312	-0.111469	-0.208561	-0.227052	-0.291292	-0.0844459	-0.111756	-0.426962	-0.491155	-0.363226	-0.276643	-0.412876	-0.424087	-0.490064	-0.316673	-0.153896	-0.0963272	-0.162723	-0.424774	-0.25015	-0.212512	-0.344843	-0.22605	0.706411	0.596553	0.625632	0.636219	0.646086	0.7139	0.648642	0.633219	0.735723	1	0.653636	0.598696	0.685203	0.683506	0.692261	0.596773
0.0548734	-0.180557	0.0202579	-0.0696092	-0.205223	0.137011	-0.166495	-0.0272819	-0.0832054	0.100218	-0.0925253	-0.0512752	-0.0930117	-0.0654047	-0.116113	-0.13177	0.0431252	-0.0253599	-0.291222	-0.335981	-0.229781	-0.166552	-0.306997	-0.243838	-0.338405	-0.152321	-0.0617479	-0.0420188	-0.0343804	-0.200094	-0.132507	-0.0789797	-0.169324	-0.102776	0.502288	0.452464	0.371143	0.422124	0.436865	0.444884	0.472389	0.462043	0.621699	0.653636	1	0.494908	0.633903	0.551629	0.724536	0.502606
0.144112	-0.287191	-0.157587	0.0176579	-0.1694	0.122126	-0.174721	-0.0874938	-0.00312574	0.138613	0.0326877	0.0274468	0.0585502	0.071008	0.0922936	-0.0928283	0.0114665	-0.150403	-0.367581	-0.368053	-0.252999	-0.328615	-0.43597	-0.451628	-0.269375	-0.311484	-0.0703073	-0.0999354	-0.149444	-0.299676	-0.193818	-0.161065	-0.345591	-0.177666	0.462563	0.425295	0.409472	0.53649	0.433719	0.491859	0.483586	0.460703	0.638425	0.598696	0.494908	1	0.642604	0.693946	0.661318	0.64229
0.110629	-0.259658	-0.00327148	-0.142516	-0.163097	0.136572	-0.21907	0.0149806	0.02957	0.102412	-0.0535457	-0.0573149	-0.0595572	-0.0288707	0.0210538	-0.155934	0.0145324	-0.121615	-0.330565	-0.421409	-0.267186	-0.263052	-0.32985	-0.349908	-0.372591	-0.279202	-0.0762109	-0.0157911	-0.0481362	-0.279941	-0.117246	-0.0800458	-0.24395	-0.0714959	0.51879	0.385585	0.391344	0.496842	0.471449	0.526093	0.534491	0.476141	0.652916	0.685203	0.633903	0.642604	1	0.693692	0.698626	0.581064
0.251554	-0.210247	-0.087987	-0.0096881	-0.0765689	0.168511	-0.15791	0.00873042	0.00193148	0.211078	0.169503	0.011493	0.0174587	-0.0498673	0.0962275	-0.0972988	0.109331	-0.162707	-0.365842	-0.393398	-0.318049	-0.296176	-0.34568	-0.421912	-0.408159	-0.298268	-0.0764434	-0.0995138	-0.106848	-0.31124	-0.179822	-0.129427	-0.28935	-0.161585	0.542653	0.485147	0.468372	0.493383	0.514525	0.5572	0.536892	0.496318	0.661055	0.683506	0.551629	0.693946	0.693692	1	0.753662	0.682594
0.224073	-0.24182	-0.0775065	-0.0285104	-0.0947486	0.146989	-0.117174	-0.0730472	-0.0527812	0.120809	0.0427803	-0.0047711	-0.0148665	-0.0630794	-0.013722	-0.124289	0.164579	-0.0804363	-0.328681	-0.391371	-0.21876	-0.220729	-0.372174	-0.348075	-0.34345	-0.258036	-0.0854992	-0.0767791	-0.0934735	-0.311914	-0.153531	-0.101495	-0.265944	-0.197346	0.576301	0.518313	0.456922	0.488588	0.518606	0.548958	0.543438	0.567175	0.703358	0.692261	0.724536	0.661318	0.698626	0.753662	1	0.602067
0.17487	-0.179014	-0.0822063	0.0370766	-0.0611609	0.10919	-0.115447	0.100861	0.0209978	0.0971721	-0.00509207	-0.0301415	0.055194	0.0628211	0.0100535	-0.106726	-0.0381157	-0.126548	-0.40633	-0.460976	-0.352305	-0.302846	-0.40133	-0.418564	-0.358227	-0.270422	-0.18152	-0.10113	-0.167968	-0.33348	-0.240475	-0.15041	-0.331102	-0.220108	0.510874	0.448445	0.470028	0.544427	0.476903	0.505832	0.442106	0.522991	0.651573	0.596773	0.502606	0.64229	0.581064	0.682594	0.602067	1
TP full
1	0.372496	0.15895	0.305444	0.259762	0.443603	0.406323	0.412156	0.326023	0.234197	0.170968	0.295121	0.356818	0.287072	0.204426	0.349578	0.314078	0.113253	0.160893	0.128588	0.0875384	0.111674	0.15355	-0.0048076	0.111645	0.200866	0.0439019	0.0720932	0.112516	0.121628	0.0767786	0.0280531	-0.0865349	0.16352	0.136754	0.14258	0.111882	-0.036837	-0.0475826	-0.0430079	0.000543362	0.0535492	0.0316977	0.0797803	0.0501188	0.00679773	-0.0512324	-0.0461008	0.0275171	-0.00210211
0.372496	1	0.179932	0.28845	0.429733	0.240876	0.34641	0.414592	0.485267	0.291449	0.317972	0.19575	0.160519	0.382749	0.259172	0.480723	0.322204	0.0502445	0.026506	-0.0156584	-0.0230764	0.140972	0.0755785	-0.0414882	0.068225	0.0312178	-0.0928915	0.0242355	0.035552	0.0535243	-0.0461018	0.0689776	-0.0615906	0.122318	0.182189	0.165086	0.0323711	-0.0878083	0.0071214	-0.0188007	-0.102638	0.05459	0.0244618	0.149047	0.155369	0.135741	-0.165818	0.0565469	0.068537	0.22875
0.15895	0.179932	1	0.351842	0.478593	0.169047	0.264128	0.607929	0.388972	0.597808	0.649924	0.314987	0.311316	0.375036	0.599433	0.552829	0.52715	0.147466	0.319888	0.160638	0.150181	0.385197	0.274391	0.141812	0.177633	0.229314	0.262958	0.219855	0.315714	0.192826	0.175882	0.151921	0.184088	0.301736	-0.203353	-0.189269	-0.277963	-0.368199	-0.252519	-0.323442	-0.361578	-0.302378	-0.195916	-0.0389969	-0.110606	-0.162949	-0.182998	-0.186273	-0.0793966	0.063055
0.305444	0.28845	0.351842	1	0.430185	0.389389	0.43952	0.427269	0.437525	0.465283	0.403533	0.584588	0.463215	0.509278	0.623209	0.619539	0.571772	0.402686	0.259304	0.318645	0.0894938	0.315862	-0.0168228	0.0609246	0.192041	0.269628	0.266834	0.307178	0.430425	0.422199	0.400889	0.413514	0.294538	0.49486	-0.127783	-0.187556	-0.145787	-0.307442	-0.115684	-0.320065	-0.365987	-0.0831904	-0.258619	-0.229361	-0.319464	-0.309501	-0.15996	-0.299432	-0.180018	-0.250595
0.259762	0.429733	0.478593	0.430185	1	0.247521	0.39873	0.409319	0.496581	0.464044	0.550568	0.225036	0.282436	0.395192	0.366428	0.55167	0.442077	-0.0214741	0.194388	0.0715892	0.0909265	0.205127	0.157061	0.0890371	0.161435	0.13764	0.114263	0.137254	0.103233	0.0523582	0.0856131	0.0604965	0.153102	0.101221	-0.175171	-0.12192	-0.198123	-0.115894	-0.183829	-0.219093	-0.258185	-0.200165	-0.0802917	0.151129	0.0326219	0.024054	-0.0183467	-0.0294893	-0.00617864	0.134575
0.443603	0.240876	0.169047	0.389389	0.247521	1	0.213667	0.363261	0.365439	0.347735	0.229944	0.578616	0.587574	0.450122	0.370563	0.221571	0.435546	0.322971	0.272661	0.314028	0.22629	0.223196	-0.0492398	0.0876975	0.213743	0.291025	0.269776	0.396232	0.507421	0.461724	0.415085	0.427747	0.198623	0.372817	0.0032998	-0.00624466	0.0692195	-0.202834	0.0637462	-0.0758369	-0.0579854	0.00461478	0.034993	-0.015013	-0.123872	-0.175093	0.0782702	-0.198188	0.159261	-0.157748
0.406323	0.34641	0.264128	0.43952	0.39873	0.213667	1	0.36045	0.433252	0.385071	0.388611	0.246999	0.254991	0.361829	0.321717	0.447869	0.409156	0.166402	0.158153	0.0933081	0.143148	0.236387	0.254096	0.118478	0.222728	0.170116	0.0730378	0.151224	0.0985551	0.0640269	0.113506	0.0885715	0.054824	0.0939191	-0.0761598	-0.204822	-0.142134	-0.153204	-0.267379	-0.21504	-0.19562	-0.0374084	-0.117865	0.00259911	0.035424	0.0190291	-0.0596168	-0.0406747	-0.0148948	0.0239534
0.412156	0.414592	0.607929	0.427269	0.409319	0.363261	0.36045	1	0.380603	0.501721	0.540056	0.469709	0.478766	0.526422	0.529905	0.612694	0.567335	0.190817	0.343851	0.299545	0.119962	0.37707	0.186948	0.182323	0.189866	0.246159	0.141483	0.218372	0.341841	0.222375	0.16414	0.118876	0.104226	0.294645	-0.111378	-0.12037	-0.134057	-0.170025	-0.167239	-0.220779	-0.295634	-0.180428	-0.140995	0.0346963	-0.0887253	-0.0723129	-0.0555571	-0.10935	-0.103346	-0.0450572
0.326023	0.485267	0.388972	0.437525	0.496581	0.365439	0.433252	0.380603	1	0.513381	0.468475	0.340757	0.263996	0.420856	0.418345	0.580753	0.492339	0.106879	0.196019	0.030799	0.121495	0.253232	0.180038	0.0189047	0.218748	0.0969079	0.08712	0.120649	0.173414	0.171823	0.144376	0.12474	-0.0225323	0.155456	-0.181556	-0.150992	-0.200828	-0.34193	-0.21936	-0.270891	-0.353685	-0.297027	-0.175592	0.0405357	-0.149575	-0.115997	-0.0589071	-0.0969982	0.00644669	-0.0290332
0.234197	0.291449	0.597808	0.465283	0.464044	0.347735	0.385071	0.501721	0.513381	1	0.829811	0.671471	0.586967	0.674486	0.768183	0.661691	0.809525	0.259373	0.365853	0.274521	0.263614	0.448453	0.113192	0.139847	0.29604	0.300705	0.417997	0.38031	0.424604	0.493012	0.410447	0.388078	0.348505	0.440596	-0.401789	-0.345169	-0.426161	-0.481377	-0.306726	-0.547729	-0.500693	-0.403952	-0.381559	-0.182994	-0.236361	-0.350382	-0.244755	-0.353391	-0.159268	-0.0262662
0.170968	0.317972	0.649924	0.403533	0.550568	0.229944	0.388611	0.540056	0.468475	0.829811	1	0.536919	0.533009	0.56903	0.713662	0.689551	0.689805	0.258788	0.359082	0.20668	0.20684	0.436794	0.175221	0.178043	0.361687	0.264674	0.360789	0.393438	0.361181	0.345269	0.352119	0.337616	0.316583	0.379415	-0.379126	-0.441169	-0.405368	-0.464686	-0.40438	-0.519388	-0.506034	-0.475284	-0.355907	-0.0768947	-0.192393	-0.284556	-0.232368	-0.338632	-0.259257	-0.0258444
0.295121	0.19575	0.314987	0.584588	0.225036	0.578616	0.246999	0.469709	0.340757	0.671471	0.536919	1	0.741161	0.710063	0.782633	0.547078	0.805588	0.461518	0.490527	0.503993	0.294262	0.431967	-0.102837	0.23972	0.386373	0.443062	0.512357	0.514879	0.672355	0.738374	0.658531	0.667301	0.41443	0.667236	-0.335871	-0.303482	-0.283807	-0.486274	-0.273924	-0.520557	-0.45236	-0.158098	-0.355105	-0.338568	-0.413688	-0.512499	-0.280845	-0.437054	-0.225187	-0.335348
0.356818	0.160519	0.311316	0.463215	0.282436	0.587574	0.254991	0.478766	0.263996	0.586967	0.533009	0.741161	1	0.605449	0.593342	0.491972	0.654823	0.415003	0.544197	0.418079	0.323225	0.417019	0.115962	0.313225	0.391405	0.441297	0.576486	0.494671	0.55757	0.54824	0.587508	0.554252	0.448886	0.519007	-0.390742	-0.280677	-0.357489	-0.316298	-0.334391	-0.444162	-0.322317	-0.228099	-0.370157	-0.248185	-0.285895	-0.3606	-0.151845	-0.349829	-0.201442	-0.343659
0.287072	0.382749	0.375036	0.509278	0.395192	0.450122	0.361829	0.526422	0.420856	0.674486	0.56903	0.710063	0.605449	1	0.700208	0.603451	0.735295	0.335983	0.432845	0.445117	0.282884	0.460827	0.0729837	0.247571	0.371186	0.35421	0.429064	0.451979	0.589104	0.623879	0.511337	0.497919	0.370579	0.580183	-0.282542	-0.221462	-0.246248	-0.377723	-0.206894	-0.483542	-0.491593	-0.1899	-0.334548	-0.222606	-0.199009	-0.36083	-0.217719	-0.327761	-0.133668	-0.16542
0.204426	0.259172	0.599433	0.623209	0.366428	0.370563	0.321717	0.529905	0.418345	0.768183	0.713662	0.782633	0.593342	0.700208	1	0.722251	0.81104	0.450778	0.460758	0.378327	0.276341	0.521595	0.0669557	0.211714	0.333086	0.419035	0.495271	0.490393	0.579687	0.634975	0.557272	0.574351	0.418122	0.641351	-0.346847	-0.37573	-0.40189	-0.572029	-0.330623	-0.512423	-0.540415	-0.246904	-0.379399	-0.24363	-0.319241	-0.402388	-0.363275	-0.371406	-0.250281	-0.158826
0.349578	0.480723	0.552829	0.619539	0.55167	0.221571	0.447869	0.612694	0.580753	0.661691	0.689551	0.547078	0.491972	0.603451	0.722251	1	0.754824	0.243049	0.313812	0.180829	0.0951746	0.350889	0.13925	0.0717209	0.219754	0.185287	0.184301	0.299157	0.266475	0.279585	0.246068	0.284755	0.197179	0.383921	-0.28097	-0.251782	-0.365111	-0.345491	-0.311096	-0.370524	-0.4248	-0.247868	-0.340583	-0.0865745	-0.16638	-0.124843	-0.22218	-0.204228	-0.202414	-0.0487839
0.314078	0.322204	0.52715	0.571772	0.442077	0.435546	0.409156	0.567335	0.492339	0.809525	0.689805	0.805588	0.654823	0.735295	0.81104	0.754824	1	0.405862	0.44058	0.369399	0.270427	0.472394	0.0829721	0.205982	0.352191	0.373101	0.45684	0.484842	0.555632	0.606292	0.55699	0.534013	0.399423	0.56868	-0.323752	-0.301196	-0.382377	-0.447865	-0.245576	-0.507807	-0.507896	-0.250437	-0.390116	-0.200132	-0.285526	-0.378141	-0.282884	-0.376073	-0.141708	-0.14695
0.113253	0.0502445	0.147466	0.402686	-0.0214741	0.322971	0.166402	0.190817	0.106879	0.259373	0.258788	0.461518	0.415003	0.335983	0.450778	0.243049	0.405862	1	0.475985	0.510566	0.524545	0.604348	0.240481	0.455398	0.399172	0.508143	0.596431	0.607197	0.64156	0.585434	0.653989	0.627057	0.581829	0.616671	-0.143768	-0.330018	-0.239596	-0.440451	-0.176048	-0.248648	-0.37603	-0.108846	-0.396895	-0.428574	-0.318781	-0.399496	-0.323524	-0.445336	-0.296674	-0.372146
0.160893	0.026506	0.319888	0.259304	0.194388	0.272661	0.158153	0.343851	0.196019	0.365853	0.359082	0.490527	0.544197	0.432845	0.460758	0.313812	0.44058	0.475985	1	0.604268	0.694154	0.563104	0.367514	0.63648	0.50557	0.640155	0.582949	0.547491	0.648575	0.487851	0.606803	0.499104	0.40135	0.579824	-0.332571	-0.231097	-0.40252	-0.363167	-0.322405	-0.406232	-0.467012	-0.149917	-0.360268	-0.201018	-0.274662	-0.392901	-0.190568	-0.296946	-0.210711	-0.226416
0.128588	-0.0156584	0.160638	0.318645	0.0715892	0.314028	0.0933081	0.299545	0.030799	0.274521	0.20668	0.503993	0.418079	0.445117	0.378327	0.180829	0.369399	0.510566	0.604268	1	0.565526	0.488661	0.204838	0.541567	0.444097	0.572121	0.485769	0.549186	0.625615	0.617237	0.62485	0.45885	0.459108	0.648195	-0.158373	-0.0891782	-0.1144	-0.145369	-0.0852103	-0.34935	-0.2334	-0.0050011	-0.243291	-0.214993	-0.265672	-0.308918	-0.0870342	-0.277091	-0.178901	-0.259807
0.0875384	-0.0230764	0.150181	0.0894938	0.0909265	0.22629	0.143148	0.119962	0.121495	0.263614	0.20684	0.294262	0.323225	0.282884	0.276341	0.0951746	0.270427	0.524545	0.694154	0.565526	1	0.458511	0.42518	0.747269	0.530178	0.747786	0.607835	0.576742	0.599876	0.459184	0.624971	0.450597	0.456429	0.472019	-0.293583	-0.258037	-0.342027	-0.384639	-0.250647	-0.327987	-0.421682	-0.140743	-0.369572	-0.235329	-0.334745	-0.360837	-0.190212	-0.314689	-0.246629	-0.237829
0.111674	0.140972	0.385197	0.315862	0.205127	0.223196	0.236387	0.37707	0.253232	0.448453	0.436794	0.431967	0.417019	0.460827	0.521595	0.350889	0.472394	0.604348	0.563104	0.488661	0.458511	1	0.39478	0.457766	0.37756	0.490008	0.520895	0.544003	0.558674	0.514039	0.532864	0.423054	0.474622	0.577422	-0.294317	-0.260713	-0.352799	-0.500014	-0.372824	-0.343789	-0.481505	-0.154445	-0.40331	-0.199779	-0.280119	-0.316833	-0.3146	-0.380093	-0.276111	-0.205094
0.15355	0.0755785	0.274391	-0.0168228	0.157061	-0.0492398	0.254096	0.186948	0.180038	0.113192	0.175221	-0.102837	0.115962	0.0729837	0.0669557	0.13925	0.0829721	0.240481	0.367514	0.204838	0.42518	0.39478	1	0.432911	0.438747	0.389836	0.304484	0.280616	0.156176	0.0350948	0.168283	-0.0438309	0.213983	0.178188	-0.182148	-0.172592	-0.34672	-0.175904	-0.36853	-0.218238	-0.233996	-0.195895	-0.358174	-0.0032934	-0.0336582	-0.0222239	-0.119217	0.00274885	-0.127826	-0.107872
-0.0048076	-0.0414882	0.141812	0.0609246	0.0890371	0.0876975	0.118478	0.182323	0.0189047	0.139847	0.178043	0.23972	0.313225	0.247571	0.211714	0.0717209	0.205982	0.455398	0.63648	0.541567	0.747269	0.457766	0.432911	1	0.639704	0.717218	0.603889	0.637521	0.575085	0.391068	0.588915	0.366084	0.449256	0.48832	-0.342879	-0.194645	-0.290695	-0.266904	-0.310625	-0.397874	-0.339785	-0.154097	-0.376356	-0.200428	-0.178326	-0.302295	-0.244322	-0.310078	-0.24445	-0.271062
0.111645	0.068225	0.177633	0.192041	0.161435	0.213743	0.222728	0.189866	0.218748	0.29604	0.361687	0.386373	0.391405	0.371186	0.333086	0.219754	0.352191	0.399172	0.50557	0.444097	0.530178	0.37756	0.438747	0.639704	1	0.630963	0.555954	0.561242	0.510262	0.460892	0.583031	0.420576	0.413429	0.528757	-0.354312	-0.297694	-0.303974	-0.409666	-0.345127	-0.497105	-0.419824	-0.299917	-0.389068	-0.222509	-0.270939	-0.314532	-0.321984	-0.350972	-0.260131	-0.271446
0.200866	0.0312178	0.229314	0.269628	0.13764	0.291025	0.170116	0.246159	0.0969079	0.300705	0.264674	0.443062	0.441297	0.35421	0.419035	0.185287	0.373101	0.508143	0.640155	0.572121	0.747786	0.490008	0.389836	0.717218	0.630963	1	0.609555	0.616236	0.637787	0.506476	0.625039	0.483716	0.510417	0.610452	-0.26722	-0.147686	-0.209011	-0.339724	-0.242656	-0.401524	-0.340612	-0.117836	-0.317961	-0.242435	-0.367158	-0.31495	-0.269295	-0.383945	-0.218915	-0.30011
0.0439019	-0.0928915	0.262958	0.266834	0.114263	0.269776	0.0730378	0.141483	0.08712	0.417997	0.360789	0.512357	0.576486	0.429064	0.495271	0.184301	0.45684	0.596431	0.582949	0.485769	0.607835	0.520895	0.304484	0.603889	0.555954	0.609555	1	0.683266	0.712827	0.682852	0.755518	0.662651	0.696454	0.652496	-0.379861	-0.337235	-0.440556	-0.476513	-0.29912	-0.443602	-0.451096	-0.206863	-0.512028	-0.398166	-0.43006	-0.525517	-0.314259	-0.483211	-0.35805	-0.352871
0.0720932	0.0242355	0.219855	0.307178	0.137254	0.396232	0.151224	0.218372	0.120649	0.38031	0.393438	0.514879	0.494671	0.451979	0.490393	0.299157	0.484842	0.607197	0.547491	0.549186	0.576742	0.544003	0.280616	0.637521	0.561242	0.616236	0.683266	1	0.728781	0.65922	0.750667	0.687349	0.643242	0.688955	-0.343492	-0.285386	-0.316326	-0.381128	-0.282253	-0.377906	-0.37449	-0.15616	-0.479607	-0.292696	-0.344291	-0.367094	-0.308813	-0.531119	-0.234978	-0.41614
0.112516	0.035552	0.315714	0.430425	0.103233	0.507421	0.0985551	0.341841	0.173414	0.424604	0.361181	0.672355	0.55757	0.589104	0.579687	0.266475	0.555632	0.64156	0.648575	0.625615	0.599876	0.558674	0.156176	0.575085	0.510262	0.637787	0.712827	0.728781	1	0.794315	0.794303	0.725581	0.590836	0.790216	-0.244926	-0.236081	-0.216082	-0.463219	-0.118536	-0.410225	-0.433543	-0.118232	-0.370135	-0.354446	-0.447703	-0.505099	-0.270578	-0.494551	-0.232393	-0.397229
0.121628	0.0535243	0.192826	0.422199	0.0523582	0.461724	0.0640269	0.222375	0.171823	0.493012	0.345269	0.738374	0.54824	0.623879	0.634975	0.279585	0.606292	0.585434	0.487851	0.617237	0.459184	0.514039	0.0350948	0.391068	0.460892	0.506476	0.682852	0.65922	0.794315	1	0.782675	0.756857	0.630068	0.793875	-0.248432	-0.219457	-0.254173	-0.455586	-0.114801	-0.403751	-0.39978	-0.0121752	-0.377811	-0.383149	-0.409331	-0.455704	-0.328309	-0.423227	-0.207083	-0.384151
0.0767786	-0.0461018	0.175882	0.400889	0.0856131	0.415085	0.113506	0.16414	0.144376	0.410447	0.352119	0.658531	0.587508	0.511337	0.557272	0.246068	0.55699	0.653989	0.606803	0.62485	0.624971	0.532864	0.168283	0.588915	0.583031	0.625039	0.755518	0.750667	0.794303	0.782675	1	0.739107	0.620095	0.785742	-0.374022	-0.363225	-0.333202	-0.477068	-0.277233	-0.422388	-0.511288	-0.166117	-0.481964	-0.39747	-0.444402	-0.587463	-0.342301	-0.516276	-0.350856	-0.485814
0.0280531	0.0689776	0.151921	0.413514	0.0604965	0.427747	0.0885715	0.118876	0.12474	0.388078	0.337616	0.667301	0.554252	0.497919	0.574351	0.284755	0.534013	0.627057	0.499104	0.45885	0.450597	0.423054	-0.0438309	0.366084	0.420576	0.483716	0.662651	0.687349	0.725581	0.756857	0.739107	1	0.594861	0.695005	-0.2238	-0.267981	-0.274325	-0.480954	-0.169701	-0.35041	-0.39968	-0.035237	-0.353101	-0.366116	-0.356565	-0.481411	-0.280235	-0.544291	-0.288805	-0.348993
-0.0865349	-0.0615906	0.184088	0.294538	0.153102	0.198623	0.054824	0.104226	-0.0225323	0.348505	0.316583	0.41443	0.448886	0.370579	0.418122	0.197179	0.399423	0.581829	0.40135	0.459108	0.456429	0.474622	0.213983	0.449256	0.413429	0.510417	0.696454	0.643242	0.590836	0.630068	0.620095	0.594861	1	0.585332	-0.267827	-0.307911	-0.341997	-0.278075	-0.133462	-0.25008	-0.244013	-0.0602388	-0.417895	-0.364842	-0.31939	-0.306206	-0.212923	-0.360494	-0.272993	-0.302483
0.16352	0.122318	0.301736	0.49486	0.101221	0.372817	0.0939191	0.294645	0.155456	0.440596	0.379415	0.667236	0.519007	0.580183	0.641351	0.383921	0.56868	0.616671	0.579824	0.648195	0.472019	0.577422	0.178188	0.48832	0.528757	0.610452	0.652496	0.688955	0.790216	0.793875	0.785742	0.695005	0.585332	1	-0.182662	-0.130891	-0.215032	-0.4376	-0.178717	-0.410462	-0.436132	0.0293573	-0.418311	-0.382968	-0.348778	-0.431139	-0.338097	-0.39903	-0.272937	-0.339764
0.136754	0.182189	-0.203353	-0.127783	-0.175171	0.0032998	-0.0761598	-0.111378	-0.181556	-0.401789	-0.379126	-0.335871	-0.390742	-0.282542	-0.346847	-0.28097	-0.323752	-0.143768	-0.332571	-0.158373	-0.293583	-0.294317	-0.182148	-0.342879	-0.354312	-0.26722	-0.379861	-0.343492	-0.244926	-0.248432	-0.374022	-0.2238	-0.267827	-0.182662	1	0.67128	0.713688	0.473816	0.647295	0.660226	0.598842	0.583363	0.624819	0.395639	0.359693	0.374998	0.3411	0.428216	0.406123	0.347697
0.14258	0.165086	-0.189269	-0.187556	-0.12192	-0.00624466	-0.204822	-0.12037	-0.150992	-0.345169	-0.441169	-0.303482	-0.280677	-0.221462	-0.37573	-0.251782	-0.301196	-0.330018	-0.231097	-0.0891782	-0.258037	-0.260713	-0.172592	-0.194645	-0.297694	-0.147686	-0.337235	-0.285386	-0.236081	-0.219457	-0.363225	-0.267981	-0.307911	-0.130891	0.67128	1	0.676997	0.534477	0.581407	0.557326	0.555136	0.576947	0.561197	0.405301	0.390613	0.513064	0.347211	0.394398	0.458451	0.325885
0.111882	0.0323711	-0.277963	-0.145787	-0.198123	0.0692195	-0.142134	-0.134057	-0.200828	-0.426161	-0.405368	-0.283807	-0.357489	-0.246248	-0.40189	-0.365111	-0.382377	-0.239596	-0.40252	-0.1144	-0.342027	-0.352799	-0.34672	-0.290695	-0.303974	-0.209011	-0.440556	-0.316326	-0.216082	-0.254173	-0.333202	-0.274325	-0.341997	-0.215032	0.713688	0.676997	1	0.552	0.679237	0.540198	0.64025	0.404417	0.684756	0.29302	0.311154	0.365997	0.380941	0.242611	0.425345	0.224739
-0.036837	-0.0878083	-0.368199	-0.307442	-0.115894	-0.202834	-0.153204	-0.170025	-0.34193	-0.481377	-0.464686	-0.486274	-0.316298	-0.377723	-0.572029	-0.345491	-0.447865	-0.440451	-0.363167	-0.145369	-0.384639	-0.500014	-0.175904	-0.266904	-0.409666	-0.339724	-0.476513	-0.381128	-0.463219	-0.455586	-0.477068	-0.480954	-0.278075	-0.4376	0.473816	0.534477	0.552	1	0.496709	0.496998	0.695124	0.38221	0.480372	0.404045	0.453053	0.543504	0.498164	0.523782	0.420649	0.196632
-0.0475826	0.0071214	-0.252519	-0.115684	-0.183829	0.0637462	-0.267379	-0.167239	-0.21936	-0.306726	-0.40438	-0.273924	-0.334391	-0.206894	-0.330623	-0.311096	-0.245576	-0.176048	-0.322405	-0.0852103	-0.250647	-0.372824	-0.36853	-0.310625	-0.345127	-0.242656	-0.29912	-0.282253	-0.118536	-0.114801	-0.277233	-0.169701	-0.133462	-0.178717	0.647295	0.581407	0.679237	0.496709	1	0.550266	0.604809	0.407219	0.602264	0.142781	0.23499	0.323088	0.375625	0.266581	0.442365	0.331831
-0.0430079	-0.0188007	-0.323442	-0.320065	-0.219093	-0.0758369	-0.21504	-0.220779	-0.270891	-0.547729	-0.519388	-0.520557	-0.444162	-0.483542	-0.512423	-0.370524	-0.507807	-0.248648	-0.406232	-0.34935	-0.327987	-0.343789	-0.218238	-0.397874	-0.497105	-0.401524	-0.443602	-0.377906	-0.410225	-0.403751	-0.422388	-0.35041	-0.25008	-0.410462	0.660226	0.557326	0.540198	0.496998	0.550266	1	0.579349	0.510467	0.59499	0.379938	0.347716	0.524356	0.392591	0.467943	0.334168	0.290268
0.000543362	-0.102638	-0.361578	-0.365987	-0.258185	-0.0579854	-0.19562	-0.295634	-0.353685	-0.500693	-0.506034	-0.45236	-0.322317	-0.491593	-0.540415	-0.4248	-0.507896	-0.37603	-0.467012	-0.2334	-0.421682	-0.481505	-0.233996	-0.339785	-0.419824	-0.340612	-0.451096	-0.37449	-0.433543	-0.39978	-0.511288	-0.39968	-0.244013	-0.436132	0.598842	0.555136	0.64025	0.695124	0.604809	0.579349	1	0.479106	0.655704	0.320437	0.453943	0.558823	0.417698	0.509025	0.445565	0.32563
0.0535492	0.05459	-0.302378	-0.0831904	-0.200165	0.00461478	-0.0374084	-0.180428	-0.297027	-0.403952	-0.475284	-0.158098	-0.228099	-0.1899	-0.246904	-0.247868	-0.250437	-0.108846	-0.149917	-0.0050011	-0.140743	-0.154445	-0.195895	-0.154097	-0.299917	-0.117836	-0.206863	-0.15616	-0.118232	-0.0121752	-0.166117	-0.035237	-0.0602388	0.0293573	0.583363	0.576947	0.404417	0.38221	0.407219	0.510467	0.479106	1	0.440331	0.184328	0.244873	0.393987	0.21483	0.479441	0.342982	0.238915
0.0316977	0.0244618	-0.195916	-0.258619	-0.0802917	0.034993	-0.117865	-0.140995	-0.175592	-0.381559	-0.355907	-0.355105	-0.370157	-0.334548	-0.379399	-0.340583	-0.390116	-0.396895	-0.360268	-0.243291	-0.369572	-0.40331	-0.358174	-0.376356	-0.389068	-0.317961	-0.512028	-0.479607	-0.370135	-0.377811	-0.481964	-0.353101	-0.417895	-0.418311	0.624819	0.561197	0.684756	0.480372	0.602264	0.59499	0.655704	0.440331	1	0.442188	0.399622	0.515983	0.456311	0.507508	0.543648	0.566572
0.0797803	0.149047	-0.0389969	-0.229361	0.151129	-0.015013	0.00259911	0.0346963	0.0405357	-0.182994	-0.0768947	-0.338568	-0.248185	-0.222606	-0.24363	-0.0865745	-0.200132	-0.428574	-0.201018	-0.214993	-0.235329	-0.199779	-0.0032934	-0.200428	-0.222509	-0.242435	-0.398166	-0.292696	-0.354446	-0.383149	-0.39747	-0.366116	-0.364842	-0.382968	0.395639	0.405301	0.29302	0.404045	0.142781	0.379938	0.320437	0.184328	0.442188	1	0.479173	0.484878	0.443784	0.461535	0.396934	0.388537
0.0501188	0.155369	-0.110606	-0.319464	0.0326219	-0.123872	0.035424	-0.0887253	-0.149575	-0.236361	-0.192393	-0.413688	-0.285895	-0.199009	-0.319241	-0.16638	-0.285526	-0.318781	-0.274662	-0.265672	-0.334745	-0.280119	-0.0336582	-0.178326	-0.270939	-0.367158	-0.43006	-0.344291	-0.447703	-0.409331	-0.444402	-0.356565	-0.31939	-0.348778	0.359693	0.390613	0.311154	0.453053	0.23499	0.347716	0.453943	0.244873	0.399622	0.479173	1	0.542471	0.234354	0.520536	0.4387	0.449191
0.00679773	0.135741	-0.162949	-0.309501	0.024054	-0.175093	0.0190291	-0.0723129	-0.115997	-0.350382	-0.284556	-0.512499	-0.3606	-0.36083	-0.402388	-0.124843	-0.378141	-0.399496	-0.392901	-0.308918	-0.360837	-0.316833	-0.0222239	-0.302295	-0.314532	-0.31495	-0.525517	-0.367094	-0.505099	-0.455704	-0.587463	-0.481411	-0.306206	-0.431139	0.374998	0.513064	0.365997	0.543504	0.323088	0.524356	0.558823	0.393987	0.515983	0.484878	0.542471	1	0.329488	0.571487	0.432602	0.431877
-0.0512324	-0.165818	-0.182998	-0.15996	-0.0183467	0.0782702	-0.0596168	-0.0555571	-0.0589071	-0.244755	-0.232368	-0.280845	-0.151845	-0.217719	-0.363275	-0.22218	-0.282884	-0.323524	-0.190568	-0.0870342	-0.190212	-0.3146	-0.119217	-0.244322	-0.321984	-0.269295	-0.314259	-0.308813	-0.270578	-0.328309	-0.342301	-0.280235	-0.212923	-0.338097	0.3411	0.347211	0.380941	0.498164	0.375625	0.392591	0.417698	0.21483	0.456311	0.443784	0.234354	0.329488	1	0.33429	0.372477	0.292322
-0.0461008	0.0565469	-0.186273	-0.299432	-0.0294893	-0.198188	-0.0406747	-0.10935	-0.0969982	-0.353391	-0.338632	-0.437054	-0.349829	-0.327761	-0.371406	-0.204228	-0.376073	-0.445336	-0.296946	-0.277091	-0.314689	-0.380093	0.00274885	-0.310078	-0.350972	-0.383945	-0.483211	-0.531119	-0.494551	-0.423227	-0.516276	-0.544291	-0.360494	-0.39903	0.428216	0.394398	0.242611	0.523782	0.266581	0.467943	0.509025	0.479441	0.507508	0.461535	0.520536	0.571487	0.33429	1	0.465975	0.424622
0.0275171	0.068537	-0.0793966	-0.180018	-0.00617864	0.159261	-0.0148948	-0.103346	0.00644669	-0.159268	-0.259257	-0.225187	-0.201442	-0.133668	-0.250281	-0.202414	-0.141708	-0.296674	-0.210711	-0.178901	-0.246629	-0.276111	-0.127826	-0.24445	-0.260131	-0.218915	-0.35805	-0.234978	-0.232393	-0.207083	-0.350856	-0.288805	-0.272993	-0.272937	0.406123	0.458451	0.425345	0.420649	0.442365	0.334168	0.445565	0.342982	0.543648	0.396934	0.4387	0.432602	0.372477	0.465975	1	0.448956
-0.00210211	0.22875	0.063055	-0.250595	0.134575	-0.157748	0.0239534	-0.0450572	-0.0290332	-0.0262662	-0.0258444	-0.335348	-0.343659	-0.16542	-0.158826	-0.0487839	-0.14695	-0.372146	-0.226416	-0.259807	-0.237829	-0.205094	-0.107872	-0.271062	-0.271446	-0.30011	-0.352871	-0.41614	-0.397229	-0.384151	-0.485814	-0.348993	-0.302483	-0.339764	0.347697	0.325885	0.224739	0.196632	0.331831	0.290268	0.32563	0.238915	0.566572	0.388537	0.449191	0.431877	0.292322	0.424622	0.448956	1

## Sheet: Figure 1f
AM short
1	0.541769	0.426627	0.620705	0.679509	0.670125	0.57969	0.489446	0.610326	0.474648	0.533131	0.520463	0.463461	0.53808	0.596869	0.470905	0.637735	0.295682	0.311477	0.2219	0.276414	0.248086	0.130762	0.314108	0.200602	0.2879	0.347678	0.338558	0.313712	0.193486	0.332882	0.228204	0.188679	0.270287	0.240777	0.298036	0.354621	0.110451	0.282146	0.219343	0.116542	0.178114	0.294171	0.352753	0.171086	0.365749	0.224357	0.257304	0.349291	0.263989
0.541769	1	0.473303	0.70921	0.725536	0.52174	0.637666	0.60834	0.645698	0.430378	0.591632	0.564674	0.555821	0.671863	0.656202	0.632476	0.570356	0.389693	0.399413	0.302929	0.225223	0.383371	0.250582	0.342188	0.284206	0.312497	0.407549	0.364163	0.297775	0.258986	0.41259	0.295861	0.248887	0.32389	0.240318	0.339424	0.389955	0.0716248	0.26041	0.0729507	0.0498629	0.189164	0.177635	0.311641	0.249026	0.311499	0.225101	0.233501	0.300754	0.254578
0.426627	0.473303	1	0.447007	0.608674	0.489183	0.48762	0.622424	0.448099	0.314547	0.579412	0.375605	0.329811	0.439792	0.38519	0.238586	0.332531	0.207923	0.244398	0.181987	0.113346	0.280119	0.0931859	0.272299	0.283778	0.247869	0.138074	0.290708	0.233841	0.24143	0.173655	0.47369	0.200524	0.353802	0.279232	0.0571752	0.0727529	-0.0188292	0.227847	0.0374403	-0.0951866	0.103644	0.106063	0.254923	0.168136	0.332618	0.124808	0.117738	0.086837	0.213856
0.620705	0.70921	0.447007	1	0.753365	0.615133	0.780465	0.556374	0.676515	0.399981	0.587068	0.594942	0.428412	0.60602	0.647775	0.493105	0.61635	0.382292	0.333834	0.334616	0.315535	0.373545	0.190573	0.45238	0.131053	0.308213	0.35565	0.322073	0.287659	0.202275	0.382506	0.22931	0.240652	0.273659	0.377196	0.467121	0.471638	0.28998	0.344998	0.29968	0.239289	0.329262	0.229308	0.464187	0.311384	0.450418	0.326113	0.278228	0.392043	0.406584
0.679509	0.725536	0.608674	0.753365	1	0.674446	0.736149	0.641231	0.687225	0.433138	0.738705	0.522296	0.495608	0.732058	0.723279	0.447369	0.661206	0.385767	0.340175	0.341214	0.320222	0.443176	0.249305	0.444191	0.273785	0.390078	0.330345	0.388786	0.393979	0.222615	0.3573	0.310497	0.328399	0.308002	0.413722	0.466712	0.381866	0.23476	0.429042	0.260693	0.170153	0.334426	0.344035	0.520564	0.282085	0.46994	0.34917	0.324174	0.359626	0.389235
0.670125	0.52174	0.489183	0.615133	0.674446	1	0.643474	0.467295	0.547379	0.325023	0.481287	0.420825	0.402784	0.478777	0.528943	0.39779	0.589181	0.264136	0.244419	0.216411	0.232831	0.223718	0.0439212	0.33256	0.217899	0.186828	0.312797	0.391478	0.315393	0.175686	0.296134	0.33724	0.295854	0.307605	0.213071	0.277528	0.325288	0.121756	0.242453	0.194341	0.0410253	0.158144	0.252651	0.372372	0.183808	0.355156	0.248512	0.227016	0.271646	0.326093
0.57969	0.637666	0.48762	0.780465	0.736149	0.643474	1	0.58819	0.640741	0.368594	0.578778	0.485949	0.348498	0.601011	0.645757	0.43794	0.558485	0.360691	0.265903	0.282363	0.254892	0.333049	0.12912	0.348237	0.194651	0.282415	0.345994	0.310781	0.301554	0.207234	0.282539	0.262472	0.290134	0.301758	0.284109	0.372145	0.340903	0.112466	0.268579	0.142764	0.249705	0.247352	0.199663	0.384582	0.215762	0.375138	0.245197	0.235846	0.335749	0.294301
0.489446	0.60834	0.622424	0.556374	0.641231	0.467295	0.58819	1	0.544952	0.300718	0.451639	0.436458	0.367342	0.506056	0.465219	0.406595	0.454556	0.352487	0.437082	0.275482	0.269316	0.338678	0.255546	0.473575	0.366772	0.446576	0.284837	0.37227	0.409288	0.244486	0.368345	0.45359	0.270979	0.33869	0.45699	0.23887	0.156144	0.0354423	0.312078	-0.00918981	0.0688494	0.14369	0.0772111	0.210888	0.126351	0.319189	0.143314	0.156773	0.253504	0.263421
0.610326	0.645698	0.448099	0.676515	0.687225	0.547379	0.640741	0.544952	1	0.458917	0.646028	0.543317	0.489563	0.568833	0.584377	0.452745	0.595987	0.365019	0.317117	0.282159	0.32897	0.358044	0.200905	0.460747	0.201686	0.366914	0.302934	0.321468	0.359066	0.25087	0.362503	0.238896	0.295318	0.32403	0.227466	0.31208	0.300865	0.12582	0.251963	0.20386	0.238537	0.220127	0.181856	0.355491	0.184213	0.31241	0.265247	0.254892	0.267417	0.304933
0.474648	0.430378	0.314547	0.399981	0.433138	0.325023	0.368594	0.300718	0.458917	1	0.487505	0.648251	0.686841	0.595588	0.571704	0.536673	0.339535	0.154256	0.12162	0.00985107	0.0944835	0.171325	0.0717796	0.162089	0.0765315	0.128838	0.16441	0.0423489	0.162227	0.0294159	0.176157	0.153683	0.0491687	0.18689	0.135906	0.215764	0.242025	0.143401	0.185668	0.232943	0.106352	0.149564	0.427186	0.309625	0.278709	0.259167	0.141461	0.269299	0.259532	0.181421
0.533131	0.591632	0.579412	0.587068	0.738705	0.481287	0.578778	0.451639	0.646028	0.487505	1	0.532315	0.569205	0.672593	0.636202	0.395404	0.507907	0.357874	0.290255	0.370525	0.173457	0.379781	0.235254	0.314653	0.26974	0.277676	0.328692	0.288266	0.305809	0.286393	0.285274	0.288107	0.347775	0.362481	0.211681	0.187891	0.162376	0.0779345	0.248356	0.113764	0.0744466	0.161337	0.236847	0.309298	0.189817	0.201014	0.183921	0.131105	0.0958459	0.112142
0.520463	0.564674	0.375605	0.594942	0.522296	0.420825	0.485949	0.436458	0.543317	0.648251	0.532315	1	0.682705	0.598142	0.696134	0.665031	0.512485	0.255236	0.291638	0.116736	0.214735	0.252263	0.11217	0.35665	0.184804	0.207841	0.337671	0.22543	0.213416	0.146743	0.274684	0.232924	0.108185	0.178902	0.199924	0.266758	0.232124	0.163038	0.207965	0.151908	0.225089	0.269333	0.281623	0.23064	0.284445	0.258422	0.145087	0.308484	0.254725	0.229279
0.463461	0.555821	0.329811	0.428412	0.495608	0.402784	0.348498	0.367342	0.489563	0.686841	0.569205	0.682705	1	0.640016	0.596937	0.671272	0.420836	0.300696	0.305022	0.275146	0.17739	0.310474	0.19822	0.258318	0.328765	0.234143	0.330689	0.260293	0.265615	0.251757	0.282247	0.306247	0.182974	0.267297	0.14196	0.18786	0.198101	0.0781583	0.194707	0.106347	-0.0183235	0.12991	0.374171	0.193749	0.249308	0.145593	0.151336	0.252792	0.173291	0.172941
0.53808	0.671863	0.439792	0.60602	0.732058	0.478777	0.601011	0.506056	0.568833	0.595588	0.672593	0.598142	0.640016	1	0.757117	0.5241	0.522039	0.401603	0.349147	0.298166	0.240809	0.366968	0.283148	0.331472	0.3424	0.317737	0.419699	0.288855	0.32591	0.163379	0.388415	0.215775	0.272618	0.316156	0.161318	0.3334	0.242078	0.10024	0.209989	0.0568009	0.0841785	0.154009	0.296985	0.371365	0.253273	0.267386	0.155015	0.254217	0.20703	0.161817
0.596869	0.656202	0.38519	0.647775	0.723279	0.528943	0.645757	0.465219	0.584377	0.571704	0.636202	0.696134	0.596937	0.757117	1	0.574845	0.606364	0.379508	0.323173	0.300799	0.279992	0.383721	0.236494	0.362111	0.267827	0.268118	0.451515	0.295175	0.291035	0.138111	0.323063	0.205573	0.275952	0.34855	0.193819	0.389981	0.302665	0.18666	0.293177	0.175964	0.278091	0.255907	0.397741	0.38162	0.339013	0.359723	0.222354	0.314894	0.320974	0.269303
0.470905	0.632476	0.238586	0.493105	0.447369	0.39779	0.43794	0.406595	0.452745	0.536673	0.395404	0.665031	0.671272	0.5241	0.574845	1	0.529975	0.269802	0.312703	0.170312	0.145185	0.243447	0.163267	0.272408	0.22355	0.182367	0.407392	0.226357	0.208239	0.144436	0.349342	0.232893	0.150021	0.239814	0.0871701	0.272625	0.412684	0.0270628	0.19496	0.0453374	0.112787	0.10314	0.236463	0.111295	0.306241	0.206196	0.101288	0.221407	0.283513	0.108091
0.637735	0.570356	0.332531	0.61635	0.661206	0.589181	0.558485	0.454556	0.595987	0.339535	0.507907	0.512485	0.420836	0.522039	0.606364	0.529975	1	0.379719	0.415516	0.331882	0.347342	0.351769	0.233738	0.340984	0.23059	0.309006	0.471532	0.433329	0.405106	0.239103	0.380771	0.208566	0.280515	0.283798	0.135114	0.35487	0.358145	0.163616	0.259513	0.17932	0.168255	0.175833	0.232062	0.311688	0.241682	0.306126	0.258728	0.241483	0.252238	0.303999
0.295682	0.389693	0.207923	0.382292	0.385767	0.264136	0.360691	0.352487	0.365019	0.154256	0.357874	0.255236	0.300696	0.401603	0.379508	0.269802	0.379719	1	0.70382	0.774146	0.617371	0.68183	0.623906	0.565832	0.411954	0.597772	0.700593	0.649276	0.682815	0.619573	0.69571	0.456861	0.742286	0.645522	0.0745776	0.0952174	0.138851	-0.0382497	0.0771276	-0.00515236	0.124393	0.198378	0.0696387	0.213424	0.136765	0.131792	0.141941	0.135002	0.00846495	0.193813
0.311477	0.399413	0.244398	0.333834	0.340175	0.244419	0.265903	0.437082	0.317117	0.12162	0.290255	0.291638	0.305022	0.349147	0.323173	0.312703	0.415516	0.70382	1	0.701254	0.679415	0.711774	0.664242	0.605775	0.573866	0.7129	0.698577	0.679971	0.691968	0.550229	0.637535	0.475953	0.65721	0.624685	0.113887	0.148296	0.105399	0.0272753	0.0804651	-0.00480331	0.0355753	0.136366	0.00256864	0.123031	0.158514	0.133079	0.0639292	0.13581	0.0363329	0.208018
0.2219	0.302929	0.181987	0.334616	0.341214	0.216411	0.282363	0.275482	0.282159	0.00985107	0.370525	0.116736	0.275146	0.298166	0.300799	0.170312	0.331882	0.774146	0.701254	1	0.636344	0.626722	0.608839	0.545982	0.460763	0.526676	0.631396	0.601999	0.63723	0.623111	0.582707	0.452778	0.753083	0.629378	0.0345533	0.0252072	0.0822353	0.0131989	0.0820258	-0.00325708	-0.00909858	0.0937109	-0.0285973	0.155627	0.0828736	0.0705502	0.0527993	0.00634178	-0.0842234	0.1382
0.276414	0.225223	0.113346	0.315535	0.320222	0.232831	0.254892	0.269316	0.32897	0.0944835	0.173457	0.214735	0.17739	0.240809	0.279992	0.145185	0.347342	0.617371	0.679415	0.636344	1	0.583104	0.543362	0.709398	0.47364	0.696467	0.574104	0.561265	0.605051	0.482115	0.535482	0.393929	0.547595	0.555321	0.134522	0.199044	0.176178	0.184628	0.153111	0.0535634	0.199457	0.170719	0.0492665	0.280295	0.164198	0.163595	0.148259	0.113215	0.108575	0.30142
0.248086	0.383371	0.280119	0.373545	0.443176	0.223718	0.333049	0.338678	0.358044	0.171325	0.379781	0.252263	0.310474	0.366968	0.383721	0.243447	0.351769	0.68183	0.711774	0.626722	0.583104	1	0.658245	0.470782	0.450496	0.663723	0.562228	0.568409	0.595917	0.443007	0.564061	0.411363	0.626883	0.563116	0.176795	0.23925	0.181532	0.155352	0.196565	0.169537	0.145071	0.273405	0.188991	0.300102	0.205741	0.232124	0.273506	0.235382	0.142122	0.361662
0.130762	0.250582	0.0931859	0.190573	0.249305	0.0439212	0.12912	0.255546	0.200905	0.0717796	0.235254	0.11217	0.19822	0.283148	0.236494	0.163267	0.233738	0.623906	0.664242	0.608839	0.543362	0.658245	1	0.513405	0.498759	0.707086	0.531089	0.563467	0.496037	0.449603	0.519034	0.280786	0.611982	0.567462	-0.0136948	0.0879059	0.0680968	-0.00130981	0.148292	0.0326444	0.0263218	0.0710577	0.11601	0.13591	0.119681	0.0457371	0.0371928	0.076361	-0.0817071	0.153785
0.314108	0.342188	0.272299	0.45238	0.444191	0.33256	0.348237	0.473575	0.460747	0.162089	0.314653	0.35665	0.258318	0.331472	0.362111	0.272408	0.340984	0.565832	0.605775	0.545982	0.709398	0.470782	0.513405	1	0.413672	0.602677	0.439676	0.548191	0.570756	0.536965	0.459942	0.426327	0.474751	0.488473	0.202221	0.184548	0.16566	0.174953	0.119463	0.104848	0.158197	0.26307	0.0350235	0.213113	0.132042	0.165279	0.0998502	0.16601	0.138094	0.331657
0.200602	0.284206	0.283778	0.131053	0.273785	0.217899	0.194651	0.366772	0.201686	0.0765315	0.26974	0.184804	0.328765	0.3424	0.267827	0.22355	0.23059	0.411954	0.573866	0.460763	0.47364	0.450496	0.498759	0.413672	1	0.524511	0.507032	0.559714	0.542817	0.439266	0.503379	0.467465	0.515505	0.532788	0.052769	0.0948387	-0.00166226	-0.0424502	0.0587904	-0.0691019	-0.0360568	0.0466176	0.160458	0.138049	0.0481914	0.0444801	0.0390812	0.204931	0.0790733	0.143441
0.2879	0.312497	0.247869	0.308213	0.390078	0.186828	0.282415	0.446576	0.366914	0.128838	0.277676	0.207841	0.234143	0.317737	0.268118	0.182367	0.309006	0.597772	0.7129	0.526676	0.696467	0.663723	0.707086	0.602677	0.524511	1	0.513344	0.582231	0.568357	0.409116	0.524736	0.42099	0.521483	0.577374	0.143744	0.152173	0.0730793	0.0314741	0.141391	-0.0156873	0.0819008	0.105676	0.0764654	0.207785	0.0610166	0.136468	0.0910805	0.112112	0.115644	0.214037
0.347678	0.407549	0.138074	0.35565	0.330345	0.312797	0.345994	0.284837	0.302934	0.16441	0.328692	0.337671	0.330689	0.419699	0.451515	0.407392	0.471532	0.700593	0.698577	0.631396	0.574104	0.562228	0.531089	0.439676	0.507032	0.513344	1	0.68275	0.688873	0.572902	0.736217	0.465205	0.640611	0.695506	0.0343944	0.190563	0.165161	-0.00471786	0.0825479	0.0187791	0.192409	0.168262	0.0890854	0.256697	0.210556	0.176283	0.134182	0.169986	0.138905	0.214708
0.338558	0.364163	0.290708	0.322073	0.388786	0.391478	0.310781	0.37227	0.321468	0.0423489	0.288266	0.22543	0.260293	0.288855	0.295175	0.226357	0.433329	0.649276	0.679971	0.601999	0.561265	0.568409	0.563467	0.548191	0.559714	0.582231	0.68275	1	0.706856	0.720054	0.692349	0.571597	0.667503	0.694399	0.121996	0.137731	0.0907099	-0.0289993	0.0936741	-0.0222921	0.0238763	0.159664	0.0886233	0.235174	0.138104	0.185554	0.137895	0.156906	0.0729249	0.273054
0.313712	0.297775	0.233841	0.287659	0.393979	0.315393	0.301554	0.409288	0.359066	0.162227	0.305809	0.213416	0.265615	0.32591	0.291035	0.208239	0.405106	0.682815	0.691968	0.63723	0.605051	0.595917	0.496037	0.570756	0.542817	0.568357	0.688873	0.706856	1	0.665554	0.664301	0.50648	0.664836	0.653185	0.152593	0.193827	0.0894576	-0.0177058	0.0760372	-0.0146943	0.103486	0.12693	0.0669154	0.252352	0.0646799	0.188611	0.148579	0.15761	0.111002	0.233823
0.193486	0.258986	0.24143	0.202275	0.222615	0.175686	0.207234	0.244486	0.25087	0.0294159	0.286393	0.146743	0.251757	0.163379	0.138111	0.144436	0.239103	0.619573	0.550229	0.623111	0.482115	0.443007	0.449603	0.536965	0.439266	0.409116	0.572902	0.720054	0.665554	1	0.551494	0.53646	0.595371	0.65069	0.108787	-0.0250916	0.00336238	-0.112709	0.0214668	-0.00693689	-0.0140666	0.0876969	-0.0708476	0.168338	0.0445998	0.0861086	0.107361	0.086024	-0.0552345	0.154662
0.332882	0.41259	0.173655	0.382506	0.3573	0.296134	0.282539	0.368345	0.362503	0.176157	0.285274	0.274684	0.282247	0.388415	0.323063	0.349342	0.380771	0.69571	0.637535	0.582707	0.535482	0.564061	0.519034	0.459942	0.503379	0.524736	0.736217	0.692349	0.664301	0.551494	1	0.510899	0.62964	0.575012	0.17133	0.277073	0.279446	0.12854	0.198857	0.126859	0.17479	0.227243	0.144345	0.273889	0.28646	0.262498	0.203911	0.260034	0.175233	0.283516
0.228204	0.295861	0.47369	0.22931	0.310497	0.33724	0.262472	0.45359	0.238896	0.153683	0.288107	0.232924	0.306247	0.215775	0.205573	0.232893	0.208566	0.456861	0.475953	0.452778	0.393929	0.411363	0.280786	0.426327	0.467465	0.42099	0.465205	0.571597	0.50648	0.53646	0.510899	1	0.460484	0.587652	0.165317	0.0376707	0.0385049	-0.0528641	0.0304492	-0.0428734	-0.0438834	0.129725	0.0451043	0.219785	0.0865277	0.251222	0.0926918	0.104282	-0.0424355	0.273646
0.188679	0.248887	0.200524	0.240652	0.328399	0.295854	0.290134	0.270979	0.295318	0.0491687	0.347775	0.108185	0.182974	0.272618	0.275952	0.150021	0.280515	0.742286	0.65721	0.753083	0.547595	0.626883	0.611982	0.474751	0.515505	0.521483	0.640611	0.667503	0.664836	0.595371	0.62964	0.460484	1	0.665641	0.0742751	0.0893212	0.141306	0.0623133	0.116045	0.0994011	0.153813	0.209424	0.155916	0.298301	0.196839	0.131952	0.170254	0.17517	-0.022748	0.250824
0.270287	0.32389	0.353802	0.273659	0.308002	0.307605	0.301758	0.33869	0.32403	0.18689	0.362481	0.178902	0.267297	0.316156	0.34855	0.239814	0.283798	0.645522	0.624685	0.629378	0.555321	0.563116	0.567462	0.488473	0.532788	0.577374	0.695506	0.694399	0.653185	0.65069	0.575012	0.587652	0.665641	1	-0.0165449	-0.00452013	-0.036248	-0.123074	-0.0331307	-0.0651045	0.0463913	0.0285264	0.0582294	0.197761	0.0790864	0.190614	0.00681303	0.0475033	-0.00181819	0.136167
0.240777	0.240318	0.279232	0.377196	0.413722	0.213071	0.284109	0.45699	0.227466	0.135906	0.211681	0.199924	0.14196	0.161318	0.193819	0.0871701	0.135114	0.0745776	0.113887	0.0345533	0.134522	0.176795	-0.0136948	0.202221	0.052769	0.143744	0.0343944	0.121996	0.152593	0.108787	0.17133	0.165317	0.0742751	-0.0165449	1	0.535244	0.38518	0.553559	0.632036	0.425318	0.34941	0.557383	0.324458	0.460234	0.432806	0.480158	0.536016	0.40524	0.557675	0.524068
0.298036	0.339424	0.0571752	0.467121	0.466712	0.277528	0.372145	0.23887	0.31208	0.215764	0.187891	0.266758	0.18786	0.3334	0.389981	0.272625	0.35487	0.0952174	0.148296	0.0252072	0.199044	0.23925	0.0879059	0.184548	0.0948387	0.152173	0.190563	0.137731	0.193827	-0.0250916	0.277073	0.0376707	0.0893212	-0.00452013	0.535244	1	0.631761	0.5642	0.500823	0.543578	0.519259	0.541146	0.513046	0.607663	0.554276	0.559005	0.618109	0.553379	0.674106	0.551424
0.354621	0.389955	0.0727529	0.471638	0.381866	0.325288	0.340903	0.156144	0.300865	0.242025	0.162376	0.232124	0.198101	0.242078	0.302665	0.412684	0.358145	0.138851	0.105399	0.0822353	0.176178	0.181532	0.0680968	0.16566	-0.00166226	0.0730793	0.165161	0.0907099	0.0894576	0.00336238	0.279446	0.0385049	0.141306	-0.036248	0.38518	0.631761	1	0.536239	0.497019	0.562531	0.36981	0.485641	0.525341	0.551788	0.609676	0.473667	0.563046	0.555832	0.510148	0.561864
0.110451	0.0716248	-0.0188292	0.28998	0.23476	0.121756	0.112466	0.0354423	0.12582	0.143401	0.0779345	0.163038	0.0781583	0.10024	0.18666	0.0270628	0.163616	-0.0382497	0.0272753	0.0131989	0.184628	0.155352	-0.00130981	0.174953	-0.0424502	0.0314741	-0.00471786	-0.0289993	-0.0177058	-0.112709	0.12854	-0.0528641	0.0623133	-0.123074	0.553559	0.5642	0.536239	1	0.554071	0.68557	0.481879	0.622184	0.507669	0.526969	0.638089	0.432957	0.621718	0.603486	0.530029	0.637879
0.282146	0.26041	0.227847	0.344998	0.429042	0.242453	0.268579	0.312078	0.251963	0.185668	0.248356	0.207965	0.194707	0.209989	0.293177	0.19496	0.259513	0.0771276	0.0804651	0.0820258	0.153111	0.196565	0.148292	0.119463	0.0587904	0.141391	0.0825479	0.0936741	0.0760372	0.0214668	0.198857	0.0304492	0.116045	-0.0331307	0.632036	0.500823	0.497019	0.554071	1	0.556069	0.417876	0.501518	0.501398	0.513537	0.643855	0.433338	0.579393	0.569044	0.589074	0.45125
0.219343	0.0729507	0.0374403	0.29968	0.260693	0.194341	0.142764	-0.00918981	0.20386	0.232943	0.113764	0.151908	0.106347	0.0568009	0.175964	0.0453374	0.17932	-0.00515236	-0.00480331	-0.00325708	0.0535634	0.169537	0.0326444	0.104848	-0.0691019	-0.0156873	0.0187791	-0.0222921	-0.0146943	-0.00693689	0.126859	-0.0428734	0.0994011	-0.0651045	0.425318	0.543578	0.562531	0.68557	0.556069	1	0.452932	0.619766	0.606759	0.555012	0.614824	0.483966	0.615688	0.660001	0.511024	0.585652
0.116542	0.0498629	-0.0951866	0.239289	0.170153	0.0410253	0.249705	0.0688494	0.238537	0.106352	0.0744466	0.225089	-0.0183235	0.0841785	0.278091	0.112787	0.168255	0.124393	0.0355753	-0.00909858	0.199457	0.145071	0.0263218	0.158197	-0.0360568	0.0819008	0.192409	0.0238763	0.103486	-0.0140666	0.17479	-0.0438834	0.153813	0.0463913	0.34941	0.519259	0.36981	0.481879	0.417876	0.452932	1	0.581211	0.318786	0.497646	0.523196	0.508663	0.570504	0.514151	0.465582	0.417707
0.178114	0.189164	0.103644	0.329262	0.334426	0.158144	0.247352	0.14369	0.220127	0.149564	0.161337	0.269333	0.12991	0.154009	0.255907	0.10314	0.175833	0.198378	0.136366	0.0937109	0.170719	0.273405	0.0710577	0.26307	0.0466176	0.105676	0.168262	0.159664	0.12693	0.0876969	0.227243	0.129725	0.209424	0.0285264	0.557383	0.541146	0.485641	0.622184	0.501518	0.619766	0.581211	1	0.456259	0.574094	0.573667	0.563967	0.625007	0.68563	0.554089	0.674997
0.294171	0.177635	0.106063	0.229308	0.344035	0.252651	0.199663	0.0772111	0.181856	0.427186	0.236847	0.281623	0.374171	0.296985	0.397741	0.236463	0.232062	0.0696387	0.00256864	-0.0285973	0.0492665	0.188991	0.11601	0.0350235	0.160458	0.0764654	0.0890854	0.0886233	0.0669154	-0.0708476	0.144345	0.0451043	0.155916	0.0582294	0.324458	0.513046	0.525341	0.507669	0.501398	0.606759	0.318786	0.456259	1	0.519333	0.564458	0.438571	0.511327	0.596927	0.514317	0.529613
0.352753	0.311641	0.254923	0.464187	0.520564	0.372372	0.384582	0.210888	0.355491	0.309625	0.309298	0.23064	0.193749	0.371365	0.38162	0.111295	0.311688	0.213424	0.123031	0.155627	0.280295	0.300102	0.13591	0.213113	0.138049	0.207785	0.256697	0.235174	0.252352	0.168338	0.273889	0.219785	0.298301	0.197761	0.460234	0.607663	0.551788	0.526969	0.513537	0.555012	0.497646	0.574094	0.519333	1	0.600192	0.64941	0.678152	0.611193	0.507028	0.63867
0.171086	0.249026	0.168136	0.311384	0.282085	0.183808	0.215762	0.126351	0.184213	0.278709	0.189817	0.284445	0.249308	0.253273	0.339013	0.306241	0.241682	0.136765	0.158514	0.0828736	0.164198	0.205741	0.119681	0.132042	0.0481914	0.0610166	0.210556	0.138104	0.0646799	0.0445998	0.28646	0.0865277	0.196839	0.0790864	0.432806	0.554276	0.609676	0.638089	0.643855	0.614824	0.523196	0.573667	0.564458	0.600192	1	0.550446	0.60438	0.694034	0.546635	0.511536
0.365749	0.311499	0.332618	0.450418	0.46994	0.355156	0.375138	0.319189	0.31241	0.259167	0.201014	0.258422	0.145593	0.267386	0.359723	0.206196	0.306126	0.131792	0.133079	0.0705502	0.163595	0.232124	0.0457371	0.165279	0.0444801	0.136468	0.176283	0.185554	0.188611	0.0861086	0.262498	0.251222	0.131952	0.190614	0.480158	0.559005	0.473667	0.432957	0.433338	0.483966	0.508663	0.563967	0.438571	0.64941	0.550446	1	0.580121	0.573356	0.522341	0.610195
0.224357	0.225101	0.124808	0.326113	0.34917	0.248512	0.245197	0.143314	0.265247	0.141461	0.183921	0.145087	0.151336	0.155015	0.222354	0.101288	0.258728	0.141941	0.0639292	0.0527993	0.148259	0.273506	0.0371928	0.0998502	0.0390812	0.0910805	0.134182	0.137895	0.148579	0.107361	0.203911	0.0926918	0.170254	0.00681303	0.536016	0.618109	0.563046	0.621718	0.579393	0.615688	0.570504	0.625007	0.511327	0.678152	0.60438	0.580121	1	0.694119	0.577483	0.652888
0.257304	0.233501	0.117738	0.278228	0.324174	0.227016	0.235846	0.156773	0.254892	0.269299	0.131105	0.308484	0.252792	0.254217	0.314894	0.221407	0.241483	0.135002	0.13581	0.00634178	0.113215	0.235382	0.076361	0.16601	0.204931	0.112112	0.169986	0.156906	0.15761	0.086024	0.260034	0.104282	0.17517	0.0475033	0.40524	0.553379	0.555832	0.603486	0.569044	0.660001	0.514151	0.68563	0.596927	0.611193	0.694034	0.573356	0.694119	1	0.598066	0.595884
0.349291	0.300754	0.086837	0.392043	0.359626	0.271646	0.335749	0.253504	0.267417	0.259532	0.0958459	0.254725	0.173291	0.20703	0.320974	0.283513	0.252238	0.00846495	0.0363329	-0.0842234	0.108575	0.142122	-0.0817071	0.138094	0.0790733	0.115644	0.138905	0.0729249	0.111002	-0.0552345	0.175233	-0.0424355	-0.022748	-0.00181819	0.557675	0.674106	0.510148	0.530029	0.589074	0.511024	0.465582	0.554089	0.514317	0.507028	0.546635	0.522341	0.577483	0.598066	1	0.516943
0.263989	0.254578	0.213856	0.406584	0.389235	0.326093	0.294301	0.263421	0.304933	0.181421	0.112142	0.229279	0.172941	0.161817	0.269303	0.108091	0.303999	0.193813	0.208018	0.1382	0.30142	0.361662	0.153785	0.331657	0.143441	0.214037	0.214708	0.273054	0.233823	0.154662	0.283516	0.273646	0.250824	0.136167	0.524068	0.551424	0.561864	0.637879	0.45125	0.585652	0.417707	0.674997	0.529613	0.63867	0.511536	0.610195	0.652888	0.595884	0.516943	1
PR short
1	0.193291	0.177813	0.315118	0.391927	0.560426	0.24797	0.260116	0.302767	0.50468	0.357747	0.550247	0.428761	0.400641	0.345694	0.420728	0.561641	0.16813	0.127111	0.112818	0.107762	0.0308503	-0.0264132	0.0318805	-0.00237979	0.0817171	0.126511	0.180619	0.158349	0.114392	0.130353	0.152548	0.0244709	0.205986	0.331812	0.196777	0.255831	0.332001	0.208336	0.312234	0.326272	0.275539	0.313856	0.224155	0.169584	0.327593	0.213825	0.311345	0.239006	0.240532
0.193291	1	0.518414	0.632271	0.362486	0.427726	0.611507	0.549808	0.50633	0.45542	0.283064	0.521207	0.397675	0.487216	0.493732	0.341992	0.377496	0.479788	0.436415	0.4571	0.370266	0.545802	0.488238	0.518911	0.402234	0.457844	0.455965	0.398419	0.445753	0.350191	0.363285	0.38231	0.378988	0.344303	0.0953139	0.0542933	-0.0578639	-0.163553	-0.0875198	-0.0117359	-0.0140675	-0.016621	-0.0500403	0.0694949	-0.048088	-0.113575	-0.0698511	0.0177747	-0.0601633	0.0325798
0.177813	0.518414	1	0.409661	0.359793	0.39426	0.378261	0.510926	0.534265	0.486036	0.241728	0.42443	0.358585	0.396958	0.485307	0.470239	0.34604	0.416103	0.280061	0.322187	0.297945	0.414454	0.33771	0.383653	0.257625	0.332386	0.309848	0.268915	0.316352	0.210343	0.310781	0.28372	0.267576	0.204535	0.156176	0.0714632	0.0192339	-0.00972323	-0.0222762	0.0137768	0.0269691	-0.00154019	-0.0109044	0.128891	0.16984	-0.0890297	-0.00927357	0.015474	0.0375786	0.0395952
0.315118	0.632271	0.409661	1	0.432993	0.396222	0.496379	0.586444	0.446606	0.399856	0.440863	0.591069	0.448579	0.525107	0.449344	0.45761	0.467295	0.3573	0.346914	0.329011	0.300948	0.477368	0.263048	0.252842	0.299234	0.322469	0.311605	0.302308	0.286748	0.254142	0.266944	0.324188	0.219046	0.250533	0.109345	0.183903	0.081607	0.101932	0.0180803	0.102597	0.0261193	0.106487	0.152656	0.164915	0.143983	0.0770372	-0.0175757	0.144003	0.0603804	0.13764
0.391927	0.362486	0.359793	0.432993	1	0.284496	0.510862	0.38432	0.371442	0.433685	0.353423	0.549807	0.544929	0.391279	0.417337	0.534683	0.526248	0.36175	0.334619	0.227475	0.247169	0.350947	0.121572	0.122657	0.170659	0.341703	0.371572	0.494169	0.340714	0.328707	0.318317	0.546105	0.208499	0.334041	0.271457	0.298155	0.202006	0.179532	0.101645	0.116698	0.241565	0.264644	0.306319	0.207725	0.0648921	0.176115	0.209786	0.157182	0.105601	0.301072
0.560426	0.427726	0.39426	0.396222	0.284496	1	0.396008	0.293373	0.391307	0.525146	0.40888	0.498251	0.410958	0.477755	0.39089	0.357609	0.5194	0.312852	0.139133	0.204483	0.199458	0.19491	0.172972	0.272088	0.0930272	0.25577	0.116871	0.207669	0.279541	0.113702	0.136057	0.205018	0.025978	0.167929	0.319132	0.253201	0.229125	0.213167	0.204291	0.171744	0.211402	0.114244	0.167911	0.158534	0.13672	0.217109	0.0873109	0.315636	0.122766	0.0286887
0.24797	0.611507	0.378261	0.496379	0.510862	0.396008	1	0.442059	0.472346	0.44061	0.251774	0.472371	0.434353	0.304422	0.389742	0.427311	0.405747	0.495513	0.440919	0.391104	0.430372	0.4934	0.456613	0.445407	0.341954	0.402456	0.333821	0.399956	0.399713	0.402813	0.427101	0.475363	0.327551	0.314802	0.0904043	0.0121089	-0.0075285	-0.0568907	-0.15594	-0.161049	0.063378	-0.0199616	-0.0183013	-0.0764268	-0.096709	-0.122238	-0.100254	0.0638306	-0.0832247	0.0979958
0.260116	0.549808	0.510926	0.586444	0.38432	0.293373	0.442059	1	0.607701	0.487001	0.359592	0.475796	0.460673	0.445066	0.53133	0.47664	0.439322	0.44001	0.386497	0.324494	0.253213	0.420295	0.345269	0.333756	0.257178	0.34149	0.334303	0.389439	0.304613	0.406561	0.452617	0.442514	0.288177	0.283259	0.247237	0.202017	0.0850459	0.0660698	0.108822	0.204036	0.168114	0.238216	0.186315	0.268336	0.288581	-0.0383772	0.154017	0.163499	0.178473	0.277494
0.302767	0.50633	0.534265	0.446606	0.371442	0.391307	0.472346	0.607701	1	0.553216	0.224881	0.433317	0.443319	0.446049	0.54035	0.510396	0.428071	0.351547	0.24149	0.215922	0.209906	0.248772	0.237698	0.254083	0.168369	0.209859	0.332396	0.237373	0.268809	0.268298	0.255818	0.314378	0.224733	0.173497	0.245205	0.167647	0.101394	0.0692328	0.17355	0.138346	0.232902	0.129968	0.182226	0.293348	0.190023	0.219139	0.267105	0.221633	0.148711	0.295847
0.50468	0.45542	0.486036	0.399856	0.433685	0.525146	0.44061	0.487001	0.553216	1	0.326951	0.582819	0.569134	0.569736	0.557487	0.457838	0.527117	0.395089	0.344052	0.340184	0.316549	0.360765	0.356678	0.357121	0.224065	0.34733	0.359003	0.353474	0.383033	0.415235	0.355018	0.421303	0.296668	0.406058	0.230612	0.191029	0.0316964	0.0289663	0.0531917	0.0827626	0.238578	0.0945963	0.122758	0.138808	0.268783	0.191853	0.153432	0.237913	0.114925	0.17144
0.357747	0.283064	0.241728	0.440863	0.353423	0.40888	0.251774	0.359592	0.224881	0.326951	1	0.404623	0.330326	0.453243	0.399553	0.465479	0.549061	0.162859	0.25256	0.170945	0.198281	0.229348	0.140414	0.0607759	0.124879	0.180674	0.168974	0.378922	0.209662	0.161667	0.132651	0.250917	0.168186	0.214587	0.259524	0.0689444	0.267466	0.204451	0.254243	0.183331	0.147864	0.284207	0.313585	0.210835	0.132236	0.146965	0.134181	0.293302	0.221264	0.0550119
0.550247	0.521207	0.42443	0.591069	0.549807	0.498251	0.472371	0.475796	0.433317	0.582819	0.404623	1	0.595037	0.530428	0.555299	0.458691	0.577175	0.416978	0.383163	0.415713	0.381266	0.373395	0.270683	0.281306	0.344517	0.323675	0.373502	0.418447	0.319577	0.326629	0.411844	0.443948	0.275982	0.426631	0.224058	0.196399	0.0295603	0.166153	0.0133169	0.106585	0.213167	0.0820498	0.0931401	0.172161	0.201084	0.198496	0.122927	0.225326	0.140299	0.229649
0.428761	0.397675	0.358585	0.448579	0.544929	0.410958	0.434353	0.460673	0.443319	0.569134	0.330326	0.595037	1	0.480451	0.505478	0.510696	0.474532	0.381757	0.474617	0.38616	0.299005	0.393276	0.283888	0.28275	0.313164	0.361831	0.395742	0.491825	0.38763	0.469736	0.452601	0.486166	0.292666	0.444984	0.14332	0.154885	0.0399267	0.0217264	0.0175482	0.0194944	0.19358	0.172349	0.122722	0.028006	0.206713	0.189874	0.106277	0.256675	0.0786382	0.161432
0.400641	0.487216	0.396958	0.525107	0.391279	0.477755	0.304422	0.445066	0.446049	0.569736	0.453243	0.530428	0.480451	1	0.41812	0.601058	0.540332	0.408529	0.269833	0.216537	0.215598	0.362408	0.128761	0.273764	0.241869	0.282565	0.366588	0.378205	0.441439	0.350276	0.269115	0.401637	0.18276	0.39693	0.322525	0.165153	0.223478	0.201879	0.226322	0.22829	0.241145	0.278233	0.333264	0.313645	0.329457	0.251196	0.123852	0.276714	0.244809	0.133552
0.345694	0.493732	0.485307	0.449344	0.417337	0.39089	0.389742	0.53133	0.54035	0.557487	0.399553	0.555299	0.505478	0.41812	1	0.472785	0.442743	0.381682	0.277569	0.296535	0.276211	0.319109	0.309458	0.313602	0.189353	0.306763	0.293731	0.349889	0.260285	0.33248	0.276128	0.332031	0.155474	0.314325	0.225266	0.0960894	0.106007	0.0534856	0.114693	0.141457	0.121881	0.0416551	0.102754	0.137158	0.141951	0.195726	0.19814	0.221901	0.0916356	0.236195
0.420728	0.341992	0.470239	0.45761	0.534683	0.357609	0.427311	0.47664	0.510396	0.457838	0.465479	0.458691	0.510696	0.601058	0.472785	1	0.533985	0.409735	0.303904	0.275751	0.26464	0.303891	0.107933	0.190466	0.246743	0.256592	0.282417	0.43876	0.273784	0.329598	0.320709	0.405	0.255171	0.341694	0.205035	0.110388	0.102182	0.261811	0.103678	0.125031	0.230485	0.231538	0.251979	0.123903	0.206131	0.176726	0.136534	0.214516	0.263554	0.158046
0.561641	0.377496	0.34604	0.467295	0.526248	0.5194	0.405747	0.439322	0.428071	0.527117	0.549061	0.577175	0.474532	0.540332	0.442743	0.533985	1	0.314784	0.33509	0.30925	0.310296	0.306944	0.16825	0.215863	0.211947	0.305767	0.334986	0.404672	0.370989	0.291	0.335322	0.45343	0.325371	0.352081	0.214253	0.203471	0.190741	0.17676	0.174579	0.168822	0.294832	0.24594	0.27178	0.17764	0.226384	0.148347	0.190925	0.322568	0.256187	0.176683
0.16813	0.479788	0.416103	0.3573	0.36175	0.312852	0.495513	0.44001	0.351547	0.395089	0.162859	0.416978	0.381757	0.408529	0.381682	0.409735	0.314784	1	0.619256	0.626566	0.634012	0.68204	0.565737	0.720458	0.522207	0.677047	0.463872	0.556727	0.576666	0.540155	0.537257	0.533319	0.477906	0.582504	0.0275174	0.118356	-0.0676572	-0.14477	-0.0328537	-0.0545898	-0.0227139	0.0237064	-0.0110259	-0.0761751	0.00219988	-0.0205669	-0.10571	-0.0625043	0.0147812	-0.0300258
0.127111	0.436415	0.280061	0.346914	0.334619	0.139133	0.440919	0.386497	0.24149	0.344052	0.25256	0.383163	0.474617	0.269833	0.277569	0.303904	0.33509	0.619256	1	0.756942	0.72721	0.732096	0.675464	0.70835	0.688167	0.773095	0.631637	0.644952	0.647061	0.709967	0.683577	0.664886	0.668534	0.669268	-0.199246	-0.00428192	-0.268848	-0.205642	-0.165281	-0.237462	-0.158089	-0.0605039	-0.137345	-0.220949	-0.0211918	-0.137086	-0.192026	-0.0556572	-0.0912706	-0.177541
0.112818	0.4571	0.322187	0.329011	0.227475	0.204483	0.391104	0.324494	0.215922	0.340184	0.170945	0.415713	0.38616	0.216537	0.296535	0.275751	0.30925	0.626566	0.756942	1	0.721775	0.643129	0.724907	0.70652	0.731005	0.672902	0.529724	0.535731	0.506149	0.611464	0.635898	0.499887	0.646802	0.637186	-0.218157	0.0770195	-0.329767	-0.207599	-0.185042	-0.234305	-0.206966	-0.192723	-0.24119	-0.25498	-0.0231836	-0.122608	-0.232168	-0.113363	-0.063536	-0.209725
0.107762	0.370266	0.297945	0.300948	0.247169	0.199458	0.430372	0.253213	0.209906	0.316549	0.198281	0.381266	0.299005	0.215598	0.276211	0.26464	0.310296	0.634012	0.72721	0.721775	1	0.592202	0.621065	0.741245	0.681587	0.674377	0.420259	0.480764	0.444332	0.50427	0.535705	0.503209	0.562587	0.505474	-0.220187	-0.0514238	-0.252551	-0.120469	-0.214655	-0.293299	-0.186106	-0.160474	-0.195548	-0.304601	-0.0997728	-0.170067	-0.214695	-0.10483	-0.218771	-0.271437
0.0308503	0.545802	0.414454	0.477368	0.350947	0.19491	0.4934	0.420295	0.248772	0.360765	0.229348	0.373395	0.393276	0.362408	0.319109	0.303891	0.306944	0.68204	0.732096	0.643129	0.592202	1	0.704067	0.711974	0.615078	0.745395	0.579294	0.563859	0.560425	0.572427	0.557729	0.580006	0.589805	0.557639	-0.146803	-0.0736486	-0.169201	-0.311958	-0.191334	-0.184591	-0.150723	-0.0718733	-0.112709	-0.149619	-0.0743517	-0.264932	-0.278049	-0.125614	-0.166563	-0.162165
-0.0264132	0.488238	0.33771	0.263048	0.121572	0.172972	0.456613	0.345269	0.237698	0.356678	0.140414	0.270683	0.283888	0.128761	0.309458	0.107933	0.16825	0.565737	0.675464	0.724907	0.621065	0.704067	1	0.713716	0.615099	0.696067	0.468228	0.470213	0.549308	0.613981	0.558621	0.503212	0.623638	0.513651	-0.24227	-0.0921298	-0.29838	-0.412272	-0.321032	-0.328342	-0.258728	-0.246529	-0.296378	-0.301874	-0.193174	-0.347939	-0.306149	-0.205692	-0.199304	-0.226992
0.0318805	0.518911	0.383653	0.252842	0.122657	0.272088	0.445407	0.333756	0.254083	0.357121	0.0607759	0.281306	0.28275	0.273764	0.313602	0.190466	0.215863	0.720458	0.70835	0.70652	0.741245	0.711974	0.713716	1	0.611455	0.76591	0.534388	0.492996	0.587104	0.559283	0.557972	0.53684	0.55992	0.557162	-0.159292	0.00656122	-0.235502	-0.266175	-0.225683	-0.233837	-0.170564	-0.192677	-0.17137	-0.224846	-0.0815104	-0.208966	-0.283993	-0.106538	-0.170418	-0.16458
-0.00237979	0.402234	0.257625	0.299234	0.170659	0.0930272	0.341954	0.257178	0.168369	0.224065	0.124879	0.344517	0.313164	0.241869	0.189353	0.246743	0.211947	0.522207	0.688167	0.731005	0.681587	0.615078	0.615099	0.611455	1	0.590207	0.49907	0.493679	0.462099	0.519899	0.625354	0.469432	0.655219	0.581619	-0.253655	-0.0270747	-0.352811	-0.206221	-0.240786	-0.217899	-0.172789	-0.142165	-0.287937	-0.235656	-0.120706	-0.126659	-0.270262	-0.169198	-0.0847754	-0.171263
0.0817171	0.457844	0.332386	0.322469	0.341703	0.25577	0.402456	0.34149	0.209859	0.34733	0.180674	0.323675	0.361831	0.282565	0.306763	0.256592	0.305767	0.677047	0.773095	0.672902	0.674377	0.745395	0.696067	0.76591	0.590207	1	0.582784	0.652534	0.675397	0.60694	0.546618	0.640365	0.607331	0.602386	-0.093439	0.0645296	-0.152328	-0.252083	-0.141226	-0.158608	-0.152978	-0.103923	-0.0731121	-0.197464	-0.068471	-0.159091	-0.1974	-0.0786353	-0.235364	-0.123462
0.126511	0.455965	0.309848	0.311605	0.371572	0.116871	0.333821	0.334303	0.332396	0.359003	0.168974	0.373502	0.395742	0.366588	0.293731	0.282417	0.334986	0.463872	0.631637	0.529724	0.420259	0.579294	0.468228	0.534388	0.49907	0.582784	1	0.670968	0.685223	0.627557	0.601311	0.692907	0.677313	0.628872	0.170848	0.242248	0.00470868	-0.0609765	0.168003	0.0436634	0.140996	0.162772	0.233282	0.125433	0.157398	0.124004	0.129531	0.132024	0.109338	0.150273
0.180619	0.398419	0.268915	0.302308	0.494169	0.207669	0.399956	0.389439	0.237373	0.353474	0.378922	0.418447	0.491825	0.378205	0.349889	0.43876	0.404672	0.556727	0.644952	0.535731	0.480764	0.563859	0.470213	0.492996	0.493679	0.652534	0.670968	1	0.605544	0.696351	0.637136	0.722439	0.613582	0.693341	0.190589	0.242011	0.174306	0.0438272	0.217217	0.0619779	0.168743	0.235965	0.287931	0.10416	0.155307	0.11228	0.123804	0.162489	0.124386	0.0773241
0.158349	0.445753	0.316352	0.286748	0.340714	0.279541	0.399713	0.304613	0.268809	0.383033	0.209662	0.319577	0.38763	0.441439	0.260285	0.273784	0.370989	0.576666	0.647061	0.506149	0.444332	0.560425	0.549308	0.587104	0.462099	0.675397	0.685223	0.605544	1	0.615349	0.584151	0.6522	0.680861	0.575365	0.0945077	0.127496	0.0385799	-0.123421	0.0309675	-0.0605528	0.0453047	0.0738449	0.14856	0.0572213	0.0521808	0.0326176	-0.0351188	0.0577571	-0.0168386	-0.0607438
0.114392	0.350191	0.210343	0.254142	0.328707	0.113702	0.402813	0.406561	0.268298	0.415235	0.161667	0.326629	0.469736	0.350276	0.33248	0.329598	0.291	0.540155	0.709967	0.611464	0.50427	0.572427	0.613981	0.559283	0.519899	0.60694	0.627557	0.696351	0.615349	1	0.649856	0.657963	0.58774	0.661876	-0.00672066	0.16167	-0.0957064	-0.0916676	0.0181654	-0.133034	0.00482452	0.0499527	0.0544154	-0.0424595	0.0939767	0.0385299	-0.0148349	0.0743228	0.0350388	0.0299714
0.130353	0.363285	0.310781	0.266944	0.318317	0.136057	0.427101	0.452617	0.255818	0.355018	0.132651	0.411844	0.452601	0.269115	0.276128	0.320709	0.335322	0.537257	0.683577	0.635898	0.535705	0.557729	0.558621	0.557972	0.625354	0.546618	0.601311	0.637136	0.584151	0.649856	1	0.674788	0.647423	0.641053	-0.0332682	0.134173	-0.0967606	-0.0791937	-0.0253277	-0.0744502	0.139153	0.11853	-0.0270691	-0.043004	0.138437	-0.0369318	0.00946395	0.0949577	0.186439	0.00372941
0.152548	0.38231	0.28372	0.324188	0.546105	0.205018	0.475363	0.442514	0.314378	0.421303	0.250917	0.443948	0.486166	0.401637	0.332031	0.405	0.45343	0.533319	0.664886	0.499887	0.503209	0.580006	0.503212	0.53684	0.469432	0.640365	0.692907	0.722439	0.6522	0.657963	0.674788	1	0.62011	0.680296	0.173186	0.210241	0.0589578	0.025596	0.107841	0.00733722	0.205888	0.194392	0.238364	0.0762508	0.151361	0.0326381	0.0723251	0.136998	0.109436	0.114661
0.0244709	0.378988	0.267576	0.219046	0.208499	0.025978	0.327551	0.288177	0.224733	0.296668	0.168186	0.275982	0.292666	0.18276	0.155474	0.255171	0.325371	0.477906	0.668534	0.646802	0.562587	0.589805	0.623638	0.55992	0.655219	0.607331	0.677313	0.613582	0.680861	0.58774	0.647423	0.62011	1	0.628931	-0.108665	-0.00895412	-0.197974	-0.253415	-0.104127	-0.143368	0.0094452	-0.027567	-0.0771165	-0.131124	0.0400121	-0.102747	-0.0647657	-0.0415915	0.0120193	-0.0976879
0.205986	0.344303	0.204535	0.250533	0.334041	0.167929	0.314802	0.283259	0.173497	0.406058	0.214587	0.426631	0.444984	0.39693	0.314325	0.341694	0.352081	0.582504	0.669268	0.637186	0.505474	0.557639	0.513651	0.557162	0.581619	0.602386	0.628872	0.693341	0.575365	0.661876	0.641053	0.680296	0.628931	1	0.0150066	0.120488	-0.0261583	-0.050702	0.048436	-0.0106953	0.160889	0.0873457	0.0940412	-0.0271103	0.138163	0.0897097	-0.0220681	0.0850018	0.188347	0.0664437
0.331812	0.0953139	0.156176	0.109345	0.271457	0.319132	0.0904043	0.247237	0.245205	0.230612	0.259524	0.224058	0.14332	0.322525	0.225266	0.205035	0.214253	0.0275174	-0.199246	-0.218157	-0.220187	-0.146803	-0.24227	-0.159292	-0.253655	-0.093439	0.170848	0.190589	0.0945077	-0.00672066	-0.0332682	0.173186	-0.108665	0.0150066	1	0.537664	0.555912	0.5528	0.627759	0.629279	0.591879	0.51732	0.663238	0.661293	0.373691	0.408877	0.536696	0.516357	0.443065	0.505862
0.196777	0.0542933	0.0714632	0.183903	0.298155	0.253201	0.0121089	0.202017	0.167647	0.191029	0.0689444	0.196399	0.154885	0.165153	0.0960894	0.110388	0.203471	0.118356	-0.00428192	0.0770195	-0.0514238	-0.0736486	-0.0921298	0.00656122	-0.0270747	0.0645296	0.242248	0.242011	0.127496	0.16167	0.134173	0.210241	-0.00895412	0.120488	0.537664	1	0.363392	0.493601	0.477024	0.492959	0.370434	0.472934	0.542299	0.493273	0.444477	0.445374	0.488176	0.483112	0.406888	0.536069
0.255831	-0.0578639	0.0192339	0.081607	0.202006	0.229125	-0.0075285	0.0850459	0.101394	0.0316964	0.267466	0.0295603	0.0399267	0.223478	0.106007	0.102182	0.190741	-0.0676572	-0.268848	-0.329767	-0.252551	-0.169201	-0.29838	-0.235502	-0.352811	-0.152328	0.00470868	0.174306	0.0385799	-0.0957064	-0.0967606	0.0589578	-0.197974	-0.0261583	0.555912	0.363392	1	0.509097	0.58348	0.528264	0.398546	0.52762	0.608472	0.514831	0.306032	0.367888	0.39183	0.406181	0.244777	0.36092
0.332001	-0.163553	-0.00972323	0.101932	0.179532	0.213167	-0.0568907	0.0660698	0.0692328	0.0289663	0.204451	0.166153	0.0217264	0.201879	0.0534856	0.261811	0.17676	-0.14477	-0.205642	-0.207599	-0.120469	-0.311958	-0.412272	-0.266175	-0.206221	-0.252083	-0.0609765	0.0438272	-0.123421	-0.0916676	-0.0791937	0.025596	-0.253415	-0.050702	0.5528	0.493601	0.509097	1	0.562489	0.421402	0.423672	0.505186	0.527753	0.52417	0.407662	0.479087	0.478361	0.469127	0.409197	0.401195
0.208336	-0.0875198	-0.0222762	0.0180803	0.101645	0.204291	-0.15594	0.108822	0.17355	0.0531917	0.254243	0.0133169	0.0175482	0.226322	0.114693	0.103678	0.174579	-0.0328537	-0.165281	-0.185042	-0.214655	-0.191334	-0.321032	-0.225683	-0.240786	-0.141226	0.168003	0.217217	0.0309675	0.0181654	-0.0253277	0.107841	-0.104127	0.048436	0.627759	0.477024	0.58348	0.562489	1	0.573703	0.5091	0.591594	0.658277	0.629948	0.445766	0.496423	0.589456	0.527878	0.459547	0.385329
0.312234	-0.0117359	0.0137768	0.102597	0.116698	0.171744	-0.161049	0.204036	0.138346	0.0827626	0.183331	0.106585	0.0194944	0.22829	0.141457	0.125031	0.168822	-0.0545898	-0.237462	-0.234305	-0.293299	-0.184591	-0.328342	-0.233837	-0.217899	-0.158608	0.0436634	0.0619779	-0.0605528	-0.133034	-0.0744502	0.00733722	-0.143368	-0.0106953	0.629279	0.492959	0.528264	0.421402	0.573703	1	0.522219	0.564238	0.605441	0.629551	0.456737	0.489883	0.597472	0.541055	0.504443	0.488414
0.326272	-0.0140675	0.0269691	0.0261193	0.241565	0.211402	0.063378	0.168114	0.232902	0.238578	0.147864	0.213167	0.19358	0.241145	0.121881	0.230485	0.294832	-0.0227139	-0.158089	-0.206966	-0.186106	-0.150723	-0.258728	-0.170564	-0.172789	-0.152978	0.140996	0.168743	0.0453047	0.00482452	0.139153	0.205888	0.0094452	0.160889	0.591879	0.370434	0.398546	0.423672	0.5091	0.522219	1	0.460169	0.522062	0.495765	0.431757	0.4516	0.556224	0.502106	0.532316	0.432158
0.275539	-0.016621	-0.00154019	0.106487	0.264644	0.114244	-0.0199616	0.238216	0.129968	0.0945963	0.284207	0.0820498	0.172349	0.278233	0.0416551	0.231538	0.24594	0.0237064	-0.0605039	-0.192723	-0.160474	-0.0718733	-0.246529	-0.192677	-0.142165	-0.103923	0.162772	0.235965	0.0738449	0.0499527	0.11853	0.194392	-0.027567	0.0873457	0.51732	0.472934	0.52762	0.505186	0.591594	0.564238	0.460169	1	0.609367	0.521992	0.366625	0.34757	0.490078	0.417656	0.49128	0.431988
0.313856	-0.0500403	-0.0109044	0.152656	0.306319	0.167911	-0.0183013	0.186315	0.182226	0.122758	0.313585	0.0931401	0.122722	0.333264	0.102754	0.251979	0.27178	-0.0110259	-0.137345	-0.24119	-0.195548	-0.112709	-0.296378	-0.17137	-0.287937	-0.0731121	0.233282	0.287931	0.14856	0.0544154	-0.0270691	0.238364	-0.0771165	0.0940412	0.663238	0.542299	0.608472	0.527753	0.658277	0.605441	0.522062	0.609367	1	0.603589	0.41122	0.481759	0.527051	0.451043	0.504301	0.424273
0.224155	0.0694949	0.128891	0.164915	0.207725	0.158534	-0.0764268	0.268336	0.293348	0.138808	0.210835	0.172161	0.028006	0.313645	0.137158	0.123903	0.17764	-0.0761751	-0.220949	-0.25498	-0.304601	-0.149619	-0.301874	-0.224846	-0.235656	-0.197464	0.125433	0.10416	0.0572213	-0.0424595	-0.043004	0.0762508	-0.131124	-0.0271103	0.661293	0.493273	0.514831	0.52417	0.629948	0.629551	0.495765	0.521992	0.603589	1	0.526002	0.476167	0.649833	0.478795	0.498858	0.484698
0.169584	-0.048088	0.16984	0.143983	0.0648921	0.13672	-0.096709	0.288581	0.190023	0.268783	0.132236	0.201084	0.206713	0.329457	0.141951	0.206131	0.226384	0.00219988	-0.0211918	-0.0231836	-0.0997728	-0.0743517	-0.193174	-0.0815104	-0.120706	-0.068471	0.157398	0.155307	0.0521808	0.0939767	0.138437	0.151361	0.0400121	0.138163	0.373691	0.444477	0.306032	0.407662	0.445766	0.456737	0.431757	0.366625	0.41122	0.526002	1	0.428987	0.408873	0.521894	0.465866	0.407809
0.327593	-0.113575	-0.0890297	0.0770372	0.176115	0.217109	-0.122238	-0.0383772	0.219139	0.191853	0.146965	0.198496	0.189874	0.251196	0.195726	0.176726	0.148347	-0.0205669	-0.137086	-0.122608	-0.170067	-0.264932	-0.347939	-0.208966	-0.126659	-0.159091	0.124004	0.11228	0.0326176	0.0385299	-0.0369318	0.0326381	-0.102747	0.0897097	0.408877	0.445374	0.367888	0.479087	0.496423	0.489883	0.4516	0.34757	0.481759	0.476167	0.428987	1	0.546955	0.490458	0.431701	0.479783
0.213825	-0.0698511	-0.00927357	-0.0175757	0.209786	0.0873109	-0.100254	0.154017	0.267105	0.153432	0.134181	0.122927	0.106277	0.123852	0.19814	0.136534	0.190925	-0.10571	-0.192026	-0.232168	-0.214695	-0.278049	-0.306149	-0.283993	-0.270262	-0.1974	0.129531	0.123804	-0.0351188	-0.0148349	0.00946395	0.0723251	-0.0647657	-0.0220681	0.536696	0.488176	0.39183	0.478361	0.589456	0.597472	0.556224	0.490078	0.527051	0.649833	0.408873	0.546955	1	0.596417	0.508545	0.519715
0.311345	0.0177747	0.015474	0.144003	0.157182	0.315636	0.0638306	0.163499	0.221633	0.237913	0.293302	0.225326	0.256675	0.276714	0.221901	0.214516	0.322568	-0.0625043	-0.0556572	-0.113363	-0.10483	-0.125614	-0.205692	-0.106538	-0.169198	-0.0786353	0.132024	0.162489	0.0577571	0.0743228	0.0949577	0.136998	-0.0415915	0.0850018	0.516357	0.483112	0.406181	0.469127	0.527878	0.541055	0.502106	0.417656	0.451043	0.478795	0.521894	0.490458	0.596417	1	0.459459	0.499172
0.239006	-0.0601633	0.0375786	0.0603804	0.105601	0.122766	-0.0832247	0.178473	0.148711	0.114925	0.221264	0.140299	0.0786382	0.244809	0.0916356	0.263554	0.256187	0.0147812	-0.0912706	-0.063536	-0.218771	-0.166563	-0.199304	-0.170418	-0.0847754	-0.235364	0.109338	0.124386	-0.0168386	0.0350388	0.186439	0.109436	0.0120193	0.188347	0.443065	0.406888	0.244777	0.409197	0.459547	0.504443	0.532316	0.49128	0.504301	0.498858	0.465866	0.431701	0.508545	0.459459	1	0.396269
0.240532	0.0325798	0.0395952	0.13764	0.301072	0.0286887	0.0979958	0.277494	0.295847	0.17144	0.0550119	0.229649	0.161432	0.133552	0.236195	0.158046	0.176683	-0.0300258	-0.177541	-0.209725	-0.271437	-0.162165	-0.226992	-0.16458	-0.171263	-0.123462	0.150273	0.0773241	-0.0607438	0.0299714	0.00372941	0.114661	-0.0976879	0.0664437	0.505862	0.536069	0.36092	0.401195	0.385329	0.488414	0.432158	0.431988	0.424273	0.484698	0.407809	0.479783	0.519715	0.499172	0.396269	1
TP short
1	0.242174	0.146312	0.305326	0.197351	0.402211	0.32052	0.315422	0.279041	0.15997	0.242307	0.313489	0.465943	0.117906	0.223216	0.279825	0.227749	0.274135	0.349756	0.290263	0.275921	0.262472	0.191579	0.32578	0.293659	0.32227	0.186053	0.303028	0.244068	0.212538	0.292805	0.403218	0.0934811	0.274532	0.177018	0.111852	0.2275	0.0463369	0.0197316	0.0687489	-0.164827	-0.0139551	0.020321	0.121448	0.117902	-0.0492396	0.1757	-0.115425	0.135852	0.0756489
0.242174	1	0.208869	0.324506	0.296527	0.344033	0.388408	0.419908	0.34383	0.496281	0.489324	0.459316	0.377626	0.428872	0.385454	0.42048	0.430852	0.208476	0.185407	0.229364	0.18359	0.162172	0.0883685	0.267696	0.222338	0.266458	0.181198	0.0570932	0.192355	0.187521	0.2927	0.277916	0.132873	0.259644	0.355845	0.0473944	0.191057	-0.00164298	-0.0160888	-0.108573	-0.124876	0.016065	0.022576	-0.000564877	0.265556	0.039097	-0.0937048	-0.060914	0.0334465	0.120234
0.146312	0.208869	1	0.265926	0.370768	0.17746	0.27612	0.450672	0.351367	0.278436	0.398641	0.312919	0.408801	0.324575	0.425605	0.257826	0.433786	0.201507	0.35758	0.321892	0.236506	0.304437	0.216366	0.356009	0.164966	0.342116	0.283125	0.209466	0.481329	0.300514	0.302537	0.184699	0.222139	0.375881	0.169721	-0.0102163	-0.0477078	-0.113931	-0.104595	-0.230314	-0.272235	-0.185805	-0.067686	0.00913109	0.017593	-0.086193	0.0446038	-0.0557751	-0.0416787	0.00679819
0.305326	0.324506	0.265926	1	0.50977	0.336361	0.374284	0.41919	0.311086	0.272806	0.334071	0.387753	0.421078	0.219151	0.485485	0.434271	0.314672	0.366789	0.312683	0.381379	0.255826	0.383735	0.18387	0.451524	0.348626	0.513482	0.202184	0.220655	0.283212	0.376477	0.465884	0.299554	0.326695	0.455662	0.251729	-0.155689	0.0797991	-0.197477	-0.0132865	-0.257351	-0.356512	-0.0113129	-0.198567	0.0395102	-0.149871	-0.0468853	-0.132354	-0.137552	-0.0518929	-0.150424
0.197351	0.296527	0.370768	0.50977	1	0.332548	0.360462	0.37516	0.413691	0.237784	0.406686	0.401634	0.422359	0.287982	0.479328	0.431825	0.333739	0.386991	0.456196	0.345381	0.362356	0.396037	0.214633	0.476911	0.248537	0.430348	0.268391	0.242573	0.35356	0.366205	0.42504	0.366728	0.398061	0.31954	0.277835	-0.14257	0.0268104	-0.207354	0.110805	-0.213129	-0.19986	-0.045982	0.0127577	-0.039289	-0.0476212	0.0451609	-0.050604	-0.0552246	-0.0156673	-0.0891973
0.402211	0.344033	0.17746	0.336361	0.332548	1	0.328124	0.209373	0.356689	0.300013	0.242708	0.336668	0.554604	0.327232	0.299053	0.199845	0.174533	0.326812	0.318177	0.265881	0.350003	0.301143	0.181752	0.424835	0.286242	0.341629	0.0607658	0.167979	0.282147	0.334845	0.288963	0.505751	0.230669	0.280025	0.222947	0.171348	0.247707	-0.0683165	0.0791592	-0.105295	0.0417605	0.0992473	0.034654	0.175548	0.227622	0.0468202	0.094412	-0.0290035	0.353902	0.0317525
0.32052	0.388408	0.27612	0.374284	0.360462	0.328124	1	0.441255	0.302825	0.436415	0.481707	0.529745	0.522132	0.326253	0.381453	0.416866	0.493185	0.402099	0.252058	0.383225	0.260849	0.400539	0.191232	0.365698	0.315657	0.284071	0.240294	0.121321	0.151003	0.250151	0.381561	0.295793	0.31893	0.166924	0.0401361	-0.203978	0.11034	-0.0976509	-0.187348	-0.275075	-0.183217	-0.0255146	-0.0764313	-0.12047	-0.0489627	-0.0271211	0.0653551	-0.0998126	0.109453	0.0273194
0.315422	0.419908	0.450672	0.41919	0.37516	0.209373	0.441255	1	0.418137	0.297413	0.459481	0.412737	0.456081	0.362066	0.414387	0.357401	0.339726	0.426626	0.374087	0.503914	0.337819	0.452297	0.332023	0.485454	0.27488	0.408342	0.365273	0.347829	0.357107	0.394988	0.383142	0.345968	0.365889	0.361381	0.182095	-0.234214	0.00200076	-0.12355	-0.0351788	-0.129326	-0.247636	-0.0797637	-0.135197	-0.0895863	-0.0394769	-0.166295	-0.0170407	-0.114702	-0.036569	-0.0220079
0.279041	0.34383	0.351367	0.311086	0.413691	0.356689	0.302825	0.418137	1	0.412695	0.432929	0.420186	0.43515	0.405339	0.430744	0.549582	0.481852	0.180316	0.298422	0.329939	0.210067	0.408562	0.249778	0.293698	0.250644	0.381307	0.329759	0.146366	0.372977	0.390488	0.388727	0.317257	0.182977	0.296885	0.133618	0.000925833	0.0503	-0.280897	0.0394437	-0.137289	-0.1885	-0.255879	-0.0478598	-0.019711	-0.0346704	0.049641	-0.0231703	-0.0363779	0.00547045	-0.0252973
0.15997	0.496281	0.278436	0.272806	0.237784	0.300013	0.436415	0.297413	0.412695	1	0.47401	0.46204	0.404583	0.241516	0.368473	0.368249	0.536985	0.111361	0.194653	0.185733	0.173033	0.187009	0.034763	0.206466	0.189839	0.19927	0.186355	0.0214405	0.144506	0.219923	0.322393	0.170289	0.230258	0.174109	0.128235	-0.00440999	-0.0112111	-0.120651	0.00618432	-0.20911	-0.221407	-0.0451659	-0.268812	-0.147321	0.102385	-0.092239	-0.0550118	-0.0772472	0.0289335	0.00738584
0.242307	0.489324	0.398641	0.334071	0.406686	0.242708	0.481707	0.459481	0.432929	0.47401	1	0.540059	0.565039	0.454488	0.457269	0.490738	0.47116	0.289738	0.274491	0.336426	0.325499	0.325388	0.124625	0.297638	0.279856	0.290924	0.301283	0.112879	0.240727	0.32751	0.362645	0.369369	0.31279	0.192997	0.217271	-0.289282	0.079278	-0.194849	-0.088313	-0.246554	-0.262835	-0.188417	-0.00135856	-0.141763	-0.100891	-0.133227	0.0478343	-0.148549	-0.107982	0.0214781
0.313489	0.459316	0.312919	0.387753	0.401634	0.336668	0.529745	0.412737	0.420186	0.46204	0.540059	1	0.603514	0.406949	0.39429	0.434412	0.482583	0.246871	0.243125	0.317712	0.282615	0.287433	0.0840097	0.358186	0.284108	0.341783	0.223522	0.172069	0.263637	0.26548	0.370446	0.311463	0.18512	0.188848	0.147106	-0.235312	0.053879	-0.199764	-0.19677	-0.199384	-0.316425	-0.137359	-0.102176	-0.100223	-0.075953	-0.195613	0.0262444	-0.123295	-0.0642587	-0.070161
0.465943	0.377626	0.408801	0.421078	0.422359	0.554604	0.522132	0.456081	0.43515	0.404583	0.565039	0.603514	1	0.404759	0.412967	0.417633	0.464158	0.382754	0.455433	0.455924	0.413686	0.492696	0.306393	0.54187	0.356599	0.411508	0.257266	0.206253	0.377707	0.480668	0.478331	0.528504	0.300542	0.360299	0.184766	-0.131787	0.224149	-0.109939	0.0133055	-0.314131	-0.229881	-0.191678	-0.0120214	0.0528603	-0.0147471	-0.109674	0.113112	-0.103073	0.0827958	0.00377991
0.117906	0.428872	0.324575	0.219151	0.287982	0.327232	0.326253	0.362066	0.405339	0.241516	0.454488	0.406949	0.404759	1	0.339118	0.232307	0.430869	0.16986	0.169547	0.307279	0.180124	0.355378	0.131354	0.359427	0.292854	0.286467	0.318255	0.0933467	0.285088	0.3971	0.317436	0.241091	0.271399	0.29434	0.209825	-0.0362018	0.181757	-0.0413817	0.0659739	-0.10589	-0.0305626	-0.117152	0.149015	0.133491	0.0990801	0.08607	0.0436803	-0.107497	0.150286	-0.00198733
0.223216	0.385454	0.425605	0.485485	0.479328	0.299053	0.381453	0.414387	0.430744	0.368473	0.457269	0.39429	0.412967	0.339118	1	0.512371	0.460125	0.160011	0.362544	0.324632	0.245704	0.39089	0.241907	0.33671	0.260018	0.37967	0.286699	0.106309	0.262591	0.310446	0.403043	0.177927	0.196006	0.481005	0.250133	-0.0977108	-0.0722301	-0.322004	-0.101673	-0.241112	-0.241192	-0.049251	-0.0536569	0.0849738	0.0222892	0.0628609	-0.143903	-0.0251173	-0.0560584	-0.0230155
0.279825	0.42048	0.257826	0.434271	0.431825	0.199845	0.416866	0.357401	0.549582	0.368249	0.490738	0.434412	0.417633	0.232307	0.512371	1	0.498698	0.137569	0.246683	0.206358	0.161815	0.217356	0.103305	0.207029	0.139291	0.212763	0.158918	0.0672103	0.193559	0.137926	0.228624	0.208667	0.0973443	0.272001	0.246728	-0.0629058	0.0569502	-0.149802	0.00485171	-0.19828	-0.160759	-0.140206	0.0939883	-0.0198849	-0.00973879	0.0262875	0.0334719	0.0135021	0.0789313	0.146326
0.227749	0.430852	0.433786	0.314672	0.333739	0.174533	0.493185	0.339726	0.481852	0.536985	0.47116	0.482583	0.464158	0.430869	0.460125	0.498698	1	0.099331	0.157846	0.284266	0.0940668	0.325346	0.106994	0.291746	0.166931	0.295021	0.153335	0.152444	0.269162	0.296307	0.37607	0.0426684	0.155219	0.309807	0.165667	0.0334931	0.100604	-0.0341189	-0.0473752	-0.19544	-0.0983314	-0.0758678	-0.00127648	0.00405732	0.019907	0.119859	0.0758562	0.0250318	0.0794872	0.040029
0.274135	0.208476	0.201507	0.366789	0.386991	0.326812	0.402099	0.426626	0.180316	0.111361	0.289738	0.246871	0.382754	0.16986	0.160011	0.137569	0.099331	1	0.509998	0.564363	0.605603	0.566329	0.434806	0.678015	0.541825	0.599221	0.433246	0.544198	0.498257	0.508296	0.589719	0.618841	0.588208	0.40084	0.105813	-0.171551	0.0793037	-0.136964	-0.0702207	-0.224144	-0.272223	-0.0351019	-0.187162	-0.0670514	-0.112315	-0.207141	-0.0303549	-0.383541	-0.0986218	-0.12718
0.349756	0.185407	0.35758	0.312683	0.456196	0.318177	0.252058	0.374087	0.298422	0.194653	0.274491	0.243125	0.455433	0.169547	0.362544	0.246683	0.157846	0.509998	1	0.574119	0.623869	0.641819	0.383724	0.68497	0.471634	0.615166	0.521328	0.412718	0.560452	0.589774	0.636329	0.554499	0.414351	0.500725	0.135185	-0.118811	-0.16073	-0.145082	-0.0316947	-0.214967	-0.247629	0.0363949	-0.237161	-0.0312032	-0.042159	-0.192606	-0.0296014	-0.284009	-0.0586192	-0.179862
0.290263	0.229364	0.321892	0.381379	0.345381	0.265881	0.383225	0.503914	0.329939	0.185733	0.336426	0.317712	0.455924	0.307279	0.324632	0.206358	0.284266	0.564363	0.574119	1	0.593106	0.70767	0.416445	0.614498	0.394156	0.567452	0.463539	0.429259	0.361747	0.64923	0.602983	0.588856	0.550313	0.548634	0.19223	-0.119796	0.0767598	-0.121145	-0.0178393	-0.1196	-0.0974882	0.0817142	-0.125174	0.0734994	-0.0335692	-0.0544754	0.124862	-0.191682	0.0386424	0.0578161
0.275921	0.18359	0.236506	0.255826	0.362356	0.350003	0.260849	0.337819	0.210067	0.173033	0.325499	0.282615	0.413686	0.180124	0.245704	0.161815	0.0940668	0.605603	0.623869	0.593106	1	0.552936	0.464713	0.577615	0.522592	0.56591	0.472178	0.576616	0.450552	0.597354	0.597881	0.634818	0.481981	0.454962	0.101469	-0.183395	-0.0449719	-0.240729	-0.0170358	-0.218892	-0.271677	-0.0860955	-0.0795433	-0.0667499	-0.088865	-0.178309	0.0408078	-0.27159	-0.123615	-0.0578081
0.262472	0.162172	0.304437	0.383735	0.396037	0.301143	0.400539	0.452297	0.408562	0.187009	0.325388	0.287433	0.492696	0.355378	0.39089	0.217356	0.325346	0.566329	0.641819	0.70767	0.552936	1	0.478374	0.657889	0.579438	0.65826	0.56269	0.45514	0.480976	0.683532	0.666341	0.559059	0.48116	0.564312	0.144738	-0.151838	0.0544493	-0.277353	-0.12207	-0.236875	-0.229606	-0.00913936	-0.0990829	-0.00716053	-0.128792	-0.0712529	-0.0136241	-0.330475	0.0179028	0.000767597
0.191579	0.0883685	0.216366	0.18387	0.214633	0.181752	0.191232	0.332023	0.249778	0.034763	0.124625	0.0840097	0.306393	0.131354	0.241907	0.103305	0.106994	0.434806	0.383724	0.416445	0.464713	0.478374	1	0.425985	0.394075	0.388927	0.374038	0.408105	0.336076	0.421747	0.330263	0.376438	0.419627	0.411588	0.0240154	-0.0852036	-0.00182997	-0.207023	0.00191507	-0.125182	-0.0977543	-0.123561	-0.113928	0.085425	-0.163176	0.0296866	0.109521	-0.101449	0.0122253	-0.0653797
0.32578	0.267696	0.356009	0.451524	0.476911	0.424835	0.365698	0.485454	0.293698	0.206466	0.297638	0.358186	0.54187	0.359427	0.33671	0.207029	0.291746	0.678015	0.68497	0.614498	0.577615	0.657889	0.425985	1	0.621741	0.733515	0.499465	0.568206	0.637296	0.599131	0.71232	0.51626	0.570199	0.557864	0.132032	-0.128281	0.0674451	-0.0424979	-0.0361495	-0.374668	-0.254813	-0.0538517	-0.194299	-0.0180843	-0.0388376	-0.0821917	0.017316	-0.264467	0.0458571	-0.152041
0.293659	0.222338	0.164966	0.348626	0.248537	0.286242	0.315657	0.27488	0.250644	0.189839	0.279856	0.284108	0.356599	0.292854	0.260018	0.139291	0.166931	0.541825	0.471634	0.394156	0.522592	0.579438	0.394075	0.621741	1	0.55059	0.568878	0.487322	0.50226	0.527574	0.628689	0.433779	0.408365	0.4297	-0.0556169	-0.133719	0.0442129	-0.244529	-0.190407	-0.41251	-0.337708	-0.16485	-0.151185	-0.219627	-0.186258	-0.232038	-0.158691	-0.457047	-0.151025	-0.187686
0.32227	0.266458	0.342116	0.513482	0.430348	0.341629	0.284071	0.408342	0.381307	0.19927	0.290924	0.341783	0.411508	0.286467	0.37967	0.212763	0.295021	0.599221	0.615166	0.567452	0.56591	0.65826	0.388927	0.733515	0.55059	1	0.539385	0.455814	0.629174	0.654941	0.703325	0.50621	0.382128	0.573233	0.217873	-0.101939	0.158984	-0.180627	-0.0769945	-0.236318	-0.344065	-0.0648708	-0.166832	0.0519299	-0.0328797	-0.0893695	0.0130404	-0.221462	-0.0315558	-0.143863
0.186053	0.181198	0.283125	0.202184	0.268391	0.0607658	0.240294	0.365273	0.329759	0.186355	0.301283	0.223522	0.257266	0.318255	0.286699	0.158918	0.153335	0.433246	0.521328	0.463539	0.472178	0.56269	0.374038	0.499465	0.568878	0.539385	1	0.458057	0.45787	0.537488	0.556993	0.460495	0.429298	0.411135	0.0404627	-0.0977418	-0.0895506	-0.180168	-0.0588085	-0.252104	-0.23842	-0.201843	-0.185975	-0.0275778	-0.144001	-0.209373	0.0781015	-0.275289	-0.104265	-0.0343431
0.303028	0.0570932	0.209466	0.220655	0.242573	0.167979	0.121321	0.347829	0.146366	0.0214405	0.112879	0.172069	0.206253	0.0933467	0.106309	0.0672103	0.152444	0.544198	0.412718	0.429259	0.576616	0.45514	0.408105	0.568206	0.487322	0.455814	0.458057	1	0.456052	0.485518	0.490934	0.432347	0.413377	0.417098	-0.113831	-0.0278036	-0.159772	0.0821815	-0.111019	-0.227355	-0.18442	-0.0787083	-0.123387	-0.0841063	-0.158748	-0.110652	0.0841966	-0.288368	-0.0935094	-0.210069
0.244068	0.192355	0.481329	0.283212	0.35356	0.282147	0.151003	0.357107	0.372977	0.144506	0.240727	0.263637	0.377707	0.285088	0.262591	0.193559	0.269162	0.498257	0.560452	0.361747	0.450552	0.480976	0.336076	0.637296	0.50226	0.629174	0.45787	0.456052	1	0.45614	0.589327	0.368447	0.30944	0.479567	0.14012	-0.0720679	0.0334269	-0.159482	-0.0597403	-0.375225	-0.376202	-0.261514	-0.072844	0.0133283	-0.0846023	-0.255317	-0.0213976	-0.242781	-0.11432	-0.208863
0.212538	0.187521	0.300514	0.376477	0.366205	0.334845	0.250151	0.394988	0.390488	0.219923	0.32751	0.26548	0.480668	0.3971	0.310446	0.137926	0.296307	0.508296	0.589774	0.64923	0.597354	0.683532	0.421747	0.599131	0.527574	0.654941	0.537488	0.485518	0.45614	1	0.665758	0.577344	0.51946	0.596466	0.123564	-0.0616729	0.0212104	-0.166992	0.0950828	-0.203074	-0.136955	-0.0506135	-0.107954	-0.0212186	-0.0948717	-0.0143626	-0.00735629	-0.198884	-0.00776879	-0.190148
0.292805	0.2927	0.302537	0.465884	0.42504	0.288963	0.381561	0.383142	0.388727	0.322393	0.362645	0.370446	0.478331	0.317436	0.403043	0.228624	0.37607	0.589719	0.636329	0.602983	0.597881	0.666341	0.330263	0.71232	0.628689	0.703325	0.556993	0.490934	0.589327	0.665758	1	0.551819	0.485702	0.557679	0.113191	-0.217358	0.00547417	-0.237765	-0.158745	-0.377603	-0.374226	-0.107271	-0.210359	-0.0389736	-0.05861	-0.143627	-0.0939149	-0.302616	-0.214677	-0.234875
0.403218	0.277916	0.184699	0.299554	0.366728	0.505751	0.295793	0.345968	0.317257	0.170289	0.369369	0.311463	0.528504	0.241091	0.177927	0.208667	0.0426684	0.618841	0.554499	0.588856	0.634818	0.559059	0.376438	0.51626	0.433779	0.50621	0.460495	0.432347	0.368447	0.577344	0.551819	1	0.469068	0.418619	0.212826	0.0197235	0.166612	-0.141161	-0.00345236	-0.102399	-0.131806	0.00162404	0.018793	0.063008	0.00879141	-0.0874526	0.20057	-0.343678	0.0307862	0.0515469
0.0934811	0.132873	0.222139	0.326695	0.398061	0.230669	0.31893	0.365889	0.182977	0.230258	0.31279	0.18512	0.300542	0.271399	0.196006	0.0973443	0.155219	0.588208	0.414351	0.550313	0.481981	0.48116	0.419627	0.570199	0.408365	0.382128	0.429298	0.413377	0.30944	0.51946	0.485702	0.469068	1	0.447965	0.182838	-0.156641	-0.0442785	-0.124488	0.157116	-0.175115	-0.0321906	-0.00388831	-0.194775	-0.0736871	-0.19265	-0.113633	-0.000675811	-0.252001	0.0590682	-0.0109593
0.274532	0.259644	0.375881	0.455662	0.31954	0.280025	0.166924	0.361381	0.296885	0.174109	0.192997	0.188848	0.360299	0.29434	0.481005	0.272001	0.309807	0.40084	0.500725	0.548634	0.454962	0.564312	0.411588	0.557864	0.4297	0.573233	0.411135	0.417098	0.479567	0.596466	0.557679	0.418619	0.447965	1	0.33527	0.197139	0.0733495	-0.0934062	0.00656311	-0.166666	-0.143211	0.150294	-0.0146891	0.180166	0.119936	0.0240192	0.0706547	-0.100622	0.0992511	0.0384178
0.177018	0.355845	0.169721	0.251729	0.277835	0.222947	0.0401361	0.182095	0.133618	0.128235	0.217271	0.147106	0.184766	0.209825	0.250133	0.246728	0.165667	0.105813	0.135185	0.19223	0.101469	0.144738	0.0240154	0.132032	-0.0556169	0.217873	0.0404627	-0.113831	0.14012	0.123564	0.113191	0.212826	0.182838	0.33527	1	0.253932	0.418763	0.0175199	0.409954	0.219236	0.126384	0.24548	0.309444	0.332687	0.285963	0.225399	0.0759045	0.149721	0.320375	0.469508
0.111852	0.0473944	-0.0102163	-0.155689	-0.14257	0.171348	-0.203978	-0.234214	0.000925833	-0.00440999	-0.289282	-0.235312	-0.131787	-0.0362018	-0.0977108	-0.0629058	0.0334931	-0.171551	-0.118811	-0.119796	-0.183395	-0.151838	-0.0852036	-0.128281	-0.133719	-0.101939	-0.0977418	-0.0278036	-0.0720679	-0.0616729	-0.217358	0.0197235	-0.156641	0.197139	0.253932	1	0.302567	0.313345	0.300765	0.336375	0.38693	0.340812	0.316641	0.379262	0.421498	0.308293	0.21855	0.246809	0.406033	0.363899
0.2275	0.191057	-0.0477078	0.0797991	0.0268104	0.247707	0.11034	0.00200076	0.0503	-0.0112111	0.079278	0.053879	0.224149	0.181757	-0.0722301	0.0569502	0.100604	0.0793037	-0.16073	0.0767598	-0.0449719	0.0544493	-0.00182997	0.0674451	0.0442129	0.158984	-0.0895506	-0.159772	0.0334269	0.0212104	0.00547417	0.166612	-0.0442785	0.0733495	0.418763	0.302567	1	0.102563	0.235664	0.197391	0.0618438	0.0907938	0.425022	0.380541	0.311299	0.228377	0.192217	0.195321	0.369535	0.452318
0.0463369	-0.00164298	-0.113931	-0.197477	-0.207354	-0.0683165	-0.0976509	-0.12355	-0.280897	-0.120651	-0.194849	-0.199764	-0.109939	-0.0413817	-0.322004	-0.149802	-0.0341189	-0.136964	-0.145082	-0.121145	-0.240729	-0.277353	-0.207023	-0.0424979	-0.244529	-0.180627	-0.180168	0.0821815	-0.159482	-0.166992	-0.237765	-0.141161	-0.124488	-0.0934062	0.0175199	0.313345	0.102563	1	0.205914	0.107908	0.359858	0.217039	0.219743	0.179851	0.369538	0.257961	0.326821	0.249099	0.373254	0.133517
0.0197316	-0.0160888	-0.104595	-0.0132865	0.110805	0.0791592	-0.187348	-0.0351788	0.0394437	0.00618432	-0.088313	-0.19677	0.0133055	0.0659739	-0.101673	0.00485171	-0.0473752	-0.0702207	-0.0316947	-0.0178393	-0.0170358	-0.12207	0.00191507	-0.0361495	-0.190407	-0.0769945	-0.0588085	-0.111019	-0.0597403	0.0950828	-0.158745	-0.00345236	0.157116	0.00656311	0.409954	0.300765	0.235664	0.205914	1	0.337134	0.333138	-0.0643872	0.269485	0.208768	0.123556	0.261031	0.161358	0.277937	0.364251	0.23931
0.0687489	-0.108573	-0.230314	-0.257351	-0.213129	-0.105295	-0.275075	-0.129326	-0.137289	-0.20911	-0.246554	-0.199384	-0.314131	-0.10589	-0.241112	-0.19828	-0.19544	-0.224144	-0.214967	-0.1196	-0.218892	-0.236875	-0.125182	-0.374668	-0.41251	-0.236318	-0.252104	-0.227355	-0.375225	-0.203074	-0.377603	-0.102399	-0.175115	-0.166666	0.219236	0.336375	0.197391	0.107908	0.337134	1	0.362175	0.288307	0.242111	0.274529	0.227494	0.310902	0.145512	0.269922	0.246362	0.305409
-0.164827	-0.124876	-0.272235	-0.356512	-0.19986	0.0417605	-0.183217	-0.247636	-0.1885	-0.221407	-0.262835	-0.316425	-0.229881	-0.0305626	-0.241192	-0.160759	-0.0983314	-0.272223	-0.247629	-0.0974882	-0.271677	-0.229606	-0.0977543	-0.254813	-0.337708	-0.344065	-0.23842	-0.18442	-0.376202	-0.136955	-0.374226	-0.131806	-0.0321906	-0.143211	0.126384	0.38693	0.0618438	0.359858	0.333138	0.362175	1	0.362583	0.290458	0.315074	0.236439	0.435101	0.372426	0.416946	0.509111	0.371165
-0.0139551	0.016065	-0.185805	-0.0113129	-0.045982	0.0992473	-0.0255146	-0.0797637	-0.255879	-0.0451659	-0.188417	-0.137359	-0.191678	-0.117152	-0.049251	-0.140206	-0.0758678	-0.0351019	0.0363949	0.0817142	-0.0860955	-0.00913936	-0.123561	-0.0538517	-0.16485	-0.0648708	-0.201843	-0.0787083	-0.261514	-0.0506135	-0.107271	0.00162404	-0.00388831	0.150294	0.24548	0.340812	0.0907938	0.217039	-0.0643872	0.288307	0.362583	1	0.0718198	0.246576	0.317516	0.215776	0.0548983	0.0939836	0.331126	0.202692
0.020321	0.022576	-0.067686	-0.198567	0.0127577	0.034654	-0.0764313	-0.135197	-0.0478598	-0.268812	-0.00135856	-0.102176	-0.0120214	0.149015	-0.0536569	0.0939883	-0.00127648	-0.187162	-0.237161	-0.125174	-0.0795433	-0.0990829	-0.113928	-0.194299	-0.151185	-0.166832	-0.185975	-0.123387	-0.072844	-0.107954	-0.210359	0.018793	-0.194775	-0.0146891	0.309444	0.316641	0.425022	0.219743	0.269485	0.242111	0.290458	0.0718198	1	0.364137	0.252381	0.349828	0.276395	0.354444	0.317016	0.401162
0.121448	-0.000564877	0.00913109	0.0395102	-0.039289	0.175548	-0.12047	-0.0895863	-0.019711	-0.147321	-0.141763	-0.100223	0.0528603	0.133491	0.0849738	-0.0198849	0.00405732	-0.0670514	-0.0312032	0.0734994	-0.0667499	-0.00716053	0.085425	-0.0180843	-0.219627	0.0519299	-0.0275778	-0.0841063	0.0133283	-0.0212186	-0.0389736	0.063008	-0.0736871	0.180166	0.332687	0.379262	0.380541	0.179851	0.208768	0.274529	0.315074	0.246576	0.364137	1	0.329059	0.336417	0.350542	0.38861	0.395722	0.289184
0.117902	0.265556	0.017593	-0.149871	-0.0476212	0.227622	-0.0489627	-0.0394769	-0.0346704	0.102385	-0.100891	-0.075953	-0.0147471	0.0990801	0.0222892	-0.00973879	0.019907	-0.112315	-0.042159	-0.0335692	-0.088865	-0.128792	-0.163176	-0.0388376	-0.186258	-0.0328797	-0.144001	-0.158748	-0.0846023	-0.0948717	-0.05861	0.00879141	-0.19265	0.119936	0.285963	0.421498	0.311299	0.369538	0.123556	0.227494	0.236439	0.317516	0.252381	0.329059	1	0.275462	0.203673	0.3499	0.350436	0.310795
-0.0492396	0.039097	-0.086193	-0.0468853	0.0451609	0.0468202	-0.0271211	-0.166295	0.049641	-0.092239	-0.133227	-0.195613	-0.109674	0.08607	0.0628609	0.0262875	0.119859	-0.207141	-0.192606	-0.0544754	-0.178309	-0.0712529	0.0296866	-0.0821917	-0.232038	-0.0893695	-0.209373	-0.110652	-0.255317	-0.0143626	-0.143627	-0.0874526	-0.113633	0.0240192	0.225399	0.308293	0.228377	0.257961	0.261031	0.310902	0.435101	0.215776	0.349828	0.336417	0.275462	1	0.212297	0.395197	0.383584	0.248668
0.1757	-0.0937048	0.0446038	-0.132354	-0.050604	0.094412	0.0653551	-0.0170407	-0.0231703	-0.0550118	0.0478343	0.0262444	0.113112	0.0436803	-0.143903	0.0334719	0.0758562	-0.0303549	-0.0296014	0.124862	0.0408078	-0.0136241	0.109521	0.017316	-0.158691	0.0130404	0.0781015	0.0841966	-0.0213976	-0.00735629	-0.0939149	0.20057	-0.000675811	0.0706547	0.0759045	0.21855	0.192217	0.326821	0.161358	0.145512	0.372426	0.0548983	0.276395	0.350542	0.203673	0.212297	1	0.252363	0.342361	0.249737
-0.115425	-0.060914	-0.0557751	-0.137552	-0.0552246	-0.0290035	-0.0998126	-0.114702	-0.0363779	-0.0772472	-0.148549	-0.123295	-0.103073	-0.107497	-0.0251173	0.0135021	0.0250318	-0.383541	-0.284009	-0.191682	-0.27159	-0.330475	-0.101449	-0.264467	-0.457047	-0.221462	-0.275289	-0.288368	-0.242781	-0.198884	-0.302616	-0.343678	-0.252001	-0.100622	0.149721	0.246809	0.195321	0.249099	0.277937	0.269922	0.416946	0.0939836	0.354444	0.38861	0.3499	0.395197	0.252363	1	0.336694	0.223168
0.135852	0.0334465	-0.0416787	-0.0518929	-0.0156673	0.353902	0.109453	-0.036569	0.00547045	0.0289335	-0.107982	-0.0642587	0.0827958	0.150286	-0.0560584	0.0789313	0.0794872	-0.0986218	-0.0586192	0.0386424	-0.123615	0.0179028	0.0122253	0.0458571	-0.151025	-0.0315558	-0.104265	-0.0935094	-0.11432	-0.00776879	-0.214677	0.0307862	0.0590682	0.0992511	0.320375	0.406033	0.369535	0.373254	0.364251	0.246362	0.509111	0.331126	0.317016	0.395722	0.350436	0.383584	0.342361	0.336694	1	0.424123
0.0756489	0.120234	0.00679819	-0.150424	-0.0891973	0.0317525	0.0273194	-0.0220079	-0.0252973	0.00738584	0.0214781	-0.070161	0.00377991	-0.00198733	-0.0230155	0.146326	0.040029	-0.12718	-0.179862	0.0578161	-0.0578081	0.000767597	-0.0653797	-0.152041	-0.187686	-0.143863	-0.0343431	-0.210069	-0.208863	-0.190148	-0.234875	0.0515469	-0.0109593	0.0384178	0.469508	0.363899	0.452318	0.133517	0.23931	0.305409	0.371165	0.202692	0.401162	0.289184	0.310795	0.248668	0.249737	0.223168	0.424123	1

## Sheet: Figure 1g, left
AM
6.24591	4.81545	4.69733	4.21455	3.99708	3.60004	4.67403	4.17422	5.24841	7.369	9.81785	9.35116	8.69042	8.20884	8.2508	8.75046	6.34947	5.99687	5.06901	4.61864	5.70412	4.25239	5.38874	5.82251	5.81874	6.75969	5.02835	5.92308	6.00524	6.26649
4.1137	5.7212	5.11926	4.60772	4.29492	3.2742	3.97746	4.48946	6.78061	8.23267	7.09522	9.19606	8.88332	7.03824	7.32284	6.36899	6.29161	5.34654	4.1747	4.34649	5.09784	5.31245	5.647	6.17264	6.01821	6.48812	5.88256	4.41735	5.80519	5.78667
5.16807	4.66778	3.81533	4.65085	4.07754	3.94622	3.70976	4.32515	4.88906	7.15603	11.4371	14.3837	15.0473	13.2453	12.0045	10.7036	9.16105	7.36856	7.50853	7.15893	7.21058	7.05296	6.77132	7.5125	6.3629	7.26095	7.04302	8.27297	8.65945	6.80492
5.85994	5.23768	4.61304	3.99909	4.52988	4.07374	3.96856	3.54215	6.36079	5.92723	7.50302	7.85795	9.01087	7.8782	8.55875	7.33821	5.94277	6.61486	7.12074	6.23968	5.7682	6.32241	7.45045	6.04548	6.38648	6.5486	7.19142	7.1535	5.43082	6.32109
5.56614	4.64954	4.48774	4.48335	3.98891	3.78297	3.21765	3.50662	5.53248	7.06205	10.5191	10.6422	10.7551	9.28945	8.99825	7.32877	6.74249	6.41933	7.97589	7.24671	6.41123	6.66967	5.99127	5.97729	6.89024	7.39342	6.52813	6.0327	6.1193	6.46296
5.22746	4.0636	4.19411	4.60007	3.1988	4.26464	4.06198	3.93338	6.22622	7.6268	9.8302	11.1364	10.4471	10.0509	10.7463	9.41254	9.56871	7.6419	7.17	6.77251	6.20288	6.92593	7.55371	6.45839	8.00545	7.57248	6.98265	7.37811	7.79599	7.27104
5.05199	4.68605	4.84002	4.57898	4.55533	4.36297	4.03029	4.59948	6.87418	7.65178	9.92378	11.3337	9.98746	9.58142	10.3708	9.00477	6.90469	6.6108	6.49462	6.50795	5.98554	6.19034	6.03201	6.55376	6.819	6.63422	7.12618	7.38808	6.31753	7.05578
4.69834	4.67995	3.22376	4.54457	4.66087	4.36181	3.6944	4.56788	5.57479	7.62261	9.57599	9.4407	11.2151	11.0507	10.2378	9.58136	9.02954	8.1884	6.23785	6.86372	6.90388	6.86357	7.36289	6.89157	6.2627	7.78072	6.46874	7.18503	6.83868	6.50161
4.79552	5.65109	4.67922	4.59864	4.65713	4.02366	3.90819	4.48189	5.22616	8.30921	8.16732	9.75631	9.39114	9.22688	10.4703	9.04271	7.2897	6.94569	5.30596	6.20855	5.83388	4.6134	5.43448	4.76598	6.01561	6.51939	5.04583	5.84716	5.15105	5.75333
5.04035	4.34647	4.25331	3.84748	3.12781	2.97771	3.58021	3.04865	4.54547	8.60743	10.1532	12.1425	11.726	13.6395	13.8291	13.1419	12.3259	12.0317	10.526	10.09	9.80632	8.62303	9.64361	9.01682	10.0271	8.82943	9.01842	10.0427	8.71885	8.37547
5.30946	5.14059	4.66647	4.81032	4.93478	3.80897	3.92283	4.04573	5.58055	6.45119	9.38201	11.7398	14.4331	13.5032	13.1039	12.6032	11.1246	11.4921	10.714	11.7398	10.8774	10.0356	8.86961	10.0648	10.0227	9.03516	11.2657	8.65521	8.54287	8.85438
4.50469	3.91085	3.62272	4.10702	4.68347	3.64104	3.63342	3.79576	5.18434	6.77264	10.3198	10.994	10.3354	11.4768	11.2593	11.5031	10.3708	9.91123	11.001	9.22873	11.6502	9.05268	9.99819	9.01826	8.93861	10.508	10.2093	9.78196	9.30472	9.86345
4.94051	4.55155	4.36794	4.50236	4.82199	3.79243	3.46627	4.1795	6.29346	7.39951	11.785	10.9992	13.9485	14.9662	15.6079	13.756	12.4624	11.0655	8.80171	9.65637	8.07727	8.52913	8.00238	7.60601	9.86002	8.03679	8.05372	7.79511	8.37319	8.12512
5.77942	4.98844	4.37295	4.30665	3.39743	3.46801	3.23722	3.94938	6.09757	7.15904	10.5971	10.0195	11.6519	12.4017	10.1872	11.0401	10.3885	9.86839	9.34489	9.63372	8.96129	9.21037	9.08743	8.07092	8.5585	8.87828	9.48096	7.01332	7.33406	7.3647
4.25252	5.30551	4.17842	4.75909	3.37609	3.44613	3.37302	4.19665	5.45992	7.02059	8.98949	10.2465	13.2996	13.5455	13.2564	14.4398	13.7141	12.4208	13.5453	11.6532	9.19877	9.69531	8.48157	9.38066	9.00732	10.1094	8.9352	9.19392	9.36005	10.0426
4.8243	4.39028	4.1585	4.60994	4.34882	5.38786	4.273	5.07476	6.05531	7.92306	9.44899	11.1668	13.773	15.4274	14.9818	12.0457	12.3599	11.973	12.1827	10.4076	10.8326	11.2268	10.345	11.4304	10.5237	9.96252	8.9288	10.1146	10.9161	10.2536
4.69273	4.36991	4.1695	4.27971	3.77004	4.14562	4.17057	4.54587	5.62448	7.1116	7.68707	8.91844	10.7788	10.397	10.8906	11.6992	10.7157	10.0521	9.85219	9.111	9.62024	9.15905	10.0822	9.5719	8.67441	8.03321	7.26722	7.52921	6.85397	7.50909
6.15915	4.77849	5.6726	3.9961	4.53074	3.81851	4.70348	4.79921	5.39601	8.67235	10.4872	16.4988	13.9537	12.8957	11.3711	9.61282	9.92648	6.44705	7.20702	7.57304	6.47687	5.58465	6.35849	6.6478	6.19042	6.73208	7.76026	7.52363	6.51723	6.0539
4.67484	4.62605	4.47486	4.37778	4.41342	4.54959	3.77899	4.26803	4.87923	7.75011	11.2011	14.8038	14.4951	12.3788	12.7217	9.558	9.14278	6.56472	5.97936	5.05117	5.45064	6.06106	5.80809	5.89519	7.12232	6.16229	6.40127	6.16902	6.67401	7.30223
4.2717	4.30333	3.96869	3.91981	3.99561	4.70401	4.56699	4.75489	5.06661	9.0697	12.5393	15.3625	15.2701	13.0765	12.8288	10.696	8.79074	6.96332	7.35814	7.44767	7.50376	6.71607	6.68034	6.90318	6.89501	7.13566	7.26602	6.57232	5.99067	5.72932
4.69558	5.54679	4.06294	4.43258	4.08391	4.18647	4.22349	3.01591	5.56013	6.16467	9.99862	12.8669	14.9079	16.0508	15.478	11.6858	9.65836	7.1134	7.1156	6.74263	6.51309	7.33769	5.27793	6.36365	6.69216	6.68537	6.24873	7.5587	6.62885	6.9077
4.93902	5.06385	4.98091	4.46845	4.6795	3.59017	4.66899	3.87275	4.89279	6.86604	9.53263	14.9952	15.3888	14.6334	11.9522	11.5161	10.1403	9.28758	7.8655	6.18592	7.20945	6.95296	7.63582	7.62645	8.14654	8.72777	6.24814	8.05262	6.81805	7.05627
5.04152	4.07383	3.97287	2.92764	3.08067	4.22351	3.54587	3.87643	5.54388	8.76576	12.2541	14.5869	12.7134	15.2602	12.5168	12.453	10.2696	7.82335	8.38864	6.18721	7.07295	7.94692	7.36212	7.99373	7.3414	8.53865	7.42844	7.65061	8.33817	8.01599
4.81858	4.88908	4.93757	4.12114	3.03216	3.99954	3.98845	4.74151	5.80845	6.08311	12.12	16.4012	16.3462	14.55	13.027	13.4318	8.8522	8.3855	7.67236	6.20641	6.98491	7.82385	6.36939	6.60111	6.83543	7.01103	7.10716	7.50797	6.22777	6.47696
5.22965	4.6228	4.13509	4.65478	3.89059	4.39904	3.90006	4.57151	5.34581	8.8885	12.4577	18.174	19.9604	19.3323	16.07	12.4503	10.7156	8.9559	8.48453	8.16009	7.90818	6.85952	7.66985	6.98329	8.92418	7.3779	8.58635	8.38549	8.02319	8.55624
5.0579	4.351	4.26937	4.24989	4.18257	4.24134	4.06899	3.86672	4.43996	6.90439	11.2151	14.6944	13.285	13.988	14.9083	11.5272	8.88822	8.71553	7.81074	7.37893	6.86355	5.8456	7.358	6.07737	7.25491	6.53099	6.94593	7.50892	6.28868	6.03497
5.52437	4.90795	4.37862	4.50747	4.28329	3.41302	4.17645	4.54024	5.85217	7.82593	9.68396	13.1428	14.7337	14.1546	14.9342	13.9655	12.6805	11.4307	11.6606	10.8867	10.5551	10.8208	8.41239	8.20738	10.0609	10.1089	9.52742	8.82727	8.33629	8.67616
5.14131	4.39122	4.74851	4.43164	3.35246	4.22469	4.27571	4.22315	5.51783	7.99838	13.4696	15.4031	16.0703	12.4519	11.8347	12.3068	13.5333	11.9392	11.215	10.4803	10.7062	11.9134	9.49129	10.8132	11.2781	11.0184	11.4995	9.0131	9.09323	9.41849
5.34005	5.23743	5.37138	4.45511	5.11378	3.67966	5.03033	4.67159	5.97945	9.98707	11.3865	14.4751	14.6724	15.4807	16.2014	14.0266	15.351	15.3445	14.0692	11.9594	11.1384	9.69681	10.109	10.4563	9.921	10.8992	9.07052	9.87508	9.30424	8.98381
5.4839	5.84832	5.01522	4.97445	3.9051	4.99089	4.97633	4.85364	6.00203	8.54223	12.7718	15.5676	15.3153	16.6734	16.5133	16.129	16.0722	14.1321	14.8087	13.367	10.7989	12.5114	11.667	12.7181	11.7953	10.1847	10.6973	12.2936	10.5193	9.96069
5.73148	5.2986	4.04833	4.71472	4.26726	2.72205	3.9981	4.07671	4.66724	7.02211	8.71487	12.4117	14.4555	13.9001	14.7552	15.7423	13.2833	14.4347	13.4288	12.0346	10.7195	10.5544	10.5099	10.0342	9.90397	10.2581	9.41885	8.83871	9.23041	7.91025
4.62856	4.4896	4.27847	3.60245	4.23378	3.84956	3.25714	4.4153	4.18948	7.2419	12.6413	15.5224	16.2886	14.4074	13.7132	14.2616	15.1816	13.1447	13.1789	10.5582	11.4013	10.399	10.3412	8.97822	9.26313	9.41416	7.69585	8.29333	8.61301	7.32302
4.82954	3.74466	4.1908	4.6351	4.32467	3.43045	3.46676	3.87977	5.2046	10.2382	14.0894	15.0725	14.4807	16.173	14.7085	16.3332	15.1911	16.3855	14.9845	14.7257	15.1067	14.0393	13.3217	11.5644	13.1486	12.0238	10.9824	10.7499	10.9625	10.7291
4.19121	4.5254	4.76829	3.94289	4.45395	3.76839	3.78248	4.05029	4.7644	9.17089	13.3847	15.8616	14.3605	12.3208	13.0064	13.0977	14.3836	12.697	12.6975	11.9379	11.0176	11.2232	9.55623	11.4226	10.9979	10.7806	9.95207	9.92004	10.0937	8.47136
5.17737	4.5127	4.91979	4.53926	3.91972	4.23451	3.789	4.15774	5.24497	4.91497	5.82267	4.4917	4.44117	4.50667	4.64161	3.88091	3.57907	3.76325	3.62649	3.7544	2.85142	3.45007	3.32492	3.43606	3.89045	3.79979	4.58908	5.44748	4.67853	5.01062
4.13551	5.33352	5.02029	4.39059	4.32107	3.71265	3.85776	3.9732	3.65801	4.70416	4.65002	5.84147	5.35796	5.90087	5.87336	5.36092	4.2469	3.46426	3.35324	3.1958	2.76918	2.61786	2.14622	2.69196	3.51667	3.35187	2.55554	4.17164	4.00434	2.83297
5.24133	5.01751	5.15416	4.96937	4.30312	4.14337	3.88776	4.1021	3.66027	4.59026	5.22874	4.59799	5.06727	3.69857	3.66642	3.19522	2.40867	2.92798	2.30175	2.76282	3.24837	2.92583	2.27354	2.67172	3.04523	3.54893	4.51872	4.86217	4.48001	4.17353
4.35363	4.27941	4.69289	4.04815	4.423	5.06594	4.60443	3.00582	3.83072	3.88511	2.98605	3.53139	3.00352	4.28706	2.60028	2.53221	2.72873	2.54892	3.20098	3.3611	3.67758	4.06163	4.00894	4.57852	4.33815	4.41389	5.09587	5.56487	4.88386	4.33603
4.85353	5.17035	5.46326	4.48574	3.88192	4.34699	3.87485	3.92239	4.35923	5.19089	4.65944	4.03072	4.49269	4.67264	2.55468	3.12467	3.53689	3.42623	3.02854	2.94771	2.85424	3.49583	2.59785	3.18157	3.90118	4.11311	4.85678	3.59006	5.26521	5.55814
5.19739	5.03255	4.11971	4.28789	3.3407	3.96263	4.37985	4.42265	3.7449	4.03547	4.03243	3.44982	4.30447	5.15996	5.79083	6.12316	5.08523	5.13862	4.55793	4.41031	5.13502	4.61477	3.62853	4.14423	3.63213	4.20011	4.41177	4.55366	5.02121	5.41298
5.37931	4.52116	4.69053	4.59978	3.74229	4.41502	4.62514	3.20564	4.01349	4.12626	4.69273	3.84603	4.62482	5.66268	4.24908	3.38927	4.46609	2.87645	3.01685	3.36871	2.7778	3.26686	2.84525	2.77392	3.50977	3.84135	4.80571	4.38929	3.9553	5.09098
4.15132	4.90824	3.79113	4.31562	4.67038	3.59061	3.79412	4.35898	3.71367	4.33214	4.60351	4.99051	5.35983	5.09205	5.07182	5.0043	3.42195	3.69231	2.80677	4.01962	3.11635	2.76604	3.23843	3.49139	3.35201	3.80496	3.1155	4.66019	3.85921	4.35218
5.17151	4.18406	4.00943	3.9654	3.88357	4.30201	3.17726	3.88282	3.77864	4.19133	4.68314	5.35466	6.69806	6.13221	6.21694	5.99005	6.17659	6.42783	5.22054	3.82303	3.9688	3.85031	3.74692	4.51475	4.6902	3.95755	4.55132	4.34162	4.45524	4.38772
4.35724	4.37466	4.06006	4.46558	4.34719	4.0126	4.08818	3.30922	4.36632	4.48812	3.70712	4.59185	5.17054	5.25041	4.88815	5.51305	4.79101	5.84732	5.40138	5.69558	4.08893	4.48495	4.47367	5.45289	4.78407	4.43173	5.84774	4.45151	5.37167	4.99625
4.6764	4.44234	4.34098	3.93511	3.13853	4.08128	3.74406	4.07716	3.28318	2.98741	4.00188	4.4626	4.75753	4.70848	3.82961	2.85681	3.62101	4.44856	3.81201	3.31607	3.58013	4.1266	5.00133	4.05556	3.95519	5.13325	3.88585	4.16648	5.06097	4.65527
4.68082	4.85033	4.97221	4.3888	3.76497	3.37303	3.40797	3.91509	4.18293	3.82826	5.30786	5.15028	4.33455	4.0147	4.83262	4.83687	4.68785	4.86821	3.70126	3.8719	3.24277	4.01331	4.37462	4.09966	4.3533	4.5986	4.53492	4.27125	4.894	4.46414
5.08299	5.01322	4.50112	5.18545	4.23536	3.7958	4.41413	3.76437	3.97081	3.06403	3.97503	4.85312	3.86358	4.9534	4.44721	3.64999	4.51609	3.91138	3.96937	3.99996	3.90249	3.88233	4.27951	5.27396	3.94981	5.12925	5.95483	5.29977	5.71516	4.81532
5.18871	5.29638	4.69373	4.94473	5.2622	4.16943	4.04182	4.17039	3.91153	4.40568	4.2938	4.32724	4.50428	5.63824	5.84227	5.53689	6.01527	6.14655	6.705	5.95026	5.10126	5.20972	4.67788	4.69452	4.45307	4.86036	4.27809	4.90726	5.63284	5.0759
4.81533	5.44759	4.83343	4.85962	4.82527	4.91922	4.15754	4.47801	3.68338	3.15158	4.18314	4.12085	4.54626	5.71529	6.48594	5.97571	5.12896	4.82946	3.96324	3.83397	3.35728	3.69532	4.38972	5.39861	4.39932	5.32102	4.91774	4.99956	4.17061	6.02623
4.11482	4.57196	4.64093	3.92882	4.35474	4.28493	3.70656	2.36865	3.80558	4.57655	4.91085	5.58465	6.399	5.71238	5.75914	5.60502	6.32999	5.79203	5.81457	4.34048	4.88448	4.85363	4.57939	3.72826	3.88607	4.00651	4.51642	4.56165	4.89459	5.73299
PR
4.67027	5.18168	5.06077	4.41311	4.89305	4.78177	4.27921	4.05647	4.14891	4.52133	6.4536	6.13002	5.96719	5.38322	4.86718	5.58233	5.37771	5.67865	3.98651	5.00644	3.97067	3.82534	4.16483	4.37153	4.49199	4.00263	5.05382	5.59034	4.6149	4.77649
4.88435	5.14082	4.60595	4.29796	4.51136	3.82166	3.5126	3.8986	4.52678	5.47472	6.82293	5.34098	5.07593	4.40315	6.15619	5.00567	5.98822	5.90509	5.73661	4.17841	4.39865	4.50737	5.32785	5.66438	5.8058	4.99079	4.67785	6.58508	6.07569	5.16335
4.465	3.59747	4.40338	4.24841	5.09642	4.59391	3.9869	4.34053	3.9534	4.24191	6.32268	7.23097	7.65381	6.86466	7.51213	7.09134	4.95614	5.34923	6.67325	5.89727	3.90995	4.84723	5.74418	4.25167	5.28139	5.28933	5.9171	6.61334	5.01066	6.30132
4.26208	4.55519	4.04774	3.64884	3.91863	5.02251	3.97415	3.86479	4.31654	5.64788	5.52678	5.9025	5.8139	6.09257	5.36439	5.10624	5.54604	4.89086	4.68923	4.07725	3.93456	4.16569	5.4518	4.61863	5.3708	4.93095	5.77789	5.52689	4.05222	5.19341
4.768	4.42576	3.92791	4.91577	4.35086	4.18481	4.0272	3.33599	4.27023	5.07274	5.55595	6.00599	5.9946	5.57815	4.72164	4.95235	5.79837	5.66781	5.68904	5.27881	5.68298	5.77224	5.39365	5.41664	5.33209	5.1276	5.82315	6.09267	6.42409	5.67215
5.53534	4.15025	4.88069	5.1834	3.86574	3.87213	4.04887	4.12479	4.31129	4.91803	5.24253	5.66263	5.1214	5.1073	5.33685	4.75241	5.65331	4.61145	5.28085	4.69446	4.28864	3.9276	4.57513	4.66653	4.54696	4.88302	5.79018	4.96851	6.013	5.06821
5.26819	4.78859	4.42227	4.79956	4.38849	3.97174	3.97588	3.69292	5.10173	5.33549	5.64449	6.02448	5.53848	5.32347	6.40255	6.04812	5.37225	6.04279	5.13046	3.9537	4.14925	4.67379	4.11143	4.63268	4.88552	5.77259	5.55527	6.06079	5.3995	5.22651
4.81515	4.86387	4.1615	4.17381	4.51355	4.5696	4.36941	3.90049	5.23985	4.28101	6.7795	5.98996	5.05686	5.77022	5.32439	4.95707	6.38188	7.27014	6.31922	5.10208	5.36151	4.47762	5.12316	5.5184	5.4087	5.58928	6.40983	5.64851	5.84112	4.98491
5.30475	4.38087	5.15234	4.57044	5.03408	4.41679	3.99399	4.04124	3.93095	5.21777	6.36719	6.16885	4.80784	6.51546	6.52061	6.72506	7.0232	7.5553	4.92065	4.31995	6.63757	5.31575	5.54899	5.81601	6.06389	5.71539	4.97551	6.49613	5.89152	6.57604
4.75313	4.62352	4.91333	3.98041	4.4192	4.29411	4.79852	4.07927	3.70693	5.7347	5.48599	6.71743	5.5112	5.77419	6.63061	8.18642	7.78993	7.68245	6.77724	6.7574	7.24752	6.76684	6.39367	6.89406	7.61423	7.01921	5.98133	6.03434	6.27507	7.2662
4.4548	4.85409	5.03953	4.1189	3.78801	3.97297	4.24813	4.02007	3.41963	5.18934	5.32057	5.80594	6.45596	5.50121	6.42984	6.91741	7.87186	7.63105	8.2731	7.32882	8.43974	8.04002	6.33592	7.77571	7.35705	7.06558	6.80188	6.92406	7.192	6.93957
5.32722	5.41037	4.43614	4.37527	4.93234	4.80514	4.1885	5.04026	4.52819	5.35778	6.30358	5.25551	4.55271	5.86926	6.91969	6.31526	7.71841	8.50801	7.29826	7.9341	8.05077	6.90572	7.62748	7.03478	8.28131	6.79993	8.40201	7.37918	7.48205	7.18298
4.36273	3.91794	4.51854	5.68758	4.14227	4.16204	4.23544	4.38208	4.18506	5.39119	5.74547	6.77631	6.10831	5.48164	5.76889	6.65097	7.59093	8.45569	9.23729	7.94766	7.06541	7.46405	7.47721	7.8	7.36984	7.89795	6.98529	8.25602	7.53987	7.26689
4.3989	5.57968	4.36047	4.60458	3.67398	4.378	3.60244	3.90306	4.39801	4.8133	6.42791	5.43233	5.55803	6.01357	6.14944	5.72583	6.94367	7.46743	8.07798	8.09392	7.31568	7.45248	7.00591	8.36726	8.19107	6.82749	6.15772	8.4372	7.22247	7.13486
4.58021	4.67676	3.76172	4.07039	4.49654	3.88035	3.88508	3.93225	4.19751	5.49694	6.4381	6.45202	5.81652	6.14853	7.37897	7.02015	7.39721	6.38031	7.92236	7.14521	7.65026	6.94125	6.26797	8.11674	7.58762	6.82936	6.52451	7.2296	6.063	7.25323
4.41951	5.57759	4.53732	5.15858	4.0532	4.62835	4.02482	3.99485	4.89895	5.24817	4.86827	5.61161	6.13428	5.44651	6.9899	7.87719	8.98292	8.01962	8.33355	8.70934	8.08363	8.71422	7.51639	8.98383	8.16239	7.24569	8.17645	8.66801	8.30312	9.82414
4.39619	4.76574	4.23194	3.93807	5.37119	3.92179	3.5489	4.74032	4.44059	4.61108	6.95002	5.96642	4.82873	6.60829	7.20094	7.45948	8.58086	8.16762	8.03742	6.67778	7.37179	7.67528	7.88699	7.52787	7.83393	6.20281	7.56454	6.89764	6.51562	7.34918
4.65799	4.28108	4.11213	3.75485	4.52124	4.38192	3.66154	3.63254	3.93767	4.19451	6.68312	7.66139	7.76045	7.865	7.50422	6.64958	5.05116	6.32154	5.51218	5.27866	4.84829	4.05693	5.0211	5.33721	4.0239	4.35175	5.64766	5.36081	6.3358	4.90783
5.32127	4.35607	5.56868	3.81195	4.23267	5.37157	4.88361	4.0701	4.40433	4.86701	7.66258	8.23404	7.98808	7.62463	7.2045	6.76484	5.57086	5.63863	5.60908	5.2866	5.34596	4.5901	5.36634	4.81246	4.61299	5.39742	5.56913	5.9055	4.58945	5.58655
5.6113	4.30443	4.11796	4.83816	4.39656	4.34201	3.64514	3.85629	4.32397	4.42529	7.12689	8.52275	7.62663	7.87813	7.20542	6.41474	5.61148	6.48572	5.30591	5.37944	4.96595	5.77183	5.50685	5.35835	4.72494	5.49647	5.80009	5.39808	5.91485	5.3352
4.60262	3.77946	4.6528	4.43068	4.75796	4.25354	4.16333	4.05296	3.35148	5.15707	5.93987	9.09351	7.26669	8.59289	7.21767	7.52687	6.76418	6.20709	5.30802	5.78317	4.96706	4.0782	4.80545	4.52413	4.95818	6.24613	6.54656	5.94868	6.16989	5.34186
4.19497	3.77056	4.12906	3.24186	3.63984	3.88641	4.32766	4.39409	4.96938	4.41737	7.54	8.23409	8.62117	8.34237	7.63832	7.08288	7.20249	6.47211	6.05358	6.16614	5.29983	4.83491	6.36219	6.01035	6.0428	6.36189	6.17682	6.4427	5.68827	6.20674
4.71238	6.08385	4.24443	4.33443	4.72187	4.27802	4.84985	4.74892	3.84076	5.04654	5.94354	8.93771	8.12743	8.27165	8.56034	7.94289	7.24587	6.87756	6.35129	5.59783	6.24286	5.24378	5.62274	5.31907	5.25546	6.26618	6.79663	6.40967	5.44357	5.44155
4.54648	3.83292	4.04248	3.92027	3.93218	4.57466	5.15392	3.72071	3.53481	3.99185	6.02037	8.66674	7.88309	7.44625	8.14285	7.93076	6.16742	7.32047	6.33428	6.7546	5.52097	4.97393	5.05817	5.6929	5.24351	5.37302	6.75452	6.56973	6.08162	5.47699
4.66114	4.73147	4.53952	4.02377	3.85794	5.09434	3.96155	4.8011	3.69344	5.29751	5.66205	6.89262	7.14564	7.37351	7.82165	7.01063	6.80435	6.23851	5.17793	5.81663	5.08089	5.46424	4.43825	5.51335	6.55586	5.33531	5.86065	7.04813	5.94486	5.03017
4.59645	4.19368	4.74043	3.62619	4.27195	3.60586	3.60978	3.85703	3.95147	5.46061	6.56951	8.85029	7.08959	7.3022	7.09928	7.54784	6.34278	6.0145	5.86928	4.87757	4.51988	4.78306	4.60719	3.99092	4.97527	5.64343	5.6065	5.33572	5.64219	5.08445
4.51097	4.15142	5.10629	3.90484	3.76555	3.84833	4.78215	4.32099	3.4748	5.13079	5.3435	7.45014	7.01906	6.91133	5.89231	7.73287	8.12202	8.33738	7.64692	7.52212	6.6829	6.96762	6.61089	6.80167	6.52605	6.16566	6.04974	6.54192	5.87959	5.83424
4.64768	4.90415	4.14571	3.92064	3.71364	3.75677	4.17345	4.03242	3.50786	4.7293	6.70414	7.38096	6.34598	6.55639	6.56908	6.64408	6.7979	6.95604	7.65477	7.64771	6.08922	6.01152	5.89304	6.11008	6.51837	6.88571	5.69348	6.37417	7.39274	7.02724
5.0976	4.83546	5.01619	4.80318	4.74461	4.50046	4.73253	3.76313	3.91599	4.7499	6.44046	7.70738	7.01213	5.67616	7.35064	6.5859	8.33313	8.01925	6.68426	6.90641	6.46737	6.91157	5.89671	6.8722	5.68367	6.04377	5.30759	5.22539	6.13222	4.78353
4.16962	4.78432	4.9559	3.90281	4.75699	4.25292	3.87561	4.6189	4.34379	5.53563	5.74989	7.6162	6.6364	6.83239	7.79927	6.67461	8.1276	7.91929	7.61186	7.92462	7.75757	5.96416	8.47604	6.59987	6.87003	6.89722	6.46281	6.50982	6.9367	7.05375
4.6629	4.58537	4.31905	4.83626	3.97031	4.47511	4.32559	4.15522	3.91814	4.27087	6.0972	7.91384	6.552	6.39349	7.34626	7.13929	6.92558	9.09378	7.14582	7.22231	7.93789	7.0424	6.30952	6.85291	6.94513	6.09323	4.72967	6.10612	5.63269	6.40152
4.58448	4.57718	4.70824	5.02109	4.4479	4.36671	3.77057	3.78251	4.1395	4.78387	6.69358	7.01052	7.56718	6.70136	6.53639	7.28216	7.92227	7.15806	7.90148	6.84729	6.70179	6.67678	7.29046	6.35452	6.82578	6.28291	6.77994	6.26295	6.80152	4.85505
4.86302	3.83394	4.39143	3.79776	4.23657	4.52426	4.4809	4.70018	3.61812	4.96842	7.02972	8.7393	7.27923	7.24914	7.38085	7.35208	7.88492	6.50263	7.3214	7.92776	7.06457	6.1682	6.60905	6.87038	5.66021	7.0291	6.56796	5.91634	6.43926	5.45217
4.20799	3.88918	4.12211	3.86159	5.12416	4.20295	4.11144	4.27134	4.54657	4.36382	5.97606	7.61617	6.68305	7.14846	6.55548	6.02017	8.50229	6.59314	6.16275	6.35827	5.23345	6.38369	5.76599	6.66223	6.10572	6.33514	5.70298	6.10994	6.08861	5.27482
5.25581	3.7236	4.66705	3.78526	3.87648	3.88415	3.99645	3.61203	3.75414	3.63789	4.41209	4.68543	4.24692	3.15873	3.70731	3.17861	2.8832	3.17607	2.72412	3.08834	3.26005	3.67382	3.37448	4.14877	4.63902	4.29388	4.04277	5.42899	3.70077	4.17647
3.84444	4.51127	3.6721	4.55609	4.4448	4.28733	4.46109	3.74621	3.06289	3.86508	3.91778	4.98607	4.00161	4.0674	3.16361	3.20611	1.88905	3.03543	3.09301	3.31851	3.00706	3.1466	3.58418	3.29425	3.69812	3.68318	5.02199	3.96328	4.21883	5.26948
4.2042	5.4066	4.10785	4.4417	4.18896	4.41355	3.50954	4.54183	4.03632	3.5448	3.89134	4.21884	3.94182	2.9974	3.31303	2.48767	2.80199	1.95648	2.98036	3.46762	2.62098	2.85332	3.92915	3.25498	4.29733	3.56539	4.72734	3.28383	3.88459	3.72404
4.46806	5.16704	4.44074	4.09589	4.23915	4.06849	4.18688	4.35635	4.38975	4.28403	4.54431	3.62258	3.55789	4.27805	2.88168	2.84916	2.84206	2.42144	3.04745	3.04219	4.26098	3.06479	3.90982	3.83725	4.31227	2.74478	3.61489	4.26706	3.79225	3.66381
4.33328	4.15316	4.86509	4.43045	4.9571	4.05491	4.4327	3.12212	3.74428	3.25582	4.00024	4.06475	4.17038	3.89302	2.81349	2.82876	2.9182	2.31115	2.74848	3.17885	2.98241	3.82498	4.61343	4.34542	4.68057	4.30215	3.87823	4.36316	4.02782	3.81336
4.02797	5.5561	4.57058	5.29127	5.02746	3.96327	4.2949	5.13763	3.68031	4.33224	4.64768	3.98647	3.01693	2.86484	3.13679	3.20725	2.69682	3.3804	3.55027	3.0274	2.30821	2.8854	3.78091	4.1427	4.35234	3.35308	4.38	4.20896	3.12265	3.10019
4.55169	3.96768	3.09406	4.04853	4.11637	4.97051	3.88581	4.57964	3.4355	4.1615	4.20594	3.54216	4.47564	3.51734	3.29002	2.22639	2.41942	2.95797	3.1074	2.95057	3.45047	3.607	4.42486	4.61311	3.4864	3.98509	3.93175	3.90896	4.08604	3.61497
4.65938	4.77883	4.37263	3.93275	4.88886	4.01834	3.96552	4.47336	3.62949	4.44593	3.92347	3.64947	4.433	4.05938	3.67651	2.98559	2.42818	2.62926	2.58989	2.48541	2.69493	3.23684	3.1638	3.76208	3.82673	4.31472	4.39214	3.42617	4.25122	3.29798
4.32326	4.97634	4.85018	3.5207	3.89099	4.89187	4.10902	3.637	4.34861	4.33686	4.48023	3.83897	4.12945	3.91508	3.35544	3.22228	3.04726	3.67968	3.49496	3.68009	3.61454	3.53945	5.48255	5.38616	3.88936	4.49115	3.2222	4.1483	4.66351	5.23013
4.42427	4.6823	3.81325	4.66626	4.93162	4.77003	4.76481	3.36357	3.75283	4.4273	4.30569	3.7893	4.34129	3.79156	3.37738	3.51817	3.83228	3.07556	2.87457	5.15228	4.30088	3.52979	4.274	3.68901	4.29267	4.9792	4.39339	3.62687	4.78864	4.7139
5.30833	4.67644	5.42574	4.14833	4.71968	4.00345	3.96731	3.75237	5.02969	4.35891	3.78676	4.6634	4.08369	3.54032	4.71166	4.08883	4.75162	4.83041	4.14402	4.22598	4.87528	4.00415	5.10824	4.55972	5.01194	5.18553	4.61096	5.32186	4.953	5.33443
3.32797	3.96298	3.78427	4.47057	4.1499	5.16223	3.86356	4.05344	4.52551	4.57393	4.02254	4.49281	3.564	4.12607	3.91622	3.97478	4.88446	3.98223	4.60361	5.2061	4.1583	4.25271	4.58225	5.16686	4.48054	4.45924	4.76444	4.45516	4.63206	4.0071
4.41916	3.66349	3.89328	3.52731	4.1278	4.50864	4.42758	3.54226	3.67852	3.86068	4.76951	5.03872	4.38505	4.48577	3.53367	3.67979	5.20967	4.08962	4.63968	4.91329	3.69016	4.52789	4.77393	4.11087	4.03074	5.30778	4.62452	5.12177	4.51408	5.5784
4.10284	5.13719	4.51317	3.50928	3.94803	3.54586	4.18144	4.00173	4.52862	3.98432	4.79036	5.51189	4.70449	3.98538	3.84557	4.87074	3.27586	4.59551	4.84475	4.31076	3.8228	4.41862	4.27736	4.74313	4.16458	5.3439	4.56621	4.66511	4.38604	4.53305
5.435	5.15914	4.8838	4.69236	4.22038	3.40025	3.66318	3.9193	4.14471	4.20287	4.37822	4.90319	4.44652	3.93489	4.31639	3.70486	3.4962	3.49715	4.23637	3.97886	5.05042	4.77804	3.86347	3.98618	4.90132	4.99719	4.5775	4.13123	3.67359	4.6165
4.90524	5.14126	4.50477	4.71616	4.95351	3.29764	4.36189	4.24731	4.68407	4.21191	4.64427	4.24446	3.72916	4.99401	4.28181	4.57865	4.25283	3.09123	4.95826	4.54428	4.6837	4.04131	3.61596	3.81472	4.82833	5.44073	4.90376	4.71621	4.7736	4.81587
TP
8.32279	8.14048	9.00567	10.0663	10.2932	8.70699	9.36186	8.29953	7.77906	9.17867	10.0402	10.9282	11.0786	9.30785	9.39484	9.28452	8.54591	9.00711	8.4451	7.17168	7.87137	8.32702	7.84805	8.70284	8.26765	8.04392	8.00172	8.64379	7.90766	8.43256
7.97888	8.64857	8.11151	7.72418	9.43821	8.97927	8.80659	8.02477	9.34723	9.21411	9.54366	10.9415	11.079	9.48215	9.24584	8.90619	8.70618	8.59193	8.50552	8.42463	9.04778	8.42219	8.23992	8.79195	8.0871	7.13439	7.18664	7.6293	7.97643	7.84315
9.4983	7.70479	7.77713	7.7716	7.35608	8.47058	6.92338	7.43803	8.24069	8.84138	10.5598	11.6457	12.3861	12.5937	11.1678	11.203	10.3599	10.3946	9.68185	9.59284	9.29061	9.69313	9.18935	8.28791	9.51613	8.72864	10.1697	9.75974	9.86275	8.51543
8.26478	9.46009	8.97253	8.20455	7.83751	8.69004	8.54197	8.31135	10.1004	11.5141	11.2467	11.4487	11.0456	9.81661	9.9397	10.2698	9.82337	9.39179	10.1375	9.54144	10.0181	9.42014	9.46305	9.71253	9.97135	10.209	10.4094	10.3167	9.32894	8.49662
8.84368	8.65524	8.54782	8.73634	8.3393	9.58977	8.05071	9.49935	8.41159	9.06279	10.1996	10.9823	11.4235	10.5696	9.68347	9.82594	8.77951	8.91189	8.22501	9.21059	8.93195	10.1241	9.94757	9.36889	9.46805	7.97948	8.45784	8.37403	8.35266	9.10263
9.17691	7.62873	8.02741	7.80696	7.66409	9.01111	8.67959	8.71992	8.87392	10.0946	9.53986	10.6696	9.72179	9.83856	9.23319	8.82489	8.65492	9.18724	8.92609	9.42638	9.72886	8.90548	9.96242	9.46034	10.0857	9.35857	8.67272	7.42609	6.78941	7.41116
8.04001	8.29179	8.08182	8.02628	8.94023	8.46493	8.42868	7.96703	9.08867	9.70688	10.0576	11.4938	9.5867	9.60538	9.11452	9.5691	9.70992	8.74757	8.16582	9.31412	8.63651	9.18936	9.46385	7.81849	9.11861	8.52586	9.64488	8.94727	8.44964	8.81785
8.31209	8.32529	8.89369	8.44859	9.10069	9.12502	8.8571	8.36275	10.4304	8.96714	11.3841	11.6466	11.6175	10.7115	10.9807	10.5885	9.48159	8.53263	9.26038	8.21003	8.65017	8.05825	8.51648	8.34399	8.56205	8.03855	8.00357	8.28408	8.85147	8.86662
8.31001	7.73477	8.47236	9.19878	9.34963	9.92645	8.55759	8.44688	7.60668	9.07802	9.03685	10.4207	11.7131	10.8412	10.613	9.89242	9.64955	9.51886	10.3393	9.07855	10.1697	9.11345	8.96136	8.14618	7.75939	7.71278	8.05559	7.58677	8.02311	8.16013
7.23822	8.2066	8.57674	8.5581	8.15042	7.85531	8.24655	8.3786	9.36141	9.39756	10.563	11.7683	10.4339	9.53108	9.18196	10.7176	9.85157	11.5712	11.9164	11.9366	12.0161	12.9333	11.9503	12.8101	11.4908	11.8799	11.9939	11.7142	10.9744	10.7045
7.83816	7.27482	7.37269	8.17413	7.53808	8.21348	8.41772	8.44773	9.01908	11.5509	12.6342	11.0437	10.4933	10.3621	9.97678	10.0645	11.5774	10.6635	11.6845	10.6403	12.5402	12.1397	14.0544	13.0606	12.3081	12.0561	11.5014	11.1885	11.3567	10.3147
8.09441	7.20107	8.19112	8.692	8.82787	7.13663	7.24274	8.51031	9.18237	9.03256	10.211	11.4373	11.4073	11.1295	11.3758	10.8068	11.9465	14.5311	14.0728	13.4878	14.2447	14.2707	13.6693	14.0461	14.3424	12.4577	12.2284	12.6176	11.8808	11.5725
8.7887	8.86182	9.01394	8.66559	7.76454	8.12548	9.85824	7.88168	9.32602	8.41673	11.0609	10.9695	10.5262	11.2422	10.2133	10.2534	10.506	11.1957	10.5537	11.3085	12.1865	11.0828	12.4165	11.4818	10.1761	11.0206	10.8596	10.3595	9.93938	9.71137
9.12234	8.33315	7.81262	8.39518	9.53399	9.59846	9.36396	9.70393	9.60725	9.50038	11.0882	12.3921	11.6841	10.0701	9.23662	9.29	9.28427	9.99544	11.115	11.9133	12.4662	12.7794	11.518	12.2813	10.7942	11.1781	11.8955	10.9446	10.0995	10.1763
7.32942	8.32837	8.06096	9.05053	8.75736	9.14184	7.99057	8.41021	9.16067	8.46244	9.54838	11.7417	12.0754	12.1808	10.8807	11.6201	12.556	12.0357	13.7728	13.8622	14.1009	12.4065	12.6968	12.0624	13.0441	12.5217	12.6798	12.0222	12.2212	11.9092
7.87948	8.27963	8.51409	7.68096	9.44677	8.13489	8.30789	8.17483	8.03404	9.8812	9.97118	11.1532	10.3966	8.98918	8.55729	9.35718	10.0652	10.3616	10.2775	10.6756	10.5127	12.4213	12.1275	11.1271	10.6149	10.7737	10.2086	9.39074	9.76396	9.78353
7.03148	7.48998	7.0366	7.01483	7.44919	8.97929	8.93474	9.69296	8.94759	9.03229	11.1146	10.5707	10.7242	9.94905	8.79871	10.0268	10.5067	11.8634	10.6043	10.2875	12.6141	13.6065	13.8319	12.1708	10.4877	11.607	11.3589	12.1454	11.8748	10.9294
8.55756	9.35504	7.76987	8.0546	7.45633	7.54467	7.57613	8.11256	8.77212	11.2896	12.29	14.4557	13.6876	12.0197	11.2483	10.8038	9.69124	10.745	10.4009	9.70048	8.51025	9.19783	10.2627	9.24809	9.45067	9.81118	8.59913	9.11613	9.06865	8.94181
9.15064	7.27165	6.91333	6.86272	7.48069	7.53538	8.31089	9.82982	9.64034	10.7915	12.3384	12.2032	12.4075	12.0214	11.9716	9.50647	11.1295	10.4618	10.0676	11.9691	10.9728	10.1961	10.7583	11.2789	9.76923	11.1653	10.5511	10.3838	9.40612	10.1221
8.32087	7.77863	8.0877	8.05612	7.47056	7.99617	7.58297	8.12704	8.64665	9.45009	12.4907	12.9932	13.5292	13.145	11.6058	10.7227	10.5826	9.86114	9.25441	8.9148	10.424	11.2643	9.76998	8.85195	9.19749	10.7196	10.8127	11.2574	10.7606	9.79256
7.59141	8.12143	8.38543	7.9147	8.48076	9.12155	8.49935	8.37546	8.28475	8.66784	11.1102	13.0076	15.1675	14.181	13.0081	12.8833	11.5928	11.4632	10.4236	8.95092	9.57146	9.67615	10.5945	9.8861	9.9986	9.80491	10.178	10.5661	10.0538	10.9875
9.66927	8.68377	7.73441	7.65207	7.84801	7.74755	8.23273	9.49526	9.17556	10.102	12.5392	13.4721	13.2469	12.6898	10.063	10.79	8.78561	9.99237	9.38921	8.70243	9.79506	8.68116	8.45051	10.089	9.54785	11.7416	10.4811	11.3239	10.6518	8.88524
8.06936	8.17232	8.141	9.47428	8.03757	8.57164	8.37314	6.9851	8.08522	8.64892	10.8296	13.4326	12.6213	11.4538	12.3062	10.8499	10.5963	9.22197	9.79856	9.71453	9.25502	9.26757	9.79801	9.08323	9.74272	9.76375	8.93621	9.4152	10.7198	10.261
9.5392	8.56656	7.5829	7.55698	7.77893	7.99939	9.94977	9.95048	9.14354	9.51939	12.3566	12.8779	14.2207	14.012	11.435	11.3409	10.7343	10.5898	9.3517	9.69179	10.1747	10.0309	9.84617	10.7385	9.73874	9.50242	9.79227	9.219	9.34963	9.34404
9.0565	8.03993	9.21173	9.40271	8.07005	9.23683	9.71218	8.61529	9.00006	10.1442	10.8193	13.2226	15.1296	14.309	14.4436	13.5316	13.3161	12.5837	10.5586	10.1576	11.0513	10.0514	10.2699	12.4279	12.7603	12.8673	11.3882	12.1986	12.0339	11.0374
8.23009	9.06163	8.14189	8.74035	8.25899	8.83082	8.576	8.39796	9.74579	10.1345	11.7296	13.1762	13.8085	14.4458	11.9764	11.9255	11.5747	11.1301	10.6642	9.62328	9.88815	10.0044	9.92735	9.76903	10.275	8.77679	9.27524	10.128	9.73008	11.2029
7.67753	6.44528	7.38304	7.35485	7.97723	8.39181	9.19747	8.30514	9.63764	8.68212	9.72901	12.3434	14.0732	12.4911	11.9638	12.4248	12.4071	12.8164	12.3642	12.2572	12.288	11.9189	11.7032	10.8281	11.0599	10.0747	10.2835	9.67105	10.4334	10.0021
8.80187	8.73382	7.96516	9.25237	8.3393	8.40755	8.41882	7.85926	8.22891	10.5015	11.9029	13.489	12.303	12.1417	11.2708	11.7968	11.3033	12.1761	12.1678	11.7348	12.214	11.3133	11.2971	11.124	12.0664	11.9364	9.92088	9.82094	10.4574	9.27005
7.46982	8.37893	7.06052	7.92306	7.43798	8.04454	7.47081	8.23993	10.6201	12.7192	12.1618	13.5289	13.6536	10.8754	11.412	11.0425	10.7974	11.9649	13.3285	13.7543	13.4822	12.9916	13.1361	12.1219	11.7717	11.4552	10.7577	10.1091	10.1547	9.63045
8.3989	9.17663	9.16503	9.1861	8.64707	8.81069	8.57236	8.27403	8.71378	11.5249	12.7469	12.3119	13.4595	11.9828	11.8742	12.0885	12.2273	11.3022	12.7849	11.8848	12.6182	11.7802	12.7012	11.7983	11.5209	11.0564	10.8359	10.8535	10.5037	9.83556
8.54712	9.32413	8.84027	8.39398	8.52594	8.12886	9.14719	9.24633	8.11118	9.93247	12.1893	13.9487	13.8435	12.8679	13.0929	12.7282	12.9203	13.023	10.9799	11.1676	12.3623	11.55	11.6518	11.2274	10.4954	11.3475	10.8563	11.136	11.2268	10.2182
7.99029	8.27746	8.47692	7.91823	8.43045	7.18254	8.39599	8.6414	10.6052	11.414	11.8609	11.3262	12.2734	10.7994	12.0431	10.5999	11.9753	11.3299	12.9073	13.1558	12.4577	11.7878	10.779	10.3775	10.7446	11.9293	11.745	10.6386	10.8485	9.90758
8.64426	8.2468	8.08347	8.06189	8.86728	9.44993	9.81743	9.24196	9.58072	9.44472	10.527	11.992	12.8579	11.2119	10.5644	10.5893	11.2423	11.668	11.5603	11.6209	11.824	11.5241	10.3984	10.612	10.902	10.6619	10.3351	9.36081	9.32423	9.31574
7.78327	7.84468	8.46506	8.08489	9.12112	8.0824	7.83332	8.05398	8.52541	8.64432	11.2401	12.8478	12.6885	12.6243	12.6201	13.0656	12.7996	13.0853	11.8498	13.0861	11.743	12.0595	11.5985	10.9442	10.7944	11.0194	10.3444	11.5883	9.77929	10.5311
8.40605	7.56658	7.67755	7.9717	7.64509	8.79954	7.83322	8.5549	8.87341	9.29532	7.83619	8.3598	8.43778	7.94967	7.83088	6.35386	6.07556	5.21837	5.66144	5.0968	5.0239	5.58984	6.8283	8.75406	9.31171	9.35545	7.93971	7.31055	6.37545	7.25067
7.74975	7.24572	7.69781	8.05725	7.65459	7.77411	8.24844	8.84284	8.28545	7.04321	8.72764	8.93957	7.1317	7.37861	6.03515	6.13338	5.12422	5.80923	5.38323	4.77272	6.52535	6.45864	7.54662	8.51169	8.18982	7.55329	8.13771	8.78343	7.83706	7.41711
7.50019	7.23245	7.81005	7.99271	6.93953	7.24588	8.2232	8.76833	8.26238	8.54399	8.22425	7.08604	8.06766	7.13057	6.87218	6.20498	6.4754	6.07405	5.64335	5.46039	6.65665	6.62476	6.50203	6.98793	6.58711	7.20314	7.64977	6.91886	7.84814	6.91838
8.35471	8.60678	7.80696	7.54188	8.12849	8.87471	8.45498	8.69275	8.65837	8.7862	8.01922	7.94215	8.15482	7.43382	7.85489	7.47472	5.49777	5.87051	4.63393	5.42108	6.75387	7.11813	7.43543	8.25725	8.17269	8.35472	7.06702	7.77656	7.21461	7.94435
8.25984	8.23603	8.64568	8.4631	8.17296	8.57055	8.99464	9.1894	8.53682	8.69137	7.30871	7.99441	7.60523	7.43985	6.55642	5.46111	5.64254	6.42891	6.21207	6.55922	8.088	7.08116	8.19398	7.88915	7.94412	8.40867	7.33607	8.20103	7.26617	7.63736
10.0072	9.21276	8.72774	8.32598	7.50218	7.50161	8.24628	7.64425	8.04739	6.97876	6.64436	7.19379	8.35916	7.37184	6.36136	6.3213	6.66482	5.82204	5.83514	4.75502	6.12981	7.35399	7.78385	8.45437	8.34848	7.44527	8.58837	8.1691	7.86635	7.86208
7.29204	6.69107	8.57488	7.50667	8.77726	8.38675	7.61128	8.43515	8.20317	8.16363	7.11524	7.20613	6.56957	7.7239	7.89433	6.60388	5.86088	6.25373	5.0117	6.08382	5.87075	7.58894	6.68736	7.31262	7.72377	8.8087	8.11243	7.46105	6.86963	6.45918
7.96236	8.10006	9.11156	8.83759	8.26718	8.64411	8.54998	7.58336	8.50955	8.70286	7.67838	8.19632	8.71961	7.74414	7.89131	7.53924	7.47481	6.21229	7.37647	6.34644	7.08423	7.52134	9.17931	8.23435	8.37043	7.30191	7.75342	7.96217	7.91599	7.20544
7.93904	9.22306	7.99447	7.60452	7.91759	8.31618	7.27688	7.37666	7.72965	8.07699	7.061	7.46818	7.96856	7.98971	7.26758	7.7998	6.73799	6.32172	6.8488	7.75901	8.15282	7.84103	6.77871	7.54391	7.13394	7.54666	7.32703	7.38154	7.10037	6.35337
8.56089	8.69485	7.40121	8.67534	7.48528	8.14792	7.70275	7.54674	8.55112	8.81253	8.21501	8.26795	8.48518	7.83175	7.16775	7.04731	6.99509	7.04724	5.82003	7.78619	8.09547	8.43016	8.39234	8.21896	8.02166	7.62334	7.63576	8.52368	8.57765	7.44547
8.4763	8.10114	8.831	9.30462	8.82178	8.63632	8.47938	8.53994	8.48809	7.31434	8.84805	8.37757	8.52201	8.06724	7.4945	7.04832	7.72354	6.72353	6.50467	6.83433	6.96569	8.41264	8.68176	8.84666	7.85205	7.76244	6.98264	6.97524	6.7292	6.80988
8.34064	8.17313	7.69165	7.36604	7.69029	8.08169	9.24444	8.46794	8.28874	7.00849	8.00624	7.35259	6.59835	7.24412	6.58721	7.07286	6.39995	6.62838	5.63102	5.74875	5.49659	6.56064	7.20692	8.33173	7.85501	7.87533	8.05947	6.72601	6.98135	6.3842
7.46755	8.31242	8.2641	7.26634	7.86615	8.00763	8.28235	8.60927	7.2047	8.30399	8.40787	8.12903	9.60762	9.12187	8.36744	6.97041	7.80322	7.72414	7.71154	6.12166	7.61038	6.36762	7.35483	7.78441	8.19919	7.37268	9.23339	9.41958	8.74903	7.94795
8.8306	8.45216	8.94849	8.02249	7.67148	8.52428	8.24484	7.61354	6.79974	7.3057	7.51804	8.08333	7.97885	7.93219	8.03742	8.75485	7.67933	7.28644	7.23928	7.89313	6.83432	6.71383	6.99171	6.91124	8.03353	6.9933	6.94442	7.22513	7.74954	7.18156
7.97485	9.64473	9.68086	7.90138	8.55567	8.19956	8.59389	9.11118	8.21913	8.13045	8.40649	8.2181	7.06738	7.48907	7.2322	6.08187	6.30411	6.4052	6.21578	6.60472	7.41428	8.52942	8.2387	7.77358	7.78481	8.9936	8.05513	8.08314	7.89112	7.85976
8.06458	8.96204	7.65876	7.25838	7.96633	7.70421	8.35159	7.54737	8.57316	7.49394	6.71839	7.4459	7.31055	7.37163	7.23487	7.21768	7.12793	7.29731	6.58962	6.09246	7.32591	8.85824	8.9078	8.03174	8.8027	8.34863	8.13807	8.07954	8.03501	7.71995
time
4.5	14.5	24.5	34.5	44.5	54.5	64.5	74.5	84.5	94.5	104.5	114.5	124.5	134.5	144.5	154.5	164.5	174.5	184.5	194.5	204.5	214.5	224.5	234.5	244.5	254.5	264.5	274.5	284.5	294.5

## Sheet: Figure 1g, right
	AM													PR													TP
	familiar human face		unfamiliar human face		familiar monkey face		unfamiliar monkey face		familiar object		unfamiliar object			familiar human face		unfamiliar human face		familiar monkey face		unfamiliar monkey face		familiar object		unfamiliar object			familiar human face		unfamiliar human face		familiar monkey face		unfamiliar monkey face		familiar object		unfamiliar object
t	mean	sem	mean	sem	mean	sem	mean	sem	mean	sem	mean	sem		mean	sem	mean	sem	mean	sem	mean	sem	mean	sem	mean	sem		mean	sem	mean	sem	mean	sem	mean	sem	mean	sem	mean	sem
-195.5	0.0820302	0.011882	0.0967312	0.00966137	0.0944494	0.0103989	0.090094	0.0114361	0.0781411	0.0102659	0.0908771	0.011996		0.00643633	0.00768708	0.00348076	0.00816547	0.0186143	0.00808836	0.00935627	0.00812427	0.0162084	0.00872532	0.0184301	0.00857865		0.0598888	0.00827084	0.061358	0.00731389	0.0623943	0.0076712	0.049156	0.00780291	0.0575269	0.00867638	0.0617107	0.00790025
-185.5	0.103689	0.0148823	0.123205	0.0122868	0.121478	0.0133628	0.117669	0.0139816	0.100593	0.0131372	0.115317	0.0146192		0.0109759	0.0101039	-0.00360874	0.00993406	0.0224836	0.0103527	0.00889288	0.0100891	0.0215526	0.0108076	0.0212915	0.010322		0.0584021	0.0104763	0.0661216	0.0089182	0.0733137	0.00964454	0.054597	0.0097667	0.0669211	0.0110744	0.0635485	0.00982376
-175.5	0.0997148	0.0141737	0.116305	0.0126659	0.115062	0.0131536	0.11323	0.0134427	0.0954833	0.0132861	0.110401	0.0139729		0.0104218	0.0110633	-0.00604627	0.010645	0.0197391	0.0109231	0.0087709	0.0106207	0.0212857	0.0110176	0.0208355	0.0104599		0.0420786	0.0109791	0.0524506	0.0094058	0.0597964	0.00992392	0.0419891	0.0102436	0.0598833	0.0113453	0.0452553	0.0103565
-165.5	0.0875048	0.0129237	0.102204	0.0120484	0.097889	0.0123911	0.100883	0.0129176	0.0827445	0.0124381	0.0947838	0.0126863		0.0129162	0.0109443	-0.00465584	0.0110211	0.0108416	0.0108541	0.00818569	0.0109271	0.0181563	0.011201	0.0175431	0.0108845		0.0316234	0.0106991	0.0420285	0.00981717	0.0449202	0.00995607	0.0272828	0.0102274	0.0547644	0.0111946	0.0326476	0.010655
-155.5	0.0745757	0.0120566	0.0901617	0.0107517	0.0828742	0.011577	0.0886366	0.0130341	0.0707186	0.0117717	0.0769076	0.0117047		0.0183798	0.010643	-0.010536	0.0103331	0.00450868	0.0102254	0.00235211	0.0108107	0.0111909	0.0107814	0.00693811	0.0107128		0.0219378	0.0106095	0.0383363	0.00995293	0.0352847	0.0101657	0.0176335	0.0100633	0.0448857	0.0110765	0.0322406	0.0106274
-145.5	0.0625901	0.011281	0.076903	0.00932354	0.07385	0.0102459	0.0745139	0.0122847	0.0583479	0.0114341	0.0619874	0.0108426		0.0145418	0.010208	-0.0192241	0.00980865	0.00241252	0.00969876	-0.00300854	0.0105193	0.00560259	0.00970604	-0.00445471	0.0105666		0.0111363	0.0102503	0.0369991	0.00981068	0.0291134	0.0101134	0.0122422	0.00961168	0.0352742	0.010597	0.0355376	0.0104526
-135.5	0.0490438	0.0108059	0.0650688	0.00911593	0.0643322	0.00959222	0.0640562	0.0108817	0.0510244	0.0108349	0.0511439	0.00942331		0.00416318	0.00981811	-0.0227338	0.0100429	-0.00155146	0.0094796	-0.00587682	0.0104799	0.00237948	0.00946316	-0.00667075	0.0104879		0.0116963	0.00957205	0.033034	0.0096583	0.0264248	0.00954695	0.00816173	0.00941757	0.0313844	0.00981363	0.0402933	0.0103063
-125.5	0.0398795	0.0105904	0.0581678	0.009507	0.0524113	0.00927222	0.0595671	0.0103097	0.0474439	0.0102367	0.0453698	0.00905228		-0.00222439	0.00932056	-0.0211859	0.0102065	-0.00195146	0.00978911	-0.00889177	0.00989164	-0.000542048	0.00999476	-0.00117689	0.0109172		0.0244791	0.0090322	0.0331621	0.00968246	0.0268296	0.00884212	0.00648853	0.00951119	0.0301719	0.00928552	0.0447937	0.0101871
-115.5	0.038942	0.0104488	0.0566213	0.00967006	0.0470023	0.00944847	0.056378	0.0100824	0.0422359	0.00982382	0.0441241	0.00942575		-0.00210792	0.00890561	-0.0167248	0.0104377	0.00328894	0.0100464	-0.00541494	0.00969211	0.00580354	0.0105604	0.00884196	0.010863		0.0343281	0.00857277	0.0413401	0.00947501	0.0290059	0.00856776	0.0126764	0.00941073	0.0375692	0.00922398	0.0444523	0.00942254
-105.5	0.0442425	0.0101438	0.0611074	0.00983822	0.0477682	0.00976662	0.0547121	0.00976507	0.0419461	0.00986601	0.0447547	0.00945832		0.00188837	0.00864813	-0.00414187	0.0102642	0.00523607	0.00988256	0.0028096	0.00965979	0.014828	0.010427	0.01936	0.00971985		0.0373035	0.00822265	0.0552318	0.00919349	0.0345863	0.00841541	0.0252219	0.00882094	0.0459557	0.00917037	0.0428621	0.0089664
-95.5	0.0569651	0.0111063	0.0694834	0.0103764	0.0523021	0.00976759	0.0524348	0.00907392	0.0499579	0.010055	0.0466052	0.00929982		0.00893813	0.00826107	0.00878276	0.0101627	0.00533552	0.00924881	0.00453671	0.00939505	0.0211213	0.0103329	0.0245898	0.00922178		0.0395784	0.00819104	0.0646	0.00911604	0.0408363	0.00849137	0.0309099	0.00828311	0.0469663	0.0088459	0.0446041	0.00910482
-85.5	0.069528	0.0119488	0.0741922	0.0105715	0.0606756	0.00933108	0.0527883	0.00872169	0.0576474	0.00966603	0.0502206	0.00959526		0.0188339	0.00859926	0.0137392	0.0104816	0.0118712	0.00870445	0.0068755	0.00942819	0.0247444	0.00988421	0.0300776	0.00934515		0.0384096	0.00798522	0.0664522	0.00904202	0.0419927	0.00869048	0.0270338	0.00788107	0.0510746	0.00891554	0.0496022	0.00910795
-75.5	0.075226	0.0117599	0.0717384	0.00989434	0.0667709	0.00907119	0.0613803	0.00822187	0.0582214	0.00912248	0.0546426	0.0099719		0.0225017	0.00871082	0.01807	0.0107217	0.0214224	0.00809476	0.0179642	0.00963949	0.0280005	0.0092355	0.0401762	0.00898036		0.0344278	0.0078994	0.0577058	0.008469	0.0410131	0.00868908	0.0222573	0.00807139	0.0552931	0.0090765	0.0505042	0.00871784
-65.5	0.0728641	0.011093	0.0681889	0.00974634	0.0654008	0.00856109	0.0668092	0.00790473	0.0551069	0.00927977	0.0596399	0.0100673		0.0236382	0.00873814	0.0216117	0.0107975	0.0298695	0.008	0.028848	0.00967845	0.029543	0.00884994	0.043358	0.00894301		0.0304037	0.0078522	0.0431758	0.00772705	0.0412352	0.00859152	0.0196332	0.008252	0.0506429	0.0089872	0.0472864	0.00847558
-55.5	0.0635599	0.010089	0.0650779	0.00924332	0.0632644	0.00816933	0.0607364	0.00788505	0.0528592	0.00899713	0.0587519	0.0101952		0.0273297	0.00881599	0.0206337	0.0102684	0.0332411	0.00802778	0.0323137	0.00936927	0.0296563	0.00891623	0.0363783	0.00896529		0.0264421	0.00795422	0.032115	0.00744754	0.0406693	0.00808356	0.0140014	0.00834063	0.0391107	0.00874615	0.044668	0.00794797
-45.5	0.0562567	0.0089619	0.0625526	0.00879215	0.0653985	0.00820565	0.0561216	0.00804102	0.049522	0.00876827	0.0495033	0.0103555		0.0295267	0.00906109	0.0191606	0.00942646	0.0331205	0.00835683	0.033738	0.00904858	0.0310125	0.00854954	0.0275237	0.00919419		0.017001	0.00776856	0.0260066	0.00753266	0.0404665	0.00747037	0.0079002	0.0081744	0.0276921	0.00817103	0.0374073	0.00765068
-35.5	0.0512484	0.0080399	0.0591759	0.00833794	0.0627791	0.00769486	0.0557421	0.00786099	0.0435871	0.00802031	0.04225	0.00982065		0.0260502	0.00864772	0.0195942	0.00971914	0.0301919	0.00844636	0.0315808	0.00870239	0.0305609	0.00789552	0.023843	0.00960878		0.0104195	0.00780674	0.0241801	0.00771537	0.0432887	0.00741498	0.00551808	0.00804632	0.0228724	0.00765679	0.0252791	0.00790241
-25.5	0.0426192	0.00782932	0.048056	0.00797463	0.0561207	0.0074305	0.0548292	0.00855493	0.0345181	0.00705667	0.038661	0.00879651		0.0196125	0.00812172	0.0147129	0.00942824	0.0285965	0.00813552	0.0234216	0.00876896	0.0255034	0.00813669	0.0232993	0.00973656		0.00669215	0.00773421	0.0203521	0.00751599	0.0439387	0.00718678	0.00350802	0.0078651	0.021038	0.00750079	0.0142372	0.00794431
-15.5	0.032849	0.00692583	0.0336985	0.00741169	0.0457492	0.0070988	0.0481162	0.00855947	0.0244449	0.00653303	0.0348497	0.00750838		0.0103625	0.00790891	0.00780797	0.00858422	0.0288848	0.00756416	0.0147711	0.00846681	0.01841	0.00797175	0.0215253	0.00868085		-0.000261526	0.00707843	0.0129502	0.00707849	0.0336907	0.0067794	-0.00158257	0.00761457	0.0215489	0.00825307	0.00543515	0.00730731
-5.5	0.0239101	0.00557154	0.022309	0.00600583	0.0313055	0.00599986	0.0368606	0.00643449	0.0169462	0.00561342	0.025601	0.00647727		0.00515305	0.00707065	0.00457326	0.00725179	0.0260126	0.006581	0.0107961	0.00744913	0.00900804	0.00670584	0.0133421	0.00710643		-0.000491564	0.00622302	0.00591764	0.00582767	0.0207053	0.00590944	-0.00355125	0.00688663	0.015779	0.00743932	0.00145555	0.00665748
4.5	0.0163115	0.00425457	0.0131545	0.00440967	0.0199313	0.0043078	0.0232272	0.0042375	0.0121571	0.00440628	0.013782	0.00497908		0.00400284	0.00556897	0.00297979	0.00503575	0.0174308	0.00473793	0.00677937	0.00547337	0.00340792	0.00509463	0.00490736	0.00523939		0.00183341	0.00485827	0.00027037	0.00461796	0.0143799	0.00474969	-0.00246456	0.00499972	0.00699934	0.00516334	0.000107432	0.00514824
14.5	0.00612249	0.00312222	0.00493794	0.00309957	0.0132081	0.00392494	0.00924291	0.00270259	0.00938679	0.00340691	0.00395306	0.0034254		-0.000320941	0.00351286	0.00275445	0.00369519	0.00640163	0.00312938	0.00315168	0.0035903	0.00164185	0.00375548	0.00392075	0.00394604		-0.00284671	0.00359578	-0.00286796	0.00344249	0.00624083	0.00339998	-0.00257339	0.00346147	0.00297126	0.00362804	0.00360062	0.0037407
24.5	-0.00423835	0.00252576	-0.000975518	0.00244275	0.00314223	0.00256281	-0.00216154	0.00289913	0.00450378	0.0030665	-0.00178492	0.0028417		-0.00317465	0.00337803	0.000922953	0.00315032	-0.00320715	0.00373663	0.000417608	0.003569	-0.00209065	0.00313059	0.00234823	0.00313183		-0.00606071	0.00309137	-0.000615252	0.00282277	-0.00399151	0.0029068	-0.00259174	0.00319529	0.00303722	0.0033171	0.00336275	0.00296332
34.5	-0.00881615	0.00278403	-0.00436698	0.0033141	-0.00865063	0.00330732	-0.0105684	0.00337954	-0.00549874	0.00338506	-0.00419372	0.00298613		-0.0032618	0.00407422	-0.00093225	0.00352865	-0.00721195	0.00354893	-0.00265642	0.00367811	-0.00177027	0.0038255	-0.00198891	0.00431415		-0.00125332	0.00352858	0.00395065	0.00347109	-0.00830139	0.00359943	0.000200189	0.00345237	-0.000290663	0.00337041	-7.1109e-05	0.00334855
44.5	-0.0167376	0.004032	-0.0117214	0.00455698	-0.0128813	0.00427698	-0.0178203	0.00472437	-0.0139289	0.00463433	-0.00742559	0.004777		-0.00418102	0.00576152	-0.00829531	0.00570976	-0.00209108	0.00470964	-0.00404369	0.00558215	-0.00171477	0.00499368	-0.00405375	0.00637167		0.00615805	0.0051776	0.00809888	0.00505749	-0.00551946	0.00542461	0.00150597	0.00467455	-0.00273536	0.00475708	-0.00100514	0.00511289
54.5	-0.026137	0.00526505	-0.0220999	0.00638296	-0.0099457	0.00545257	-0.0211575	0.00634453	-0.0163444	0.00598921	-0.013706	0.00686128		-0.00907509	0.00747703	-0.0201736	0.0079968	0.00239478	0.00643937	-0.00456031	0.00803786	-0.00685688	0.00608819	-0.00735931	0.00776398		0.00864721	0.00682213	0.01416	0.00653205	0.00283054	0.00699107	-0.000607072	0.0066627	0.000531184	0.00655126	-0.00239603	0.00694432
64.5	-0.0239258	0.00668093	-0.0259768	0.00753731	-0.00749738	0.0061477	-0.0147326	0.00690322	-0.019591	0.00670493	-0.0231814	0.0073244		-0.0155292	0.00804814	-0.0259738	0.00854207	-0.00314684	0.00776629	-0.00738885	0.00898966	-0.0117485	0.00690991	-0.0122007	0.00808299		0.00524434	0.00787428	0.0213145	0.00783408	0.0123976	0.00788582	0.000416031	0.00801229	0.00467527	0.00772607	-0.00538079	0.0079042
74.5	-0.0043675	0.00965228	-0.00677471	0.00927984	0.00372016	0.00802554	0.00266844	0.00802704	-0.0212176	0.00728423	-0.0305671	0.00700917		-0.0129206	0.0076368	-0.0244379	0.00897387	-0.011308	0.00840747	-0.0140029	0.00875645	-0.015731	0.00794436	-0.0131811	0.00823984		0.00631611	0.00816091	0.0314397	0.00864171	0.0215239	0.00821482	0.0104429	0.00838273	0.00981932	0.00851346	-0.0114784	0.00755728
84.5	0.0309684	0.0147759	0.0369562	0.0129612	0.0371811	0.0114524	0.041245	0.0116719	-0.0141824	0.00847402	-0.0330605	0.00786959		0.00236703	0.0081504	-0.0156901	0.00933111	-0.00904799	0.00912166	-0.0117423	0.00877451	-0.0203383	0.00866283	-0.00928077	0.00827138		0.0173149	0.00814693	0.0435309	0.00885388	0.0385568	0.00893481	0.0367898	0.00980536	0.0108149	0.00892903	-0.0173894	0.0071112
94.5	0.0718322	0.0185637	0.0899405	0.0167028	0.095105	0.0157472	0.107184	0.0165153	-0.00734394	0.00916237	-0.0311585	0.0089996		0.0224171	0.0106736	0.00871171	0.0108685	0.0143302	0.0105082	0.012279	0.0100639	-0.0195451	0.00908514	-0.0062177	0.00847802		0.0365121	0.00877126	0.065138	0.00932941	0.0783563	0.011031	0.0814053	0.0120995	0.0049473	0.00869522	-0.0181354	0.00753661
104.5	0.111464	0.0203555	0.14102	0.0194288	0.169526	0.0209655	0.181441	0.0211772	-0.0101125	0.0097443	-0.0231115	0.00990606		0.0378379	0.0126872	0.0314281	0.0130891	0.0549605	0.0140976	0.0474703	0.0127615	-0.0158961	0.00895508	-0.00230986	0.00892916		0.0668642	0.0101314	0.101934	0.0112659	0.14456	0.0135026	0.137876	0.0134149	-0.0029441	0.0088244	-0.0138418	0.00840193
114.5	0.139903	0.0210164	0.186682	0.0213712	0.232859	0.025433	0.237554	0.0239804	-0.0156949	0.0100086	-0.0148605	0.0112469		0.0386555	0.0142983	0.0367141	0.0142935	0.0859453	0.018116	0.0690637	0.0156586	-0.0156083	0.00883246	-0.00137783	0.00921042		0.0963565	0.0116494	0.126875	0.0127853	0.212212	0.0143316	0.188503	0.013454	-0.00983393	0.00887541	-0.00975467	0.00887827
124.5	0.149237	0.0211225	0.229144	0.0226075	0.259046	0.0273513	0.264352	0.0248773	-0.0150387	0.0103144	-0.0113799	0.0123357		0.0289142	0.0152704	0.0350375	0.0151369	0.0886347	0.0204714	0.065993	0.0169898	-0.0227852	0.00927633	-0.00816872	0.00998417		0.102726	0.0130822	0.122143	0.0129987	0.244413	0.0153386	0.205639	0.0143376	-0.0201261	0.00871305	-0.0123547	0.00866501
134.5	0.144333	0.0202661	0.257707	0.0241274	0.252789	0.0271042	0.2695	0.0249833	-0.0147364	0.0109711	-0.00772057	0.0133139		0.0207604	0.0159875	0.0454486	0.0164067	0.0815858	0.0220844	0.0551641	0.0180814	-0.0393453	0.0089524	-0.0159875	0.0115217		0.0898907	0.0138462	0.102731	0.0131989	0.235407	0.0167943	0.188405	0.0157741	-0.0390218	0.00870172	-0.0233717	0.0085133
144.5	0.132538	0.0188755	0.2679	0.025467	0.225277	0.0251792	0.273085	0.0250137	-0.0240132	0.0110842	-0.00308128	0.0137992		0.0208222	0.0171946	0.0686767	0.0181833	0.0785437	0.0228239	0.0528849	0.0197087	-0.0584124	0.00889007	-0.0189327	0.0137375		0.0738294	0.0147032	0.0926516	0.0136301	0.209123	0.0181227	0.168607	0.016382	-0.0620523	0.00877084	-0.0376808	0.00851752
154.5	0.109554	0.0173212	0.262634	0.0252242	0.183488	0.0217325	0.278245	0.0252319	-0.0374097	0.0106562	5.31098e-05	0.013759		0.0276871	0.018631	0.091805	0.0191261	0.0733506	0.0230033	0.0611901	0.0214917	-0.0746372	0.00947285	-0.0189219	0.0147115		0.0563371	0.0153766	0.100132	0.0144729	0.182334	0.0186728	0.157321	0.0163511	-0.0868584	0.00875476	-0.0525245	0.00911561
164.5	0.0816123	0.0160719	0.244049	0.023749	0.135286	0.0176698	0.27702	0.0251747	-0.0474538	0.0101039	0.00612367	0.0134936		0.0360453	0.0195262	0.108845	0.0198644	0.0624099	0.0226459	0.0752394	0.0234654	-0.0818829	0.0101445	-0.0187275	0.014363		0.0391497	0.0153195	0.11986	0.0157034	0.158808	0.0178714	0.152582	0.0165031	-0.109526	0.00878973	-0.0695436	0.00908499
174.5	0.0602154	0.0148344	0.221981	0.0218143	0.0971283	0.014998	0.265215	0.0244105	-0.0531688	0.00968103	0.00866513	0.0131046		0.0340295	0.0191511	0.114527	0.0202055	0.0498016	0.02137	0.0815601	0.0242702	-0.0799407	0.0104884	-0.016363	0.0141052		0.0251904	0.0144852	0.14086	0.0169131	0.13791	0.0166734	0.149948	0.0170418	-0.12441	0.00912404	-0.0826995	0.0089816
184.5	0.0483911	0.0140385	0.204087	0.0199442	0.0775691	0.0138667	0.244481	0.0235294	-0.0540624	0.00936491	-0.00239888	0.0124851		0.015246	0.0173985	0.115648	0.0202941	0.0347101	0.0195853	0.0779397	0.0237587	-0.0736807	0.010533	-0.00438339	0.0148288		0.0161776	0.0133729	0.156571	0.0173621	0.1186	0.0151571	0.149002	0.0172755	-0.13397	0.00946922	-0.0867746	0.00878436
194.5	0.0445162	0.014101	0.191585	0.0185024	0.0684612	0.0137351	0.221621	0.0221887	-0.05191	0.00951799	-0.0193807	0.011262		-0.00381549	0.0152943	0.115168	0.0200909	0.0189315	0.0179613	0.0725121	0.0225543	-0.0690458	0.0108261	0.00493041	0.0158685		0.0149118	0.0125649	0.171465	0.0172156	0.105174	0.013408	0.153498	0.0171668	-0.130345	0.00909563	-0.0803653	0.00855937
204.5	0.0431195	0.0146522	0.180387	0.017982	0.0668815	0.0135275	0.206164	0.0204369	-0.0520785	0.00902431	-0.0262261	0.0102958		-0.0115318	0.0136736	0.113689	0.0198708	0.00547456	0.0165038	0.0635914	0.0211904	-0.0652424	0.0110626	-2.32641e-05	0.0151874		0.0197116	0.0120377	0.187658	0.0174922	0.0969722	0.0123916	0.157269	0.0164974	-0.110009	0.00894514	-0.0675013	0.00833214
214.5	0.0452201	0.0147701	0.170981	0.0181787	0.0703338	0.012969	0.197845	0.0194573	-0.0553136	0.00816315	-0.0208532	0.00967394		-0.00927546	0.0128	0.111222	0.0195076	0.00275266	0.0157212	0.0586581	0.020012	-0.0534961	0.0112975	-0.00542919	0.0131897		0.0221908	0.011563	0.19844	0.017833	0.0930961	0.0119811	0.153083	0.0152624	-0.0867843	0.00933396	-0.0515953	0.0087469
224.5	0.0533848	0.0145661	0.168823	0.018478	0.0711808	0.0126159	0.189716	0.0191593	-0.0585767	0.00813885	-0.0131299	0.00932682		-0.00236369	0.0122011	0.114436	0.0189728	0.00933988	0.0150595	0.0632913	0.01935	-0.0355366	0.0116419	0.000176068	0.0124807		0.0196629	0.0113086	0.199298	0.0176445	0.0965716	0.0115601	0.142719	0.0142264	-0.0612364	0.0102253	-0.0407967	0.00927596
234.5	0.0599933	0.014436	0.168913	0.0186819	0.0708718	0.0126425	0.185244	0.0188001	-0.0548056	0.00872499	-0.0100142	0.00966994		0.00513965	0.0117262	0.122961	0.0189757	0.0146092	0.0142798	0.0688262	0.0188017	-0.0231859	0.0120365	0.00854525	0.0132137		0.0168759	0.0111492	0.188295	0.0171263	0.101852	0.0110742	0.130125	0.0135403	-0.0386761	0.011122	-0.0366058	0.00897688
244.5	0.0657983	0.014554	0.166424	0.0184327	0.0752537	0.0124677	0.186264	0.0182427	-0.0460515	0.00852557	-0.00960848	0.0100795		0.0141861	0.0112846	0.118764	0.0187259	0.0229528	0.0141705	0.0709525	0.0175882	-0.0191273	0.0121945	0.0176422	0.0139958		0.0136146	0.0109254	0.171615	0.0165837	0.105544	0.0108135	0.123031	0.0130735	-0.0281506	0.0112499	-0.0315657	0.00892652
254.5	0.068434	0.0144013	0.161727	0.0177545	0.0786133	0.0124292	0.182344	0.0173805	-0.035084	0.00771036	-0.00602599	0.0107083		0.0218685	0.0113383	0.107372	0.0177594	0.0390069	0.0143405	0.0699992	0.0164017	-0.0159981	0.0124427	0.0225314	0.0144156		0.00639808	0.0102837	0.161893	0.0160717	0.109756	0.0107689	0.117443	0.0130676	-0.0264829	0.0111601	-0.028091	0.00936868
264.5	0.0645152	0.0132087	0.156791	0.0169827	0.0805535	0.0127098	0.171266	0.0168001	-0.0225241	0.00743784	-0.00262998	0.0110307		0.0266499	0.0123198	0.107464	0.0173741	0.0521499	0.0137671	0.0654825	0.0155558	-0.00947871	0.0126474	0.017887	0.0140804		-0.000558158	0.00981224	0.160088	0.0154584	0.111992	0.0106994	0.104683	0.0132408	-0.0298358	0.0107441	-0.0321088	0.00919304
274.5	0.0629375	0.0126118	0.149706	0.015884	0.0827632	0.0128135	0.16022	0.0165227	-0.0151346	0.00775422	0.000954451	0.0108696		0.0274019	0.0141913	0.110061	0.0173914	0.0547222	0.0132279	0.0646528	0.0155499	-0.00879118	0.0118878	0.0155831	0.0138935		-0.00692273	0.0093946	0.158505	0.0151358	0.110407	0.0104858	0.0903573	0.0129082	-0.0333279	0.0102254	-0.0377534	0.00902297
284.5	0.0623573	0.0124075	0.145595	0.0153415	0.0781588	0.0129437	0.149819	0.0161612	-0.0124367	0.00806263	0.00636148	0.01081		0.0244415	0.0149465	0.110085	0.0171716	0.0513937	0.0129201	0.0650587	0.0157341	-0.0121981	0.0110425	0.0214611	0.0138124		-0.00884277	0.00921092	0.149135	0.0148216	0.102736	0.0104447	0.0794599	0.0122601	-0.0372566	0.00991819	-0.0424525	0.00963957
294.5	0.059731	0.0119636	0.145834	0.0153114	0.069926	0.0131453	0.135932	0.0154179	-0.00855288	0.00849072	0.00578224	0.0104477		0.0247708	0.0144651	0.111142	0.0172094	0.0490735	0.0122584	0.0573414	0.0146879	-0.0201784	0.0102427	0.0259703	0.0140739		-0.0103415	0.00923843	0.130691	0.0141033	0.092462	0.0103536	0.0709764	0.0116397	-0.0413311	0.00972943	-0.0467441	0.0095303
304.5	0.0533599	0.011232	0.13861	0.0149494	0.0619979	0.0129777	0.115659	0.0148959	-0.00429269	0.0094474	0.000556859	0.0096112		0.0268561	0.0136237	0.108199	0.0170339	0.0505884	0.0115076	0.048786	0.013654	-0.031615	0.0093879	0.0188079	0.0138782		-0.0126349	0.00883879	0.110766	0.0131098	0.0859141	0.00978294	0.0659311	0.0112443	-0.0463385	0.00959489	-0.0463545	0.00910918
314.5	0.0420033	0.0101494	0.121341	0.0137725	0.0552771	0.0120589	0.0908596	0.014294	-0.00258699	0.0100675	-0.00420789	0.00941971		0.0237318	0.012274	0.109227	0.0167133	0.0480571	0.0115828	0.0368701	0.0130034	-0.0385702	0.00848439	0.0112584	0.0132174		-0.0176272	0.00821612	0.0983562	0.0124493	0.0797467	0.00918504	0.0617994	0.0112121	-0.0516111	0.00959657	-0.048078	0.00870538
324.5	0.0277347	0.00954954	0.102544	0.0122823	0.0484381	0.0105773	0.0735032	0.0140994	-0.00462545	0.00965688	-0.00779499	0.00935003		0.0205435	0.0117305	0.107047	0.0166968	0.0390779	0.0112737	0.0207934	0.0119252	-0.0406492	0.00826235	0.00827798	0.0128122		-0.0252471	0.00794353	0.0975271	0.0120143	0.0688382	0.00866839	0.0581837	0.0115623	-0.0486131	0.00973489	-0.0514743	0.00796685
334.5	0.00985823	0.00887228	0.0867054	0.0109426	0.0316583	0.00966652	0.06482	0.014052	-0.00691588	0.00898579	-0.0100074	0.00946717		0.0176048	0.011875	0.0934824	0.0159177	0.0277827	0.0103724	0.0166127	0.0118044	-0.0432926	0.00871453	0.00284957	0.0121631		-0.0290026	0.00793191	0.10341	0.0119004	0.054151	0.0084524	0.0505539	0.0113254	-0.0386577	0.00959644	-0.0477309	0.00780026
344.5	-0.00639574	0.0079839	0.0744076	0.0104246	0.00894667	0.00912711	0.0564717	0.0136214	-0.0103288	0.00883428	-0.0147046	0.00987066		0.00938793	0.0117432	0.0802692	0.0148188	0.0150201	0.00945404	0.0172986	0.0122531	-0.0471533	0.00906507	0.00159755	0.0113548		-0.0285988	0.00790662	0.104932	0.0117048	0.0385391	0.00869375	0.0381916	0.0105378	-0.0233138	0.00947366	-0.0376113	0.00785947
354.5	-0.0111462	0.00816683	0.0681355	0.0100315	-0.00384215	0.00914409	0.046274	0.0130205	-0.0183442	0.00918182	-0.0247219	0.00987774		-0.00174557	0.010899	0.0789691	0.0144483	0.00231297	0.00915727	0.012079	0.0123776	-0.0437672	0.00936678	0.00186632	0.0109027		-0.0329428	0.00776471	0.101537	0.0112643	0.0306758	0.00891556	0.0287984	0.0101316	-0.00537212	0.00958389	-0.0302407	0.00798355
364.5	-0.0119727	0.00931896	0.0605212	0.00917053	-0.00486092	0.00888814	0.0315688	0.0121836	-0.0250281	0.00951184	-0.0337508	0.00983545		-0.0080452	0.0104481	0.0769459	0.0145638	-0.00377814	0.00928802	0.00325212	0.0120711	-0.0325237	0.00953578	0.00043059	0.0107449		-0.0445142	0.00748368	0.098862	0.0109217	0.0302449	0.0088485	0.0237835	0.00986708	0.00283728	0.00950122	-0.0297761	0.00828472
374.5	-0.0204943	0.00963832	0.0481377	0.00867063	-0.00678933	0.00802058	0.0132721	0.011617	-0.0239993	0.00957668	-0.0389293	0.0092663		-0.0122201	0.0100031	0.0692881	0.0146855	-0.00209276	0.00955186	-0.00803201	0.0115879	-0.0226752	0.00970834	-0.00034183	0.0109122		-0.0511881	0.00730974	0.0958758	0.010852	0.0244156	0.00861273	0.0238103	0.00985033	0.00606139	0.00952015	-0.0356234	0.00846926
384.5	-0.029997	0.00903726	0.0365577	0.00911291	-0.0143933	0.00768593	-0.00394241	0.0111474	-0.0176049	0.00945848	-0.0404715	0.00933975		-0.0170409	0.00905871	0.0606304	0.0141048	0.000164252	0.00990074	-0.0163003	0.0108244	-0.0179763	0.0101199	0.00160089	0.0111461		-0.0510492	0.00742234	0.084548	0.0104413	0.0171143	0.00889534	0.0203206	0.00981634	0.0202922	0.00986215	-0.0396537	0.00816694
394.5	-0.0328295	0.00856613	0.0271932	0.00901497	-0.0174335	0.00824457	-0.0150095	0.0103002	-0.0140268	0.00927241	-0.039134	0.00990545		-0.0217026	0.00922505	0.0535656	0.0136204	-0.00161915	0.009952	-0.0206837	0.0100305	-0.0176937	0.0100421	0.00330589	0.0113862		-0.0462474	0.00737728	0.0729399	0.0105088	0.0169633	0.00914077	0.0132423	0.00957424	0.0396733	0.0104752	-0.0323177	0.00805128
404.5	-0.0210229	0.00911004	0.0282509	0.00924282	-0.00458884	0.00902145	-0.0125963	0.0105219	-0.00396922	0.00985825	-0.024535	0.0104661		-0.024521	0.010164	0.0490936	0.0130943	-0.00147016	0.00923847	-0.024099	0.00976504	-0.0196005	0.00954697	0.00349056	0.0115652		-0.0368255	0.00772582	0.0692387	0.0107558	0.0178676	0.00898747	0.012523	0.0101337	0.0591924	0.0110444	-0.0166037	0.00835195
414.5	0.0094751	0.0112224	0.0446583	0.0102875	0.0299893	0.0107867	0.00900344	0.0121909	0.0303506	0.0122829	0.0138594	0.0121383		-0.0210669	0.0107554	0.0442688	0.0121018	0.00454823	0.00886584	-0.016325	0.0107217	-0.0174379	0.009571	0.00704482	0.0110705		-0.0188645	0.00873671	0.0728054	0.0108878	0.0205268	0.00900771	0.0188837	0.0108023	0.082213	0.011745	0.00551969	0.00912245
424.5	0.0541222	0.013929	0.0724946	0.0113842	0.0747858	0.0132396	0.0423776	0.0144235	0.084218	0.0151442	0.0663091	0.0147924		-0.00339724	0.0109116	0.0370028	0.0114531	0.0143147	0.0097193	-4.1608e-06	0.0115503	-0.00713557	0.00987628	0.0193956	0.0109801		0.00924233	0.00982624	0.078026	0.0105629	0.0355808	0.00942491	0.0315336	0.0110171	0.106076	0.0125934	0.0393124	0.0107137
434.5	0.0940554	0.0154441	0.101892	0.0121692	0.107401	0.0149614	0.0743318	0.0148142	0.134279	0.016333	0.114758	0.0168795		0.0204572	0.011113	0.0362403	0.0110941	0.0277915	0.0111997	0.0134737	0.0116711	0.0124091	0.0102872	0.0354978	0.0115517		0.0403539	0.0100423	0.0845259	0.0100929	0.0638853	0.00986318	0.0536767	0.0106201	0.122972	0.0127874	0.077443	0.0112808
444.5	0.114266	0.0159584	0.128022	0.013009	0.124171	0.0156261	0.0972783	0.0137557	0.159506	0.0164619	0.14493	0.0174041		0.0318782	0.0110406	0.0421124	0.0110981	0.036683	0.0121285	0.0195709	0.011066	0.0302963	0.0107802	0.0410331	0.0126224		0.0609402	0.00969988	0.0862541	0.0103615	0.0881644	0.0102096	0.0772852	0.0104694	0.122605	0.0120727	0.101947	0.0111194
454.5	0.116195	0.0157388	0.152123	0.014125	0.130218	0.0152471	0.108603	0.0130916	0.155816	0.0155001	0.152904	0.0164291		0.0263602	0.0107485	0.0424234	0.0113336	0.0337401	0.0122085	0.0174302	0.0103896	0.0280832	0.0104874	0.0342112	0.0135169		0.0643559	0.00949009	0.079664	0.010413	0.0900396	0.0102706	0.0887448	0.0107198	0.110556	0.0117568	0.102942	0.011585
464.5	0.110308	0.0149686	0.160207	0.014206	0.125454	0.0145676	0.107924	0.0130296	0.140036	0.0146978	0.145495	0.0158592		0.0177579	0.0101925	0.0310045	0.0112744	0.0243408	0.0123758	0.0118604	0.0105458	0.0175582	0.0105088	0.0234872	0.0133724		0.0510854	0.00954937	0.0734976	0.0104105	0.0715527	0.010445	0.0845973	0.010892	0.0949172	0.0119217	0.0914142	0.0120968
474.5	0.105626	0.0139795	0.149353	0.0133463	0.115279	0.0136399	0.0988662	0.0126859	0.124626	0.014107	0.12793	0.0151185		0.0159747	0.0102075	0.0215472	0.0119573	0.0154349	0.0120975	0.00537989	0.0108711	0.0153246	0.0110502	0.0144858	0.0129255		0.0315067	0.00982378	0.0636532	0.010707	0.0495025	0.0103616	0.0683821	0.0106783	0.072266	0.0119435	0.0765533	0.0125201
484.5	0.0949893	0.0126636	0.126896	0.0117449	0.101944	0.0122131	0.0859554	0.0115692	0.105208	0.0126836	0.102819	0.0137624		0.0142949	0.0104299	0.0174231	0.0125015	0.00996316	0.0108589	0.00189816	0.0103573	0.0154625	0.0107192	0.0120383	0.0117422		0.016784	0.00955831	0.0476726	0.00993678	0.0345333	0.00947245	0.0474404	0.0102246	0.0506959	0.011586	0.055703	0.0120522
494.5	0.0655815	0.00954139	0.0858625	0.00849641	0.0698145	0.00913731	0.0592054	0.00856643	0.071036	0.00929264	0.0663839	0.0103383		0.00902109	0.00871329	0.0124545	0.0099111	0.00769967	0.00846155	0.00219477	0.00794475	0.0110919	0.00826322	0.0127631	0.00901866		0.00774812	0.00765588	0.0305351	0.00782689	0.0219067	0.00751473	0.0245531	0.00807173	0.0319751	0.00900189	0.0321907	0.00926992
