# Supplementary material for: Temporal multiplexing of perception and memory codes in IT cortex
Source: Nature. 2024 May 15;629(8013):861–8. doi: 10.1038/s41586-024-07349-5 (PMC11111405; doi:10.1038/s41586-024-07349-5)
Supplement: Supplementary file 6 — Source Data Fig. 2 [file 41586_2024_7349_MOESM6_ESM.xlsx]

## Sheet: Figure 2a
AM										PR										TP
Bottom						Top				Bottom						Top				Bottom						Top
Green circles		color				Green circles				Green circles		color				Green circles				Green circles		color				Green circles
x	y	R	G	B		x	y	SEM		x	y	R	G	B		x	y	SEM		x	y	R	G	B		x	y	SEM
-0.0300334	-0.0666825	0.0833333	0	0.916667		-0.0300334	-8.96507	1.32802		0.0575478	0.00421233	0.533333	0	0.466667		0.0575478	2.72457	1.59363		0.0128047	0.0267288	0.219298	0	0.780702		0.0128047	-0.856222	1.22438
0.0419307	-0.0353261	0.440909	0	0.559091		0.0419307	6.70558	2.70212		0.0803317	0.0904986	0.577778	0	0.422222		0.0803317	3.52138	1.59363		0.00792042	0.032045	0.157895	0	0.842105		0.00792042	-1.78584	0.975892
-0.00750047	-0.0210575	0.240909	0	0.759091		-0.00750047	-2.05936	2.39044		0.0202807	-0.0654194	0.388889	0	0.611111		0.0202807	0.134927	1.90723		0.0461744	0.0402877	0.263158	0	0.736842		0.0461744	-0.192211	1.25987
0.0123179	-0.102715	0.313636	0	0.686364		0.0123179	1.12789	4.43647		0.00635311	-0.00526023	0.311111	0	0.688889		0.00635311	-1.2595	1.59363		0.087284	-0.0752038	0.394737	0	0.605263		0.087284	1.79982	1.70587
0.0282655	-0.00981233	0.622727	0	0.377273		0.0282655	14.6737	5.85535		0.0385123	0.0065278	0.4	0	0.6		0.0385123	0.33413	1.4907		-0.0113777	0.0431989	0.482456	0	0.517544		-0.0113777	3.12784	2.80146
0.0453008	0.00783162	0.227273	0	0.772727		0.0453008	-2.65697	2.98805		-0.0356824	0.0713154	0.296296	0	0.703704		-0.0356824	-1.5251	1.67983		0.0385942	0.0614233	0.394737	0	0.605263		0.0385942	1.79982	2.46669
0.00941469	-0.0807868	0.186364	0	0.813636		0.00941469	-4.4498	1.4907		0.0173323	-0.0936321	0.311111	0	0.688889		0.0173323	-1.2595	0.975892		0.0449769	0.0346415	0.657895	0	0.342105		0.0449769	5.78388	2.46669
0.0333391	-0.120439	0.189394	0	0.810606		0.0333391	-4.317	4.41455		-0.0317482	0.0358352	0.266667	0	0.733333		-0.0317482	-2.05631	1.4907		0.0168212	-0.00404643	0.307018	0	0.692982		0.0168212	0.471799	1.59915
Yellow circles		color				Yellow circles				Yellow circles		color				Yellow circles				Yellow circles		color				Yellow circles
x	y	R	G	B		x	y	SEM		x	y	R	G	B		x	y	SEM		x	y	R	G	B		x	y	SEM
0.0191729	-0.113684	0.409091	0	0.590909		0.0191729	5.31116	6.97211		0.101527	-0.122154	0.833333	0	0.166667		0.101527	8.10305	1.90723		-0.0317045	0.0483337	0.368421	0	0.631579		-0.0317045	1.40141	2.9814
0.0037366	0.0607462	0.477273	0	0.522727		0.0037366	8.2992	4.30328		-0.0148714	0.0595988	0.0888889	0	0.911111		-0.0148714	-5.24356	0.975892		-0.00228812	0.0355996	0.175439	0	0.824561		-0.00228812	-1.52023	1.32802
-0.00937744	0.0619001	0.431818	0	0.568182		-0.00937744	6.30717	4.14675		0.0430667	0.0602626	0.711111	0	0.288889		0.0430667	5.91182	3.42722		-0.0310268	-0.00735924	0.368421	0	0.631579		-0.0310268	1.40141	2.9814
0.00128114	0.0883563	1	0	0		0.00128114	31.2076	7.51976		0.0769635	0.0792239	0.222222	0	0.777778		0.0769635	-2.85312	2.3002		-0.0778384	-0.0388813	0.131579	0	0.868421		-0.0778384	-2.18424	1.36082
-0.033905	-0.025943	0.272727	0	0.727273		-0.033905	-0.66494	2.50659		0.0411628	-0.0307818	0.814815	0	0.185185		0.0411628	7.77105	3.51361		-0.0160996	0.0201469	0	0	1		-0.0160996	-4.17627	0
-0.0477429	1.80189e-05	0.113636	0	0.886364		-0.0477429	-7.63705	1.25987		-0.026401	0.00264228	0.833333	0	0.166667		-0.026401	8.10305	3.40204		-0.0362203	-0.0736371	0.157895	0	0.842105		-0.0362203	-1.78584	1.59363
-0.0569936	0.0102976	0.25	0	0.75		-0.0569936	-1.66096	6.19348		0.0595547	0.00196609	0.37037	0	0.62963		0.0595547	-0.197078	1.32802		-0.0299663	-0.00371584	0.105263	0	0.894737		-0.0299663	-2.58265	0.975892
0.0359723	0.0426779	0.689394	0	0.310606		0.0359723	17.5954	5.00437		0.0672772	0.0360236	0.296296	0	0.703704		0.0672772	-1.5251	2.65604		0.0371565	-0.0643523	0.421053	0	0.578947		0.0371565	2.19823	2.03148
0.0575081	0.0305914	0.613636	0	0.386364		0.0575081	14.2753	5.21999		0.0665112	0.0284495	0.577778	0	0.422222		0.0665112	3.52138	0.975892		-0.0110695	0.0409578	0.131579	0	0.868421		-0.0110695	-2.18424	1.36082
blue/red dots		color				Line				blue/red dots		color				Line				blue/red dots		color				Line
x	y	R	G	B		x	y	SEM		x	y	R	G	B		x	y	SEM		x	y	R	G	B		x	y	SEM
-0.0351097	0.101736	0.00454545	0	0.995455		-0.0838764	-6.29796	0.71528		-0.0390291	-0.0325907	0	0	1		-0.0700424	-3.0663	0.266031		0.00370141	0.0386244	0	0	1		-0.0732697	-1.67201	0.579478
-0.0329825	-0.0179248	0.0227273	0	0.977273		-0.0584765	-5.37185	0.395982		-0.0687656	-0.0121493	0	0	1		-0.0458926	-2.18762	0.241794		-0.00584095	0.0371876	0	0	1		-0.0536217	-1.76003	0.217146
-0.0155615	-0.0764	0.0227273	0	0.977273		-0.0370508	-3.40977	0.320625		-0.0628707	-0.0173907	0.0555556	0	0.944444		-0.0241217	-1.43078	0.16093		-0.060807	-0.0220034	0	0	1		-0.0331424	-1.51589	0.129888
-0.0340425	0.0260726	0.0227273	0	0.977273		-0.0133103	-1.53442	0.286557		-0.0400927	0.0207491	0.0555556	0	0.944444		-0.00353808	-0.715244	0.15783		-0.0261602	0.0330914	0	0	1		-0.0128589	-0.82905	0.113985
-0.0878202	0.010683	0.0227273	0	0.977273		0.00883038	1.3026	0.312243		-0.0415672	-0.00201985	0.0555556	0	0.944444		0.0181763	0.536352	0.170444		-0.0584645	0.00707561	0	0	1		0.00746429	-0.218443	0.121203
-0.0946703	-0.00573358	0.0409091	0	0.959091		0.0313015	2.64843	0.502117		-0.015862	0.0334784	0.0740741	0	0.925926		0.0405722	1.83006	0.216648		0.00140351	-0.00361533	0	0	1		0.0275916	0.918289	0.169602
-0.0860891	-0.0627393	0.0409091	0	0.959091		0.0535768	6.14543	0.708923		-0.00906274	-0.010559	0.0740741	0	0.925926		0.0630496	2.60077	0.322015		-0.0428091	0.00860766	0	0	1		0.0480873	2.30767	0.245764
-0.11841	0.0151659	0.0409091	0	0.959091		0.0747609	9.29522	1.34475		-0.0361591	-0.000734143	0.0740741	0	0.925926		0.0867868	4.58195	0.454526		-0.0487648	-0.0463661	0	0	1		0.0720705	3.78792	0.347322
-0.095351	-0.0560911	0.0454545	0	0.954545		0.0999448	16.2975	2.25857		-0.0780385	0.0125898	0.0740741	0	0.925926						-0.00388694	0.0385307	0	0	1
-0.0331535	-0.0172731	0.0454545	0	0.954545						-0.016381	0.0498039	0.0740741	0	0.925926						0.00031002	-0.0511714	0	0	1
-0.0639959	-0.0260649	0.0454545	0	0.954545						-0.0298223	0.0544596	0.0740741	0	0.925926						-0.0203248	0.0145249	0	0	1
-0.0579678	0.00280334	0.0530303	0	0.94697						-0.0213701	0.0380675	0.0740741	0	0.925926						-0.0395017	-0.00217004	0	0	1
-0.0186253	0.0228885	0.0530303	0	0.94697						-0.0506469	-0.0136502	0.0740741	0	0.925926						-0.0346723	-0.00749824	0	0	1
-0.0622332	-0.0247529	0.0530303	0	0.94697						-0.0100901	-0.0235901	0.0740741	0	0.925926						-0.0431666	-0.0751661	0	0	1
-0.0471265	-0.0460464	0.0530303	0	0.94697						-0.0489129	-0.00505097	0.0888889	0	0.911111						-0.0309182	0.0241265	0	0	1
-0.0513162	0.0213786	0.0590909	0	0.940909						-0.0099509	0.0505917	0.0888889	0	0.911111						-0.019229	-0.00503277	0	0	1
-0.0319177	0.00175734	0.0590909	0	0.940909						-0.0265036	0.0161525	0.0888889	0	0.911111						-0.00588245	-0.00595881	0	0	1
-0.0664327	0.0164398	0.0590909	0	0.940909						-0.0279584	-0.070043	0.0888889	0	0.911111						-0.022556	-0.00319989	0	0	1
-0.0110781	-0.0515691	0.0590909	0	0.940909						-0.0133934	0.0385377	0.0888889	0	0.911111						-0.00175751	0.0777665	0	0	1
-0.0633948	0.0736627	0.0590909	0	0.940909						-0.0331353	0.0514301	0.111111	0	0.888889						-0.0238371	-0.0464104	0.037594	0	0.962406
-0.0586047	-0.0366586	0.0590909	0	0.940909						-0.0257249	-0.0950179	0.111111	0	0.888889						-0.0712713	-0.0187743	0.037594	0	0.962406
-0.0368354	-0.0147386	0.0590909	0	0.940909						-0.0304267	0.032092	0.111111	0	0.888889						-0.0350469	-0.0101535	0.037594	0	0.962406
-0.030347	-0.0682255	0.0590909	0	0.940909						-0.012016	-0.0063477	0.111111	0	0.888889						-0.00925009	-0.0647828	0.037594	0	0.962406
-0.0731447	0.0497696	0.0681818	0	0.931818						-0.0100146	-0.0332632	0.111111	0	0.888889						-0.0411037	0.0482246	0.0438596	0	0.95614
-0.0802775	-0.0748693	0.0681818	0	0.931818						-0.0835204	0.0283176	0.111111	0	0.888889						-0.0412574	-0.0370477	0.0438596	0	0.95614
-0.0201822	0.0357406	0.0681818	0	0.931818						-0.0479794	-0.000446662	0.111111	0	0.888889						-0.0426258	-0.0772285	0.0438596	0	0.95614
-0.0375499	0.0129773	0.0681818	0	0.931818						-0.0814812	0.0167649	0.111111	0	0.888889						-0.020833	0.045703	0.0438596	0	0.95614
-0.0724009	0.0208262	0.0681818	0	0.931818						-0.00901174	-0.0465466	0.111111	0	0.888889						-0.0436508	-0.00999894	0.0438596	0	0.95614
-0.0422853	-0.0597165	0.0681818	0	0.931818						-0.0540212	0.0119016	0.111111	0	0.888889						-0.0296925	0.00652084	0.0438596	0	0.95614
-0.0233138	0.00349214	0.0772727	0	0.922727						-0.075291	0.0331165	0.111111	0	0.888889						-0.0554335	0.0633303	0.0438596	0	0.95614
-0.0743933	0.0293865	0.0772727	0	0.922727						-0.0393902	0.0323055	0.111111	0	0.888889						-0.0245567	-0.0148297	0.0438596	0	0.95614
-0.0371978	0.0552213	0.0772727	0	0.922727						0.0345354	-0.0581387	0.111111	0	0.888889						-0.0316248	0.0175328	0.0438596	0	0.95614
-0.0388226	-0.00334524	0.0772727	0	0.922727						-0.0536905	0.00912418	0.111111	0	0.888889						-0.024361	-0.0480494	0.0438596	0	0.95614
-0.0545993	0.0628659	0.0772727	0	0.922727						-0.020914	0.0320837	0.111111	0	0.888889						0.00562598	-0.0279057	0.0438596	0	0.95614
-0.0841478	0.0215427	0.0772727	0	0.922727						-0.0244792	-0.0109966	0.111111	0	0.888889						-0.0406079	-0.0103468	0.0438596	0	0.95614
-0.0312413	0.0974187	0.0772727	0	0.922727						-0.0525159	-0.0592503	0.111111	0	0.888889						-0.033368	0.0749911	0.0438596	0	0.95614
-0.0300334	-0.0666825	0.0833333	0	0.916667						-0.0474514	-0.0130731	0.111111	0	0.888889						-0.0405928	-0.0572161	0.0438596	0	0.95614
-0.018053	0.0578131	0.0833333	0	0.916667						-0.0500789	0.0201468	0.111111	0	0.888889						-0.027054	-0.0208787	0.0438596	0	0.95614
-0.027704	-0.0159945	0.0833333	0	0.916667						-0.0333061	-0.0812647	0.111111	0	0.888889						-0.00785211	-0.0678901	0.0438596	0	0.95614
-0.0294074	0.00237023	0.0833333	0	0.916667						0.0085201	-0.00645534	0.111111	0	0.888889						-0.0337362	0.00491205	0.0438596	0	0.95614
-0.0569671	0.00762168	0.0833333	0	0.916667						-0.0122909	-0.0276901	0.111111	0	0.888889						-0.0156736	0.0631001	0.0438596	0	0.95614
-0.0215409	-0.0235647	0.0909091	0	0.909091						-0.0782775	0.0508227	0.111111	0	0.888889						-0.0410543	0.0475584	0.0438596	0	0.95614
-0.0679245	-0.0535645	0.0909091	0	0.909091						-0.0636055	0.0380983	0.111111	0	0.888889						-0.00737152	-0.0231886	0.0438596	0	0.95614
-0.053426	0.004154	0.0909091	0	0.909091						-0.0221402	0.023342	0.111111	0	0.888889						-0.082653	0.0400806	0.0438596	0	0.95614
-0.0316497	-0.0971655	0.0909091	0	0.909091						-0.041215	-0.0407007	0.133333	0	0.866667						-0.0415239	-0.016695	0.0438596	0	0.95614
-0.0362517	-0.0470746	0.0909091	0	0.909091						-0.0365437	0.0365599	0.133333	0	0.866667						-0.0164503	-0.0511627	0.0438596	0	0.95614
-0.0101535	-0.0282929	0.0909091	0	0.909091						-0.074811	-0.0402052	0.133333	0	0.866667						-0.0690307	-0.0230272	0.0438596	0	0.95614
-0.0543106	-0.0657918	0.0909091	0	0.909091						-0.0491382	-0.0405053	0.133333	0	0.866667						-0.0399675	-0.0308841	0.0438596	0	0.95614
-0.0461141	0.0191521	0.0909091	0	0.909091						-0.0791175	-0.10441	0.133333	0	0.866667						0.019949	-0.0057422	0.0526316	0	0.947368
0.0187397	-0.0213741	0.0954545	0	0.904545						-0.0164381	0.0840928	0.133333	0	0.866667						-0.0323399	-0.00818269	0.0526316	0	0.947368
-0.0437165	0.0244143	0.0954545	0	0.904545						-0.0465887	0.0284234	0.133333	0	0.866667						-0.0351069	-0.00728846	0.0526316	0	0.947368
0.000582095	-0.04874	0.0954545	0	0.904545						-0.062376	-0.0498137	0.133333	0	0.866667						-0.00636657	0.0170341	0.0526316	0	0.947368
-0.0462452	-0.00926829	0.0954545	0	0.904545						-0.0495705	-0.0408204	0.133333	0	0.866667						-0.0247414	0.0142398	0.0526316	0	0.947368
-0.0575557	-0.00983189	0.0954545	0	0.904545						-0.0451468	-0.0438995	0.133333	0	0.866667						0.0149616	0.0524914	0.0526316	0	0.947368
-0.0719467	-0.0456233	0.0954545	0	0.904545						-0.000476539	0.0253243	0.133333	0	0.866667						0.021381	0.0261003	0.0526316	0	0.947368
-0.0619704	-0.00843269	0.0954545	0	0.904545						-0.0447041	-0.00246158	0.133333	0	0.866667						-0.0285519	-0.0197384	0.0526316	0	0.947368
-0.0126733	0.0358397	0.0954545	0	0.904545						-0.0171862	-0.0551103	0.133333	0	0.866667						-0.0165135	-0.045824	0.0526316	0	0.947368
0.0136186	-0.0356344	0.0954545	0	0.904545						-0.0327797	-0.00157959	0.133333	0	0.866667						0.0195716	0.0761585	0.0526316	0	0.947368
-0.0562304	-0.013296	0.0954545	0	0.904545						-0.0472054	0.0486924	0.133333	0	0.866667						-0.0100102	0.0288082	0.0526316	0	0.947368
-0.0431446	0.0389333	0.0954545	0	0.904545						-0.0601239	0.0708864	0.133333	0	0.866667						-0.0343924	0.0430072	0.0526316	0	0.947368
-0.00674071	-0.00578121	0.0954545	0	0.904545						0.0100404	-0.0126195	0.133333	0	0.866667						0.0105806	-0.0153785	0.0526316	0	0.947368
-0.0579528	-0.000804727	0.0954545	0	0.904545						-0.0266967	-0.0182275	0.148148	0	0.851852						0.00206434	0.0795286	0.0526316	0	0.947368
-0.0170493	-0.000263734	0.0954545	0	0.904545						-0.0240483	0.0150375	0.148148	0	0.851852						-0.0124047	0.0205501	0.0526316	0	0.947368
-0.0245923	0.0479758	0.0954545	0	0.904545						-0.00807432	-0.030473	0.148148	0	0.851852						-0.0463696	-0.0238207	0.0526316	0	0.947368
-0.0244636	-0.0613914	0.0954545	0	0.904545						0.0265689	0.0800827	0.148148	0	0.851852						-0.022368	0.0202519	0.0526316	0	0.947368
-0.021592	-0.0512266	0.0984848	0	0.901515						-0.0401781	0.0247271	0.148148	0	0.851852						0.0218584	-0.023642	0.0526316	0	0.947368
-0.0094206	0.0105333	0.0984848	0	0.901515						-0.0203488	-0.0557634	0.148148	0	0.851852						-0.0603284	-0.0135067	0.0526316	0	0.947368
-0.0649943	0.0168964	0.0984848	0	0.901515						0.0148338	0.0441043	0.148148	0	0.851852						-0.0518138	-0.0348433	0.0526316	0	0.947368
-0.0552292	-0.0595164	0.0984848	0	0.901515						-0.0114629	-0.0418568	0.148148	0	0.851852						0.0142941	-0.0472035	0.0526316	0	0.947368
-0.0363034	0.0334923	0.113636	0	0.886364						-0.0740692	0.0155029	0.148148	0	0.851852						0.00922608	-0.00046932	0.0526316	0	0.947368
-0.0874936	-0.0228983	0.113636	0	0.886364						-0.0377671	0.0421229	0.148148	0	0.851852						-0.0326978	0.0512765	0.0526316	0	0.947368
-0.0422931	0.0993797	0.113636	0	0.886364						-0.0440602	0.00510275	0.148148	0	0.851852						0.0134215	-0.0144563	0.0526316	0	0.947368
-0.0367411	-0.0971001	0.113636	0	0.886364						-0.0118509	-0.00556447	0.148148	0	0.851852						-0.0272495	-0.0199148	0.0526316	0	0.947368
-0.0209939	-0.0248685	0.113636	0	0.886364						-0.0101536	-0.0107451	0.148148	0	0.851852						-0.0602076	-0.0118464	0.0657895	0	0.934211
-0.0497231	-0.0420742	0.113636	0	0.886364						-0.030808	-0.0397457	0.148148	0	0.851852						0.0328703	-0.0479739	0.0657895	0	0.934211
-0.0477618	-0.129087	0.113636	0	0.886364						0.00230619	0.0521496	0.148148	0	0.851852						-0.022336	-0.0931959	0.0657895	0	0.934211
-0.04781	0.0070404	0.113636	0	0.886364						-0.000237684	0.0336064	0.148148	0	0.851852						-0.00445415	0.0153182	0.0657895	0	0.934211
-0.0649795	-0.107104	0.113636	0	0.886364						-0.00978295	-0.011173	0.148148	0	0.851852						0.000529338	0.0617751	0.075188	0	0.924812
-0.0604557	0.025322	0.113636	0	0.886364						0.00665597	0.0252814	0.166667	0	0.833333						-0.0339531	-0.0388972	0.075188	0	0.924812
-0.091398	0.0619689	0.113636	0	0.886364						-0.00195437	-0.0223071	0.166667	0	0.833333						-0.0401836	0.0197248	0.0877193	0	0.912281
-0.000581259	-0.0181942	0.113636	0	0.886364						-0.0129691	0.0198334	0.166667	0	0.833333						-0.0441865	0.0372098	0.0877193	0	0.912281
-0.029066	0.00483441	0.113636	0	0.886364						-0.00259925	0.0120059	0.166667	0	0.833333						0.00372651	0.0240487	0.0877193	0	0.912281
-0.0517989	-0.0118789	0.113636	0	0.886364						-0.0331814	0.0187576	0.166667	0	0.833333						-0.0247789	-0.0367256	0.0877193	0	0.912281
-0.0520606	-0.0417555	0.113636	0	0.886364						-0.0273354	0.00438209	0.166667	0	0.833333						0.00129361	-0.0380931	0.0877193	0	0.912281
-0.0470223	0.0273414	0.113636	0	0.886364						0.000919568	-0.0768215	0.166667	0	0.833333						0.04945	-0.0127619	0.0877193	0	0.912281
-0.0415474	-0.0238036	0.113636	0	0.886364						-0.0501325	0.0446607	0.166667	0	0.833333						0.00650517	0.0341022	0.0877193	0	0.912281
0.0399678	-0.074308	0.113636	0	0.886364						-0.0210173	-0.0528168	0.166667	0	0.833333						-0.00629041	-0.140759	0.0877193	0	0.912281
0.00138207	0.00706296	0.113636	0	0.886364						0.0165933	0.031358	0.166667	0	0.833333						0.0065706	0.0071399	0.0877193	0	0.912281
-0.0340631	-0.00539131	0.113636	0	0.886364						0.00520994	0.00710034	0.166667	0	0.833333						0.00698647	0.0238194	0.0877193	0	0.912281
-0.0534523	0.0371895	0.113636	0	0.886364						-0.0146627	0.000226326	0.166667	0	0.833333						-0.012462	-0.0066247	0.0877193	0	0.912281
-0.0368721	0.0687087	0.113636	0	0.886364						-0.0242082	-0.0116374	0.177778	0	0.822222						0.0203417	-0.0799843	0.0877193	0	0.912281
-0.0634263	-0.00840759	0.113636	0	0.886364						-0.00965877	0.0275277	0.177778	0	0.822222						-0.0130082	-0.0047906	0.0877193	0	0.912281
-0.0108315	0.0647235	0.113636	0	0.886364						0.003836	-0.0717035	0.177778	0	0.822222						-0.0305188	0.0113254	0.0877193	0	0.912281
-0.041014	-0.00402636	0.113636	0	0.886364						-0.0135935	-0.024117	0.177778	0	0.822222						0.0129695	0.0148908	0.0877193	0	0.912281
-0.0162045	-0.0148004	0.113636	0	0.886364						-0.00511912	-0.0773547	0.177778	0	0.822222						-0.0230349	0.0356652	0.0877193	0	0.912281
-0.0388582	-0.00320361	0.113636	0	0.886364						-0.0403014	-0.0762187	0.177778	0	0.822222						0.0130397	-0.0500214	0.0877193	0	0.912281
-0.0486639	0.0426247	0.113636	0	0.886364						-0.0650678	-0.0140868	0.177778	0	0.822222						0.0234448	0.0594244	0.0877193	0	0.912281
-0.0551087	-0.020708	0.113636	0	0.886364						-0.00840974	0.0612336	0.177778	0	0.822222						-0.00228719	-0.0328882	0.0877193	0	0.912281
0.0501445	-0.0392572	0.113636	0	0.886364						-0.0529091	-0.0847999	0.177778	0	0.822222						-0.0612932	0.0253813	0.0877193	0	0.912281
-0.00553274	0.0164815	0.128788	0	0.871212						0.020793	-0.00710191	0.177778	0	0.822222						-0.0171604	-0.0029841	0.0877193	0	0.912281
-0.0555873	-0.0820845	0.128788	0	0.871212						-0.0162212	-0.0290704	0.177778	0	0.822222						-0.0111346	-0.0274093	0.0877193	0	0.912281
-0.031967	-0.0854523	0.128788	0	0.871212						-0.0307486	-0.0798202	0.177778	0	0.822222						-0.07476	0.0285573	0.0877193	0	0.912281
0.000434713	-0.0295592	0.128788	0	0.871212						0.016738	-0.1098	0.177778	0	0.822222						-0.0325683	-0.0103414	0.0877193	0	0.912281
-0.0130199	0.0739866	0.128788	0	0.871212						-0.0315565	-0.0128709	0.177778	0	0.822222						-0.0282146	-0.0147077	0.0877193	0	0.912281
0.0382209	-0.0560682	0.128788	0	0.871212						-0.0312951	-0.0837578	0.177778	0	0.822222						-0.0375568	-0.0110525	0.0877193	0	0.912281
-0.0643926	-0.00689719	0.128788	0	0.871212						-0.0508801	0.0374267	0.177778	0	0.822222						-0.0674818	0.0227652	0.0877193	0	0.912281
-0.0409834	0.00246497	0.131818	0	0.868182						-0.0134334	0.012093	0.177778	0	0.822222						0.00783457	0.0268299	0.0877193	0	0.912281
-0.0442032	-0.0934329	0.131818	0	0.868182						-0.0437876	0.0343002	0.177778	0	0.822222						0.00336188	-0.0280311	0.0877193	0	0.912281
-0.034187	-0.00617444	0.131818	0	0.868182						-0.0733294	0.00574118	0.185185	0	0.814815						-0.0214768	-0.00706621	0.0877193	0	0.912281
-0.0208438	0.0159401	0.131818	0	0.868182						-0.0670116	-0.0148242	0.185185	0	0.814815						-0.0364299	-0.0298658	0.0877193	0	0.912281
-0.0556867	0.0282506	0.131818	0	0.868182						-0.0344722	-0.0481391	0.185185	0	0.814815						0.0079339	0.0592457	0.0877193	0	0.912281
-0.0557209	-0.0220092	0.131818	0	0.868182						-0.0521486	-0.0388006	0.185185	0	0.814815						-0.0391411	-0.0447003	0.0877193	0	0.912281
-0.0667783	0.0283651	0.131818	0	0.868182						-0.007422	-0.01861	0.185185	0	0.814815						-0.0471156	0.00960897	0.0877193	0	0.912281
-0.00110879	-0.0224839	0.131818	0	0.868182						-0.0146418	0.00143676	0.185185	0	0.814815						-0.0337397	-0.0226504	0.105263	0	0.894737
-0.0590247	0.000494401	0.131818	0	0.868182						-0.0249189	-0.0201797	0.185185	0	0.814815						-0.0499329	-0.102433	0.105263	0	0.894737
0.0294919	0.0107782	0.131818	0	0.868182						-0.0581065	0.00191062	0.222222	0	0.777778						0.0119725	0.0463148	0.105263	0	0.894737
-0.0148599	0.0135888	0.131818	0	0.868182						-0.028115	-0.0854714	0.222222	0	0.777778						-0.0596251	0.043696	0.105263	0	0.894737
-0.0115648	-0.0211619	0.131818	0	0.868182						-0.00618309	0.0107435	0.222222	0	0.777778						-0.0368457	0.00464504	0.105263	0	0.894737
0.0435789	-0.109935	0.136364	0	0.863636						-0.0206583	-0.10011	0.222222	0	0.777778						0.000923256	0.00883632	0.105263	0	0.894737
0.0324366	0.000617722	0.136364	0	0.863636						0.00457382	-0.0179465	0.222222	0	0.777778						-0.0204862	0.0120713	0.105263	0	0.894737
-0.0767369	0.0162569	0.136364	0	0.863636						-0.0264173	-0.0253302	0.222222	0	0.777778						-0.0257308	0.0457308	0.105263	0	0.894737
0.00572526	-0.00937202	0.136364	0	0.863636						-0.0144675	-0.0168978	0.222222	0	0.777778						0.0177815	-0.0573839	0.105263	0	0.894737
-0.041024	0.073402	0.136364	0	0.863636						-0.0503464	-0.00227096	0.222222	0	0.777778						-0.00871128	-0.0167119	0.105263	0	0.894737
-0.0110142	0.0488831	0.136364	0	0.863636						0.00710495	0.00731227	0.222222	0	0.777778						-0.0124843	0.0540309	0.105263	0	0.894737
0.00491524	-0.00185799	0.136364	0	0.863636						0.0136962	-0.00949408	0.222222	0	0.777778						0.016014	-0.00426594	0.105263	0	0.894737
-0.0172969	-0.0294763	0.136364	0	0.863636						0.0491427	0.000170952	0.222222	0	0.777778						-0.0299621	0.0415552	0.105263	0	0.894737
-0.00501261	-0.0543431	0.136364	0	0.863636						-0.0395803	-0.000105816	0.222222	0	0.777778						-0.000491372	-0.0266963	0.105263	0	0.894737
-0.0234827	-0.0235167	0.136364	0	0.863636						-0.0130852	0.0380565	0.222222	0	0.777778						-0.0530641	0.0349316	0.105263	0	0.894737
-0.0449552	-0.0541987	0.136364	0	0.863636						0.000814238	0.0219652	0.222222	0	0.777778						-0.0183181	0.0171498	0.105263	0	0.894737
-0.0422152	0.00685698	0.136364	0	0.863636						0.000799149	-0.0334823	0.222222	0	0.777778						0.00198431	0.0251925	0.105263	0	0.894737
-0.00688103	0.000143912	0.136364	0	0.863636						-0.0170531	0.0197604	0.222222	0	0.777778						0.0182436	-0.0133229	0.105263	0	0.894737
-0.0448602	0.0139068	0.136364	0	0.863636						-0.0102761	0.0456045	0.222222	0	0.777778						0.00651396	0.00444362	0.105263	0	0.894737
0.0150652	-0.00591845	0.143939	0	0.856061						-0.00903933	-0.04101	0.222222	0	0.777778						-0.0587173	-0.00633571	0.105263	0	0.894737
-0.0149894	-0.0520241	0.143939	0	0.856061						-0.0195711	0.0158257	0.222222	0	0.777778						-0.0441363	-0.0470686	0.105263	0	0.894737
-0.0854261	0.10676	0.143939	0	0.856061						-0.0175659	-0.0362317	0.222222	0	0.777778						-0.0423253	-0.0267982	0.105263	0	0.894737
0.00122719	-0.0345829	0.143939	0	0.856061						-0.00728065	-0.162953	0.222222	0	0.777778						-0.070471	0.0358353	0.105263	0	0.894737
-0.0430414	-0.0296935	0.143939	0	0.856061						-0.00311869	0.0466706	0.222222	0	0.777778						0.00284647	-0.0606568	0.105263	0	0.894737
-0.0644629	-0.0158642	0.143939	0	0.856061						-0.0658305	0.0117177	0.222222	0	0.777778						-0.0238836	-0.00335498	0.105263	0	0.894737
-0.00019163	-0.0401679	0.143939	0	0.856061						-0.0555922	0.0130488	0.222222	0	0.777778						-0.0208512	-0.0454834	0.105263	0	0.894737
-0.0132591	0.00686083	0.143939	0	0.856061						-0.0403056	0.0458412	0.222222	0	0.777778						-0.0235981	-0.0349209	0.105263	0	0.894737
-0.0355246	0.0082892	0.143939	0	0.856061						0.00263124	0.00984825	0.222222	0	0.777778						-0.0151199	-0.0216954	0.105263	0	0.894737
-0.0533122	-0.0409098	0.143939	0	0.856061						0.00993686	-0.00316086	0.222222	0	0.777778						-0.0185758	-0.0224037	0.105263	0	0.894737
-0.0373899	-0.0904375	0.143939	0	0.856061						-0.0389622	0.0257221	0.222222	0	0.777778						0.00531918	0.029255	0.105263	0	0.894737
0.0055729	-0.00820909	0.143939	0	0.856061						-0.0273001	0.0372808	0.222222	0	0.777778						-0.0477216	0.0685291	0.105263	0	0.894737
0.0217598	0.0741184	0.143939	0	0.856061						-0.0142643	0.0754818	0.222222	0	0.777778						-0.018431	0.0199979	0.105263	0	0.894737
0.0247075	0.00171024	0.15	0	0.85						-0.0255854	-0.00119566	0.222222	0	0.777778						0.0115486	-0.0073744	0.105263	0	0.894737
-0.0455397	0.0178259	0.15	0	0.85						-0.071332	0.0165228	0.222222	0	0.777778						-0.00393315	0.117009	0.105263	0	0.894737
0.017644	0.0378056	0.15	0	0.85						-0.00739634	-0.0685396	0.222222	0	0.777778						0.000199471	-0.028773	0.112782	0	0.887218
-0.0158331	-0.0171281	0.15	0	0.85						-0.0592387	-0.00079838	0.222222	0	0.777778						0.00202384	-0.0368552	0.112782	0	0.887218
-0.0415574	0.0128542	0.15	0	0.85						-0.0466902	-0.00613025	0.222222	0	0.777778						0.0259689	0.0346387	0.131579	0	0.868421
-0.0393797	-0.155462	0.15	0	0.85						-0.048043	-0.0350952	0.222222	0	0.777778						-0.0120221	-0.0133012	0.131579	0	0.868421
-0.0558293	-0.016142	0.15	0	0.85						-0.0832035	-0.0335751	0.222222	0	0.777778						0.0142785	-0.0100087	0.131579	0	0.868421
-0.0304481	-0.0209032	0.15	0	0.85						0.00090887	-0.0199844	0.222222	0	0.777778						0.0411416	0.0212486	0.131579	0	0.868421
-0.045971	-0.0440462	0.15	0	0.85						0.011788	0.0496684	0.222222	0	0.777778						-0.0285483	0.0353342	0.131579	0	0.868421
-0.0250718	-0.0813809	0.15	0	0.85						-0.00923466	0.0278899	0.222222	0	0.777778						0.025224	0.0110065	0.131579	0	0.868421
-0.0074859	0.0266284	0.15	0	0.85						0.00977536	0.0255464	0.222222	0	0.777778						-0.0206933	0.0153525	0.131579	0	0.868421
-0.0621532	-0.0489398	0.15	0	0.85						0.0146287	-0.0116158	0.222222	0	0.777778						0.024276	-0.0167831	0.131579	0	0.868421
-0.00461792	0.00144268	0.15	0	0.85						-0.00296568	-0.00117712	0.222222	0	0.777778						-0.0300023	0.00746977	0.131579	0	0.868421
-0.0447941	-0.0456904	0.15	0	0.85						0.0146412	-0.00211298	0.222222	0	0.777778						0.00845194	0.0256674	0.131579	0	0.868421
-0.0195163	-0.04532	0.15	0	0.85						0.0568408	0.0156014	0.222222	0	0.777778						-0.0556923	-0.00317043	0.131579	0	0.868421
-0.0147937	0.0103924	0.15	0	0.85						0.0202885	-0.0596345	0.222222	0	0.777778						0.0021274	0.0334776	0.131579	0	0.868421
-0.0119738	0.0183126	0.15	0	0.85						-0.0320819	-0.0122748	0.222222	0	0.777778						-0.0415425	-0.00241915	0.131579	0	0.868421
-0.0602881	0.0235616	0.15	0	0.85						-0.0742447	0.0378105	0.222222	0	0.777778						-0.0615307	-0.00782641	0.131579	0	0.868421
-0.0431855	-0.0395872	0.159091	0	0.840909						-0.0681057	-0.0369542	0.222222	0	0.777778						-0.0347252	-0.0123098	0.131579	0	0.868421
-0.0225716	-0.00129968	0.159091	0	0.840909						-0.0174485	-0.00107843	0.222222	0	0.777778						0.0069612	-0.0587028	0.131579	0	0.868421
-0.00851652	-0.0568604	0.159091	0	0.840909						-0.0127468	0.00634886	0.222222	0	0.777778						0.00688172	-0.017575	0.131579	0	0.868421
-0.0795357	0.0469155	0.159091	0	0.840909						-0.0422897	-0.0831986	0.222222	0	0.777778						-0.0368849	-0.0247465	0.131579	0	0.868421
-0.056008	-0.0744688	0.159091	0	0.840909						0.0120851	0.00629522	0.222222	0	0.777778						-0.0298922	-0.00984465	0.131579	0	0.868421
-0.0493867	-0.000394826	0.159091	0	0.840909						0.0401248	-0.00703918	0.222222	0	0.777778						0.0151467	0.0295322	0.131579	0	0.868421
0.0311576	0.0324241	0.159091	0	0.840909						-0.0163557	-0.00676139	0.222222	0	0.777778						-0.0451433	0.00716749	0.131579	0	0.868421
0.0173917	0.0466468	0.159091	0	0.840909						-0.0162693	0.0724008	0.222222	0	0.777778						0.0175075	-0.00640867	0.131579	0	0.868421
-0.0216865	0.0338792	0.159091	0	0.840909						0.032106	0.0489532	0.222222	0	0.777778						-0.0770386	-0.00940386	0.131579	0	0.868421
0.0478692	-0.0303492	0.159091	0	0.840909						-0.00346764	0.0209335	0.222222	0	0.777778						-0.0124081	-0.00348369	0.131579	0	0.868421
-0.0780246	-0.0334481	0.159091	0	0.840909						-0.00943722	-0.000392502	0.222222	0	0.777778						-0.0256257	0.0464402	0.131579	0	0.868421
0.00787264	0.0162128	0.159091	0	0.840909						-0.0214563	-0.0195449	0.222222	0	0.777778						0.0140314	-0.0500031	0.131579	0	0.868421
-0.0754063	0.0164377	0.159091	0	0.840909						-0.0168732	-0.0289454	0.222222	0	0.777778						-0.0255673	-0.047882	0.131579	0	0.868421
-0.045293	-0.0282489	0.159091	0	0.840909						-0.0708914	-0.00551523	0.222222	0	0.777778						0.0204193	0.0274203	0.131579	0	0.868421
-0.0363078	0.108317	0.159091	0	0.840909						-0.00931003	0.0681303	0.222222	0	0.777778						-0.0340476	-0.0148535	0.131579	0	0.868421
0.0351608	-0.091239	0.159091	0	0.840909						-0.0185314	-0.0129766	0.222222	0	0.777778						-0.00101905	-0.00283199	0.131579	0	0.868421
0.0351971	0.000375861	0.159091	0	0.840909						0.0167171	0.0125476	0.222222	0	0.777778						-0.0430757	0.0590563	0.131579	0	0.868421
-0.0249834	-0.000494899	0.159091	0	0.840909						0.0156782	0.00330151	0.222222	0	0.777778						-0.0380645	0.0650542	0.131579	0	0.868421
-0.0911633	-0.0182201	0.159091	0	0.840909						-0.00726801	-1.57411e-05	0.222222	0	0.777778						-0.0374397	0.016795	0.131579	0	0.868421
-0.0287191	0.0250551	0.159091	0	0.840909						0.0142065	0.0494838	0.222222	0	0.777778						0.0109928	0.0177843	0.131579	0	0.868421
-0.0222419	-0.0231464	0.159091	0	0.840909						-0.00303842	-0.0945268	0.222222	0	0.777778						0.0413489	0.0273652	0.131579	0	0.868421
-0.0443734	0.018655	0.159091	0	0.840909						-0.0719263	-0.0232597	0.222222	0	0.777778						-0.0288312	-0.0589864	0.131579	0	0.868421
0.00350127	-0.0243404	0.159091	0	0.840909						-0.0154434	-0.0676842	0.222222	0	0.777778						-0.00685691	-0.0141861	0.131579	0	0.868421
-0.038605	-0.00837437	0.159091	0	0.840909						-0.0377889	-0.0147163	0.222222	0	0.777778						0.0289007	0.0380256	0.131579	0	0.868421
-0.00960891	-0.0382583	0.159091	0	0.840909						0.00136213	-0.0152759	0.222222	0	0.777778						-0.00402003	-0.0346396	0.131579	0	0.868421
-0.0438649	0.00475145	0.159091	0	0.840909						-0.0452555	-0.132893	0.222222	0	0.777778						-0.0326768	0.045118	0.131579	0	0.868421
0.0189727	-0.00771089	0.159091	0	0.840909						0.00459682	0.0125099	0.222222	0	0.777778						-0.0315279	-0.0253112	0.131579	0	0.868421
0.0813601	-0.0595978	0.159091	0	0.840909						-0.0475061	-0.0755198	0.222222	0	0.777778						-0.00318554	0.0203172	0.131579	0	0.868421
-0.0465058	-0.0691718	0.168182	0	0.831818						-0.0434869	-0.0241503	0.222222	0	0.777778						-0.0199799	0.0142671	0.131579	0	0.868421
0.0102602	-0.00872893	0.168182	0	0.831818						-0.0163561	-0.0113819	0.222222	0	0.777778						-0.0258845	0.0376541	0.131579	0	0.868421
0.0268343	0.0339904	0.168182	0	0.831818						0.0114152	-0.0554448	0.222222	0	0.777778						-0.0506568	0.0369849	0.131579	0	0.868421
-0.00562058	-0.00867457	0.168182	0	0.831818						-0.0804531	-0.00710357	0.222222	0	0.777778						-0.015233	-0.0112106	0.131579	0	0.868421
-0.0220861	0.0113533	0.168182	0	0.831818						-0.00968825	-0.0304377	0.222222	0	0.777778						-0.0264088	-0.0260536	0.131579	0	0.868421
-0.0435172	-0.0438727	0.168182	0	0.831818						0.0280899	-0.0080886	0.222222	0	0.777778						0.0509291	-0.0319409	0.131579	0	0.868421
-0.0389529	-0.0201365	0.168182	0	0.831818						-0.040143	-0.047671	0.222222	0	0.777778						0.0239781	0.0652323	0.131579	0	0.868421
0.0100409	-0.0754075	0.168182	0	0.831818						-0.0127223	-0.0157012	0.222222	0	0.777778						0.0139742	0.0159636	0.131579	0	0.868421
-0.0149873	0.00382535	0.168182	0	0.831818						0.00174404	-0.0580283	0.222222	0	0.777778						-0.0236453	-0.013651	0.131579	0	0.868421
0.0229554	-0.0779548	0.168182	0	0.831818						-0.0384662	0.0264121	0.222222	0	0.777778						-0.0210126	-0.021371	0.131579	0	0.868421
0.0021911	0.0408352	0.168182	0	0.831818						-0.050873	0.00973535	0.222222	0	0.777778						-0.0221515	0.0193176	0.131579	0	0.868421
-0.0343539	0.0126795	0.168182	0	0.831818						0.00718031	-0.0865031	0.222222	0	0.777778						-0.0200618	0.0568658	0.131579	0	0.868421
0.00362347	-0.0735006	0.168182	0	0.831818						-0.0273353	0.0343185	0.222222	0	0.777778						0.00171525	-0.0183239	0.131579	0	0.868421
-0.068568	-0.00704079	0.168182	0	0.831818						0.0269079	-0.0209669	0.222222	0	0.777778						-0.00289386	0.0353529	0.131579	0	0.868421
-0.0292289	0.0789519	0.168182	0	0.831818						0.000842523	0.0255675	0.222222	0	0.777778						-0.0520973	0.0271591	0.131579	0	0.868421
-0.0463915	-0.0404473	0.168182	0	0.831818						-0.03363	0.049379	0.222222	0	0.777778						0.010944	-0.0633411	0.131579	0	0.868421
-0.066862	-0.0332675	0.168182	0	0.831818						0.00867701	-0.0274898	0.222222	0	0.777778						-0.0687611	0.103258	0.131579	0	0.868421
-0.0351341	-0.0212197	0.174242	0	0.825758						0.0218047	-0.0110899	0.222222	0	0.777778						-0.0631822	-0.106195	0.131579	0	0.868421
-0.0612378	0.031135	0.174242	0	0.825758						0.0256835	0.0370984	0.222222	0	0.777778						-0.0508252	-0.0476044	0.131579	0	0.868421
-0.0279405	-0.0114331	0.174242	0	0.825758						0.015129	-0.00329334	0.222222	0	0.777778						-0.0254502	-0.0369879	0.131579	0	0.868421
0.00457977	-0.0232589	0.174242	0	0.825758						0.0204145	-0.0755878	0.222222	0	0.777778						-0.0154655	-0.00867379	0.131579	0	0.868421
0.0275156	0.0236177	0.174242	0	0.825758						-0.0699862	0.0635034	0.222222	0	0.777778						-0.000894895	-0.0177608	0.131579	0	0.868421
-0.0651882	-0.030035	0.174242	0	0.825758						-0.0657583	0.02253	0.222222	0	0.777778						-0.0060837	-0.00685186	0.131579	0	0.868421
0.0324179	0.033551	0.174242	0	0.825758						0.00169914	-0.0145169	0.222222	0	0.777778						-0.0296533	0.0284769	0.131579	0	0.868421
0.00245127	0.0549644	0.174242	0	0.825758						-0.0227486	-0.0231764	0.222222	0	0.777778						-0.00280537	-0.0341272	0.150376	0	0.849624
-0.00940513	-0.0498895	0.174242	0	0.825758						-0.0111948	0.0702451	0.222222	0	0.777778						-0.0293029	-0.0481469	0.150376	0	0.849624
-0.0374134	0.0017448	0.174242	0	0.825758						-0.0224587	-0.105933	0.222222	0	0.777778						-0.0138061	0.00788535	0.150376	0	0.849624
-0.00944014	0.0229536	0.174242	0	0.825758						-0.0345373	-0.0255029	0.222222	0	0.777778						-0.0126874	-0.000745831	0.150376	0	0.849624
-0.0118486	-0.107574	0.174242	0	0.825758						-0.0187052	-0.0422822	0.259259	0	0.740741						0.0113348	0.0356208	0.157895	0	0.842105
-0.0457802	-0.0536	0.174242	0	0.825758						-0.00654831	0.0615385	0.259259	0	0.740741						-0.040082	0.0118894	0.157895	0	0.842105
-0.0435638	-0.0849651	0.174242	0	0.825758						-0.000911736	0.0272657	0.259259	0	0.740741						-0.00370415	-0.0420083	0.157895	0	0.842105
-0.0313466	0.0109006	0.174242	0	0.825758						0.0083083	-0.0688486	0.259259	0	0.740741						-0.0083625	0.0606729	0.157895	0	0.842105
-0.0687268	-0.0414789	0.174242	0	0.825758						-0.0433923	-0.0833331	0.259259	0	0.740741						-0.02343	-0.00739883	0.157895	0	0.842105
0.00894499	-0.00775445	0.174242	0	0.825758						-0.0641631	-0.0345385	0.259259	0	0.740741						-0.0475249	-0.0081133	0.157895	0	0.842105
-0.0539436	-0.0557425	0.181818	0	0.818182						-0.00513694	-0.075451	0.266667	0	0.733333						-0.0426968	-0.0203188	0.157895	0	0.842105
-0.0402791	0.0340647	0.181818	0	0.818182						-0.0317482	0.0358352	0.266667	0	0.733333						-0.0131639	0.0560482	0.157895	0	0.842105
-0.0299286	0.0118821	0.181818	0	0.818182						-0.0151445	-0.028315	0.266667	0	0.733333						0.00316136	0.00505074	0.157895	0	0.842105
-0.0255278	0.0238811	0.181818	0	0.818182						-0.0147513	0.057992	0.266667	0	0.733333						0.00792042	0.032045	0.157895	0	0.842105
0.026279	0.000310094	0.181818	0	0.818182						0.00767282	-0.0135188	0.266667	0	0.733333						0.00799769	0.0331953	0.157895	0	0.842105
-0.0204524	0.00810808	0.181818	0	0.818182						-0.0231409	-0.060375	0.266667	0	0.733333						-0.00355676	-0.0234299	0.157895	0	0.842105
-0.00629086	-0.0727589	0.181818	0	0.818182						0.00742515	0.0304005	0.266667	0	0.733333						0.00516563	-0.0535846	0.157895	0	0.842105
0.00232677	-0.0304906	0.181818	0	0.818182						-0.0458957	0.0122629	0.266667	0	0.733333						0.023905	-0.0296334	0.157895	0	0.842105
-0.0235316	-0.0411106	0.181818	0	0.818182						0.0142291	-0.0510001	0.266667	0	0.733333						-0.0482495	-0.00573279	0.157895	0	0.842105
-0.000789122	-0.0477594	0.181818	0	0.818182						-0.0597266	-0.0158261	0.266667	0	0.733333						0.0486372	0.0241635	0.157895	0	0.842105
-0.00724851	0.0636052	0.181818	0	0.818182						0.0340507	-0.0733443	0.266667	0	0.733333						0.00729	-0.0166469	0.157895	0	0.842105
-0.0412347	0.0120282	0.181818	0	0.818182						-0.0379217	0.0341762	0.266667	0	0.733333						-0.000977809	-0.020208	0.157895	0	0.842105
-0.0264725	-0.0478783	0.181818	0	0.818182						-0.021873	-0.0349718	0.266667	0	0.733333						-0.00959532	-0.045877	0.157895	0	0.842105
-0.00956697	0.0196943	0.181818	0	0.818182						-0.0098526	0.0113624	0.266667	0	0.733333						0.0389553	-0.00969945	0.157895	0	0.842105
-0.0209136	-0.0648369	0.181818	0	0.818182						0.00582795	-0.040156	0.266667	0	0.733333						-0.0349017	0.0525113	0.157895	0	0.842105
-0.0335666	0.0236658	0.181818	0	0.818182						-0.0124566	0.0573952	0.266667	0	0.733333						-0.0193635	0.0326681	0.157895	0	0.842105
-0.0411445	-0.0026176	0.181818	0	0.818182						0.0162894	-0.0340612	0.266667	0	0.733333						-0.0340354	0.0653846	0.157895	0	0.842105
-0.00700553	-0.0388975	0.181818	0	0.818182						-0.0212834	-0.0648218	0.266667	0	0.733333						0.0143589	-0.055176	0.157895	0	0.842105
-0.0797013	-0.0278251	0.186364	0	0.813636						-0.0195779	-0.0564594	0.266667	0	0.733333						-0.00257318	-0.014491	0.157895	0	0.842105
-0.0516016	-0.0351943	0.186364	0	0.813636						-0.00166595	0.0781263	0.266667	0	0.733333						-0.0496895	-0.0345241	0.157895	0	0.842105
-0.00161535	-0.00199585	0.186364	0	0.813636						-0.00142994	0.0416704	0.266667	0	0.733333						0.00743485	0.00494561	0.157895	0	0.842105
-0.0326691	-0.0132366	0.186364	0	0.813636						-0.0275196	0.00705678	0.266667	0	0.733333						-0.00260718	0.0476269	0.157895	0	0.842105
0.0278847	-0.042965	0.186364	0	0.813636						-0.0190643	-0.0662737	0.266667	0	0.733333						0.00206238	0.00221923	0.157895	0	0.842105
0.00941469	-0.0807868	0.186364	0	0.813636						0.0491053	-0.0921793	0.266667	0	0.733333						-0.00264805	-0.0410973	0.157895	0	0.842105
-0.0488499	0.111671	0.186364	0	0.813636						-0.0476205	-0.0320179	0.266667	0	0.733333						-0.0154677	-0.0527169	0.157895	0	0.842105
-0.0226265	-0.00370624	0.186364	0	0.813636						0.0191248	-0.0177606	0.266667	0	0.733333						0.0251609	0.0178165	0.157895	0	0.842105
-0.0412147	0.0182243	0.186364	0	0.813636						0.00331225	0.0296703	0.266667	0	0.733333						0.0157111	0.0325334	0.157895	0	0.842105
-0.0171783	0.0467004	0.186364	0	0.813636						0.0241599	-0.0476713	0.266667	0	0.733333						-0.027611	-0.0153706	0.175439	0	0.824561
0.0102274	0.0207767	0.186364	0	0.813636						-0.0398371	-0.0500206	0.266667	0	0.733333						0.00697283	-0.0238756	0.175439	0	0.824561
-0.00274079	-0.0403358	0.186364	0	0.813636						-0.0244352	0.0238801	0.266667	0	0.733333						-0.0112803	0.00142597	0.175439	0	0.824561
-0.0606564	-0.00664198	0.186364	0	0.813636						0.000576738	-0.0288327	0.266667	0	0.733333						0.0196353	-0.0122712	0.175439	0	0.824561
-0.0425179	0.00762637	0.186364	0	0.813636						0.0470741	-0.000270014	0.266667	0	0.733333						-0.00378369	-0.0517532	0.175439	0	0.824561
-0.0336644	-0.00611231	0.186364	0	0.813636						-0.0343808	-0.111834	0.266667	0	0.733333						0.000552859	-0.0101883	0.175439	0	0.824561
-0.0453419	0.0234887	0.186364	0	0.813636						-0.00954403	-0.0786649	0.266667	0	0.733333						0.00491032	0.0122198	0.175439	0	0.824561
-0.00348146	0.0147677	0.186364	0	0.813636						0.0350833	-0.0434273	0.266667	0	0.733333						0.0102827	-0.0775153	0.175439	0	0.824561
-0.0820663	-0.0323929	0.186364	0	0.813636						-0.033908	0.000744666	0.266667	0	0.733333						-0.0070157	0.00790078	0.175439	0	0.824561
-0.033613	0.038139	0.186364	0	0.813636						-0.0306504	0.0292181	0.266667	0	0.733333						-0.000624265	0.0320077	0.175439	0	0.824561
-0.0301366	-0.0828692	0.186364	0	0.813636						0.0113666	0.00275773	0.266667	0	0.733333						-0.0208857	-0.0367722	0.175439	0	0.824561
-0.024431	-0.0498646	0.186364	0	0.813636						-0.0141584	-0.00547198	0.266667	0	0.733333						-0.0264586	0.0080387	0.175439	0	0.824561
-0.0131768	-0.0363845	0.186364	0	0.813636						0.0189091	-0.0279851	0.266667	0	0.733333						-0.0140021	0.000461838	0.175439	0	0.824561
-0.0577852	0.0351852	0.186364	0	0.813636						0.00635423	-0.0526288	0.277778	0	0.722222						-0.0216225	0.0288445	0.175439	0	0.824561
0.0114642	0.0280638	0.186364	0	0.813636						-0.0449393	-0.00772045	0.277778	0	0.722222						0.0101315	0.0319354	0.175439	0	0.824561
-0.00709865	-0.00279532	0.186364	0	0.813636						0.00953767	-0.00385099	0.277778	0	0.722222						0.0390834	0.0924635	0.175439	0	0.824561
-0.0280077	0.0678157	0.186364	0	0.813636						-0.0471267	-0.00450473	0.277778	0	0.722222						0.0130171	-0.0155306	0.175439	0	0.824561
0.0283796	0.0267712	0.186364	0	0.813636						-0.0593024	-0.0724023	0.277778	0	0.722222						-0.0372915	-0.0187574	0.175439	0	0.824561
-0.0170382	0.00125364	0.186364	0	0.813636						-0.059775	-0.0408756	0.277778	0	0.722222						-0.0500513	-0.0163396	0.175439	0	0.824561
-0.0214905	0.0300167	0.189394	0	0.810606						0.043503	-0.0180678	0.277778	0	0.722222						-0.0183632	0.00283742	0.175439	0	0.824561
-0.0556383	-0.0318295	0.189394	0	0.810606						-0.010857	-0.0622617	0.277778	0	0.722222						-0.0502429	0.0767504	0.175439	0	0.824561
0.0261169	-0.158399	0.189394	0	0.810606						-0.00384817	-0.0859329	0.277778	0	0.722222						-0.00170773	-0.0139488	0.175439	0	0.824561
0.0313838	0.0477649	0.189394	0	0.810606						-0.0114339	-0.0797784	0.277778	0	0.722222						-0.0472797	0.0571704	0.175439	0	0.824561
0.0155199	0.0100046	0.189394	0	0.810606						-0.040895	-0.0144012	0.277778	0	0.722222						-0.00534693	0.0544709	0.175439	0	0.824561
-0.0161176	-0.0571307	0.189394	0	0.810606						0.0449621	0.0177336	0.277778	0	0.722222						-0.0432954	-0.00871652	0.175439	0	0.824561
0.0333391	-0.120439	0.189394	0	0.810606						-0.0821239	-0.0330759	0.277778	0	0.722222						0.0276263	0.00792851	0.175439	0	0.824561
-0.0147289	-0.032395	0.189394	0	0.810606						0.0424155	0.107808	0.277778	0	0.722222						-0.0301274	0.0175106	0.175439	0	0.824561
0.0628295	-0.0302237	0.204545	0	0.795455						-0.0303866	-0.0239274	0.277778	0	0.722222						-0.0517615	-0.0341342	0.175439	0	0.824561
-0.0843727	0.0243612	0.204545	0	0.795455						0.0340826	-0.0303558	0.277778	0	0.722222						-0.0459262	-0.0569128	0.175439	0	0.824561
0.0156855	-0.0809862	0.204545	0	0.795455						-0.0110226	0.0195808	0.277778	0	0.722222						-0.0250739	-0.0707971	0.175439	0	0.824561
-0.00869823	0.0220294	0.204545	0	0.795455						0.00335608	0.0280467	0.277778	0	0.722222						-0.0417263	0.0387462	0.175439	0	0.824561
-0.00473672	0.00351638	0.204545	0	0.795455						0.00414482	-0.107679	0.277778	0	0.722222						0.0093493	-0.0383693	0.175439	0	0.824561
-0.0094439	-0.0016075	0.204545	0	0.795455						0.00972581	0.00723599	0.277778	0	0.722222						-0.0350145	0.00533443	0.175439	0	0.824561
-0.0393125	-0.0516234	0.204545	0	0.795455						0.0139292	0.0587778	0.277778	0	0.722222						-0.010113	0.00380769	0.175439	0	0.824561
-0.0595251	-0.00328635	0.204545	0	0.795455						0.0169743	-0.0103392	0.277778	0	0.722222						-0.0108082	-0.068063	0.175439	0	0.824561
0.0253851	0.031045	0.204545	0	0.795455						0.0270788	-0.0432476	0.277778	0	0.722222						-0.0171226	0.0183395	0.175439	0	0.824561
-0.029145	0.00976443	0.204545	0	0.795455						-0.01797	-0.0610746	0.277778	0	0.722222						-0.0152724	-0.0794457	0.175439	0	0.824561
0.0098709	-0.019757	0.204545	0	0.795455						-0.00850331	0.0114832	0.277778	0	0.722222						-0.00653314	-0.0601943	0.175439	0	0.824561
0.00621256	-0.0132537	0.204545	0	0.795455						-0.0286057	0.0236207	0.277778	0	0.722222						-0.0215898	0.000253891	0.175439	0	0.824561
0.00595915	0.0152531	0.204545	0	0.795455						0.000340908	-0.0877796	0.277778	0	0.722222						-0.00816601	-0.0378275	0.175439	0	0.824561
0.00211604	-0.0245297	0.204545	0	0.795455						0.0105611	-0.0847958	0.277778	0	0.722222						-0.00194751	-0.0586765	0.175439	0	0.824561
-0.0384369	-0.0696047	0.204545	0	0.795455						-0.0244461	-0.0726832	0.277778	0	0.722222						-0.025165	-0.0186841	0.175439	0	0.824561
0.00762832	-0.00316067	0.204545	0	0.795455						-0.0182434	-0.000672043	0.277778	0	0.722222						-0.0132726	-0.0374733	0.175439	0	0.824561
0.00407742	-0.0914427	0.204545	0	0.795455						-0.0562493	0.032704	0.277778	0	0.722222						0.0156838	-0.0187661	0.175439	0	0.824561
0.0152814	-0.105835	0.204545	0	0.795455						-0.0292568	0.0420506	0.277778	0	0.722222						-0.0167541	-0.0053031	0.175439	0	0.824561
0.0123514	0.0471186	0.204545	0	0.795455						-0.0389248	-0.026086	0.277778	0	0.722222						0.0244915	0.0354022	0.175439	0	0.824561
-0.00200082	-0.0467591	0.204545	0	0.795455						0.000464347	-0.0494605	0.277778	0	0.722222						0.00548712	-0.0450593	0.175439	0	0.824561
-0.0236414	0.0811628	0.204545	0	0.795455						0.0233278	-0.00968369	0.277778	0	0.722222						0.0148221	-0.0590884	0.175439	0	0.824561
-0.0281674	-0.0180826	0.204545	0	0.795455						0.0107914	0.0296249	0.277778	0	0.722222						-0.0135714	-0.030238	0.175439	0	0.824561
-0.0194248	-0.0862283	0.204545	0	0.795455						-0.00680547	-0.0064563	0.277778	0	0.722222						0.0429202	0.0384637	0.175439	0	0.824561
-0.0244273	-0.0449118	0.204545	0	0.795455						0.0496112	0.0236063	0.277778	0	0.722222						0.0475153	0.000647692	0.175439	0	0.824561
-0.066448	-0.0292972	0.204545	0	0.795455						0.0192127	0.023305	0.277778	0	0.722222						-0.0265407	0.0764562	0.175439	0	0.824561
-0.0379874	-0.0443343	0.204545	0	0.795455						-0.0292	-0.0221668	0.277778	0	0.722222						0.00179762	0.0453477	0.175439	0	0.824561
-0.0499983	0.0262574	0.204545	0	0.795455						-0.0493871	-0.00520797	0.277778	0	0.722222						-0.0194404	-0.0342705	0.175439	0	0.824561
-0.00598386	0.0699552	0.204545	0	0.795455						-0.0323094	0.0266591	0.277778	0	0.722222						0.0131301	-0.0153843	0.175439	0	0.824561
-0.0138427	0.021884	0.204545	0	0.795455						-0.0284628	0.0687629	0.277778	0	0.722222						0.0144596	-0.0148756	0.175439	0	0.824561
-0.029951	0.0184486	0.204545	0	0.795455						0.0120067	-0.0570251	0.277778	0	0.722222						0.0147418	-0.00234865	0.175439	0	0.824561
-0.0468327	-0.0933815	0.204545	0	0.795455						-0.0536935	-0.0501302	0.296296	0	0.703704						0.00195234	-0.0417256	0.175439	0	0.824561
-0.0220009	0.0967397	0.204545	0	0.795455						0.0208465	-0.0415191	0.296296	0	0.703704						0.013436	-0.0154327	0.175439	0	0.824561
-0.0484628	-0.039574	0.204545	0	0.795455						0.0223594	-0.0419748	0.296296	0	0.703704						0.00173187	-0.0261757	0.175439	0	0.824561
-0.0702902	0.0487208	0.204545	0	0.795455						0.00537217	-0.0496314	0.296296	0	0.703704						-0.0612959	-0.0107255	0.175439	0	0.824561
-0.0472399	-0.00429488	0.204545	0	0.795455						-0.0167326	0.0706916	0.296296	0	0.703704						-0.0157327	0.036708	0.175439	0	0.824561
-0.0229469	-0.0559636	0.204545	0	0.795455						-0.0200539	-0.105533	0.296296	0	0.703704						-0.00173544	-0.000653768	0.175439	0	0.824561
-0.0333076	-0.00443627	0.204545	0	0.795455						0.0120728	0.00706904	0.296296	0	0.703704						-0.0200663	0.0735832	0.175439	0	0.824561
0.0503667	-0.0118848	0.204545	0	0.795455						-0.0178488	0.101328	0.296296	0	0.703704						0.0266062	-0.07332	0.175439	0	0.824561
-0.0421944	0.0732118	0.204545	0	0.795455						-0.0296246	0.03068	0.296296	0	0.703704						-0.00446717	-0.0113411	0.175439	0	0.824561
-0.00416841	-0.00163527	0.204545	0	0.795455						-0.0212205	0.048614	0.296296	0	0.703704						-0.018671	-0.0355328	0.175439	0	0.824561
0.0214923	-0.0385913	0.204545	0	0.795455						-0.00338503	-0.0324514	0.296296	0	0.703704						-0.0337455	-0.0409076	0.175439	0	0.824561
0.0108486	-0.0524047	0.204545	0	0.795455						-0.0184737	-0.00437361	0.296296	0	0.703704						0.0376273	-0.0658164	0.175439	0	0.824561
-0.0262513	-0.0697518	0.204545	0	0.795455						-0.0019502	0.043038	0.296296	0	0.703704						0.0293815	0.0271134	0.175439	0	0.824561
-0.0368696	-0.00818045	0.204545	0	0.795455						0.0146904	-0.00451459	0.296296	0	0.703704						-0.0264779	0.0410755	0.175439	0	0.824561
-0.00674465	-0.0069492	0.204545	0	0.795455						0.0467178	-0.0230442	0.296296	0	0.703704						0.0225233	0.0285351	0.18797	0	0.81203
-0.0415996	-0.00580858	0.204545	0	0.795455						-0.0122915	0.0174068	0.296296	0	0.703704						0.00789382	0.0257371	0.18797	0	0.81203
-0.0441777	0.0143789	0.204545	0	0.795455						-0.028466	-0.0138737	0.296296	0	0.703704						0.0297014	0.0357662	0.18797	0	0.81203
-0.0618461	0.000336222	0.204545	0	0.795455						0.0367075	0.00752437	0.296296	0	0.703704						-0.0199046	-0.0186884	0.18797	0	0.81203
-0.00432906	-0.0363153	0.204545	0	0.795455						0.0167954	-0.00160905	0.296296	0	0.703704						-0.0164539	-0.0353901	0.18797	0	0.81203
-0.0419891	-0.000543225	0.204545	0	0.795455						0.0164176	-0.00850842	0.296296	0	0.703704						0.0180135	-0.0164968	0.18797	0	0.81203
0.0275036	-0.0119848	0.219697	0	0.780303						0.00279805	-0.0741156	0.296296	0	0.703704						-0.0347169	0.0601236	0.197368	0	0.802632
-0.0353854	0.034073	0.219697	0	0.780303						-0.0237623	-0.0222151	0.296296	0	0.703704						0.00415116	-0.0259175	0.197368	0	0.802632
-0.0126877	0.00710446	0.219697	0	0.780303						-0.0324737	-0.0246955	0.296296	0	0.703704						0.015613	-0.0527583	0.197368	0	0.802632
-0.0450573	0.00134299	0.219697	0	0.780303						-0.0486957	-0.0375298	0.296296	0	0.703704						-0.00217991	0.0245606	0.197368	0	0.802632
-0.0172426	-0.0494446	0.219697	0	0.780303						-0.0336202	-0.00436525	0.296296	0	0.703704						-0.00870573	-0.0174482	0.197368	0	0.802632
-0.0058469	-0.0671033	0.219697	0	0.780303						-0.0256156	-0.0756145	0.296296	0	0.703704						0.00021955	0.0633693	0.197368	0	0.802632
-0.0165246	0.105916	0.219697	0	0.780303						-0.0201351	-0.0796446	0.296296	0	0.703704						0.0225377	0.0382509	0.197368	0	0.802632
-0.0461172	-0.0192801	0.219697	0	0.780303						0.00442705	0.0245702	0.296296	0	0.703704						0.0221652	-0.0220511	0.197368	0	0.802632
-0.02509	-0.0292208	0.219697	0	0.780303						0.00889408	-0.003087	0.296296	0	0.703704						-0.0212253	-0.022712	0.210526	0	0.789474
-0.0235093	0.0165779	0.219697	0	0.780303						-0.0126605	-0.0364991	0.296296	0	0.703704						0.00373907	0.00504769	0.210526	0	0.789474
-0.0309114	0.0187962	0.219697	0	0.780303						0.00784604	-0.0484875	0.296296	0	0.703704						-0.00929625	0.0111719	0.210526	0	0.789474
0.0564251	-0.052285	0.219697	0	0.780303						-0.00466085	-0.0645691	0.296296	0	0.703704						-0.032505	-0.0624526	0.210526	0	0.789474
-0.00442505	-0.0234018	0.219697	0	0.780303						0.00928061	-0.00465422	0.296296	0	0.703704						-0.0284384	-0.0223002	0.210526	0	0.789474
-0.0186089	-0.0189089	0.219697	0	0.780303						0.0257104	-0.00633701	0.296296	0	0.703704						0.0001424	-0.00247508	0.210526	0	0.789474
0.00529122	0.0142492	0.219697	0	0.780303						-0.0356824	0.0713154	0.296296	0	0.703704						0.0452115	-0.0671969	0.210526	0	0.789474
-0.0059856	0.015232	0.222727	0	0.777273						-0.0430053	-0.0911644	0.296296	0	0.703704						0.00142545	-0.0462929	0.210526	0	0.789474
-0.00699216	-0.0636731	0.222727	0	0.777273						-0.00397557	-0.0451742	0.296296	0	0.703704						-0.00911319	0.0553558	0.210526	0	0.789474
-0.00476428	-0.0428877	0.222727	0	0.777273						0.039702	-0.0636849	0.296296	0	0.703704						-0.0108385	-0.02575	0.210526	0	0.789474
0.0411396	0.0322845	0.222727	0	0.777273						0.0322779	-0.00949355	0.296296	0	0.703704						0.00601418	-0.00240644	0.210526	0	0.789474
0.0192023	-0.044777	0.222727	0	0.777273						-0.0200745	0.0663009	0.296296	0	0.703704						-0.0223201	-0.00301054	0.210526	0	0.789474
-0.0441568	0.00861032	0.222727	0	0.777273						-0.00806691	0.0291831	0.296296	0	0.703704						0.00990359	0.0134702	0.210526	0	0.789474
-0.0417627	-0.0289725	0.222727	0	0.777273						0.0115394	0.00712654	0.296296	0	0.703704						-0.0113267	0.0183759	0.210526	0	0.789474
-0.0544251	-0.0425711	0.222727	0	0.777273						0.00216919	-0.0137402	0.311111	0	0.688889						0.0366045	0.0792073	0.210526	0	0.789474
0.0224057	0.0153761	0.222727	0	0.777273						0.00409911	0.0483785	0.311111	0	0.688889						0.0223427	0.0557105	0.210526	0	0.789474
-0.0292202	0.00743328	0.222727	0	0.777273						0.028936	0.048583	0.311111	0	0.688889						0.0128902	-0.00094565	0.210526	0	0.789474
0.0129712	0.00939776	0.222727	0	0.777273						-0.0199511	-0.0285736	0.311111	0	0.688889						-0.0229916	-0.0131984	0.210526	0	0.789474
-0.00194911	-0.0517296	0.222727	0	0.777273						-0.0184343	-0.0115997	0.311111	0	0.688889						-0.0206494	-0.00957315	0.210526	0	0.789474
-0.00811784	0.043784	0.222727	0	0.777273						0.00635311	-0.00526023	0.311111	0	0.688889						-0.0360254	-0.0195955	0.210526	0	0.789474
0.00409845	-0.079269	0.222727	0	0.777273						-0.0120883	0.00092628	0.311111	0	0.688889						-0.0116311	-0.0441404	0.210526	0	0.789474
0.0133624	0.0225915	0.222727	0	0.777273						-0.00532712	0.0142551	0.311111	0	0.688889						0.0322061	0.0564633	0.210526	0	0.789474
-0.0407484	-0.00388302	0.222727	0	0.777273						-0.028714	0.0467261	0.311111	0	0.688889						-0.0376823	0.0126614	0.210526	0	0.789474
0.0327691	-0.0125636	0.222727	0	0.777273						-0.0163452	-0.0567574	0.311111	0	0.688889						-0.0444075	-0.011128	0.210526	0	0.789474
0.00705883	-0.0076774	0.222727	0	0.777273						0.0482356	0.10126	0.311111	0	0.688889						0.00516315	-0.0307579	0.210526	0	0.789474
-0.00520653	-0.00274692	0.222727	0	0.777273						-0.0762741	-0.0245158	0.311111	0	0.688889						0.0206162	-0.00354226	0.210526	0	0.789474
-0.0110978	-0.0160263	0.222727	0	0.777273						0.0313081	0.0794424	0.311111	0	0.688889						-0.0111284	-0.0131741	0.210526	0	0.789474
-0.0152777	0.0296325	0.222727	0	0.777273						0.0115066	-0.0848121	0.311111	0	0.688889						-0.00314107	0.00523648	0.210526	0	0.789474
-0.0112089	0.0271282	0.222727	0	0.777273						0.0264726	-0.00802074	0.311111	0	0.688889						0.0169665	-0.092953	0.210526	0	0.789474
-0.00832812	0.00436458	0.222727	0	0.777273						-0.0162851	0.103541	0.311111	0	0.688889						0.0238269	-0.0376573	0.210526	0	0.789474
-0.00985202	-0.109194	0.227273	0	0.772727						-0.0747176	-0.0315584	0.311111	0	0.688889						-0.0049512	-0.0216327	0.210526	0	0.789474
0.0218879	-0.0239674	0.227273	0	0.772727						0.00595476	-0.0794698	0.311111	0	0.688889						-0.0382049	0.00604252	0.210526	0	0.789474
-0.00731771	-0.0419111	0.227273	0	0.772727						0.0153142	-0.0408121	0.311111	0	0.688889						0.000846299	0.000731008	0.210526	0	0.789474
0.0453008	0.00783162	0.227273	0	0.772727						-0.00939866	0.0203962	0.311111	0	0.688889						-0.0110707	-0.0571322	0.210526	0	0.789474
-0.00934176	0.00489193	0.227273	0	0.772727						0.0198896	0.00553249	0.311111	0	0.688889						-0.019015	-0.0083248	0.210526	0	0.789474
-0.0102803	-0.0168481	0.227273	0	0.772727						-0.0386075	-0.0907532	0.311111	0	0.688889						0.0270539	0.0141689	0.210526	0	0.789474
-0.0179004	0.000220683	0.227273	0	0.772727						0.00948946	-0.0513818	0.311111	0	0.688889						-0.0455189	0.00337771	0.210526	0	0.789474
0.0303224	-0.00390137	0.227273	0	0.772727						0.046502	0.0160938	0.311111	0	0.688889						-0.024304	0.0346186	0.210526	0	0.789474
0.00895219	-0.0120498	0.227273	0	0.772727						0.0155948	0.039363	0.311111	0	0.688889						-0.0630321	0.0255922	0.210526	0	0.789474
0.00823325	-0.00114578	0.227273	0	0.772727						-0.0367848	-0.0107903	0.311111	0	0.688889						-0.0384334	0.0289303	0.210526	0	0.789474
-0.0542954	-0.0967779	0.227273	0	0.772727						-0.013254	-0.017121	0.311111	0	0.688889						-0.0145925	-0.0215512	0.210526	0	0.789474
-0.0525422	-0.00753369	0.227273	0	0.772727						-0.0127604	-0.0344011	0.311111	0	0.688889						0.00306983	-0.0460784	0.210526	0	0.789474
-0.0275001	0.043752	0.227273	0	0.772727						0.00393101	0.0172422	0.311111	0	0.688889						-0.00986484	0.0198117	0.210526	0	0.789474
0.0215117	0.0300165	0.227273	0	0.772727						-0.00416409	0.0336013	0.311111	0	0.688889						0.0198528	-0.0103321	0.210526	0	0.789474
-0.0145583	0.0124771	0.227273	0	0.772727						0.0217111	-0.0637971	0.311111	0	0.688889						0.00258588	-0.0700161	0.219298	0	0.780702
-0.0113732	-0.0257607	0.227273	0	0.772727						-0.0118863	-0.0160703	0.311111	0	0.688889						0.0449449	0.0445997	0.219298	0	0.780702
0.0049401	0.00147004	0.227273	0	0.772727						-0.00693297	0.0792254	0.311111	0	0.688889						-0.0413963	0.037919	0.219298	0	0.780702
-0.00580877	-0.00301586	0.227273	0	0.772727						0.0137551	0.02269	0.311111	0	0.688889						0.0308873	-0.0292722	0.219298	0	0.780702
0.000403129	-0.0342882	0.227273	0	0.772727						-0.0299783	0.0130874	0.311111	0	0.688889						-0.0348992	0.00167583	0.219298	0	0.780702
0.0365987	-0.116113	0.227273	0	0.772727						-0.0137719	-0.0130669	0.311111	0	0.688889						-0.00243469	0.00138524	0.219298	0	0.780702
0.0463995	-0.0671418	0.227273	0	0.772727						0.00404353	0.0219813	0.311111	0	0.688889						0.00122241	-0.0538952	0.219298	0	0.780702
0.00388451	-0.0114127	0.227273	0	0.772727						0.0173323	-0.0936321	0.311111	0	0.688889						-0.00406245	-0.0410462	0.219298	0	0.780702
-0.0123634	0.0155884	0.227273	0	0.772727						0.0330568	0.0562517	0.333333	0	0.666667						-0.0329422	0.0398195	0.219298	0	0.780702
-0.0922382	0.0364917	0.234848	0	0.765152						0.00149831	-0.00861899	0.333333	0	0.666667						0.0182129	0.047163	0.219298	0	0.780702
0.00421101	-0.00223144	0.234848	0	0.765152						0.0151052	-0.128074	0.333333	0	0.666667						-0.0203029	-0.0900878	0.219298	0	0.780702
0.0764562	-0.0113345	0.234848	0	0.765152						0.0416624	0.0274646	0.333333	0	0.666667						-0.00572673	0.0371226	0.219298	0	0.780702
0.0263365	-0.0868082	0.234848	0	0.765152						-0.00362262	-0.0165854	0.333333	0	0.666667						-0.00995217	0.0257081	0.219298	0	0.780702
0.0211212	-0.0256945	0.234848	0	0.765152						-0.0497236	0.00305066	0.333333	0	0.666667						0.00578999	-0.0289556	0.219298	0	0.780702
-0.0410958	-0.0250239	0.234848	0	0.765152						0.0172594	-0.0785206	0.333333	0	0.666667						-0.010154	-0.0232835	0.219298	0	0.780702
0.00494301	0.0158541	0.234848	0	0.765152						-0.0400809	0.0337535	0.333333	0	0.666667						0.0128047	0.0267288	0.219298	0	0.780702
-0.033364	0.0200936	0.234848	0	0.765152						0.0153767	0.108145	0.333333	0	0.666667						-0.0398996	0.0197904	0.219298	0	0.780702
-0.0240381	-0.00480177	0.234848	0	0.765152						0.0234666	-0.0124191	0.333333	0	0.666667						0.0246863	-0.00050414	0.219298	0	0.780702
-0.0356809	0.00935836	0.234848	0	0.765152						0.0561795	0.0482403	0.333333	0	0.666667						0.0177289	-0.0297187	0.219298	0	0.780702
-0.00594185	0.0291512	0.234848	0	0.765152						0.00944565	-0.00299328	0.333333	0	0.666667						-0.0147418	0.0100297	0.219298	0	0.780702
-0.0477628	-0.0782359	0.234848	0	0.765152						-0.00850642	-0.125798	0.333333	0	0.666667						-0.00343367	0.0420316	0.219298	0	0.780702
-0.00959077	0.0121874	0.234848	0	0.765152						-0.0534545	-0.022927	0.333333	0	0.666667						-0.0365664	-0.057548	0.219298	0	0.780702
-0.016769	0.0261836	0.240909	0	0.759091						-0.0572714	0.0443042	0.333333	0	0.666667						-0.0235152	0.00523955	0.219298	0	0.780702
-0.0734818	-0.0650025	0.240909	0	0.759091						-0.0412942	-0.0432902	0.333333	0	0.666667						-0.0573014	-0.0299501	0.219298	0	0.780702
0.0133102	0.0222294	0.240909	0	0.759091						0.00953881	0.00114871	0.333333	0	0.666667						-0.0158099	-0.00411043	0.219298	0	0.780702
0.0102787	0.0669619	0.240909	0	0.759091						-0.0185542	0.01113	0.333333	0	0.666667						0.0081768	-0.0372485	0.219298	0	0.780702
-0.035378	0.0263109	0.240909	0	0.759091						0.0423759	-0.0321256	0.333333	0	0.666667						-0.0329922	-0.00408585	0.219298	0	0.780702
-0.0167833	-0.0927702	0.240909	0	0.759091						0.0697534	0.00505345	0.333333	0	0.666667						0.00415166	0.0187659	0.219298	0	0.780702
0.010484	-0.000865217	0.240909	0	0.759091						0.0273402	-0.0873536	0.333333	0	0.666667						0.000539137	0.0199586	0.219298	0	0.780702
-0.0576786	0.0378662	0.240909	0	0.759091						-0.0145319	-0.0213226	0.333333	0	0.666667						-0.042607	0.0690997	0.219298	0	0.780702
-0.0321552	0.0601117	0.240909	0	0.759091						0.0180018	-0.0345862	0.333333	0	0.666667						-0.0440312	-0.0665265	0.219298	0	0.780702
0.000921992	0.0113276	0.240909	0	0.759091						-0.0214774	0.0345731	0.333333	0	0.666667						-0.0045308	-0.100711	0.219298	0	0.780702
-0.0193236	0.0282838	0.240909	0	0.759091						0.012018	-0.00549995	0.333333	0	0.666667						-0.00666189	-0.0237813	0.219298	0	0.780702
0.00475045	0.00974603	0.240909	0	0.759091						0.0065765	0.079699	0.333333	0	0.666667						-0.0160117	-0.0266612	0.219298	0	0.780702
0.0204231	0.0302317	0.240909	0	0.759091						0.01176	0.0101977	0.333333	0	0.666667						-0.0174629	0.0195158	0.219298	0	0.780702
0.0284918	0.0371233	0.240909	0	0.759091						-0.0208845	0.0752028	0.333333	0	0.666667						0.0185852	0.000838442	0.219298	0	0.780702
-0.0152779	-0.000325629	0.240909	0	0.759091						-0.0169144	0.0179262	0.333333	0	0.666667						0.0496657	0.0100001	0.219298	0	0.780702
-0.0137743	-0.0186734	0.240909	0	0.759091						0.000346744	-0.0491703	0.333333	0	0.666667						-0.033659	-0.0242833	0.219298	0	0.780702
-0.0452875	-0.0580422	0.240909	0	0.759091						-0.0456687	0.0389562	0.333333	0	0.666667						-0.00121901	0.0904786	0.219298	0	0.780702
0.0419249	-0.0484608	0.240909	0	0.759091						-0.0201617	-0.00932249	0.333333	0	0.666667						-0.026678	-0.026814	0.219298	0	0.780702
0.025187	-0.0183612	0.240909	0	0.759091						-0.0345471	-0.0776777	0.333333	0	0.666667						0.0114047	-0.0106499	0.219298	0	0.780702
-0.00497788	-0.0912258	0.240909	0	0.759091						-0.0142432	-0.00670575	0.333333	0	0.666667						-0.0109871	-0.0117649	0.219298	0	0.780702
0.00642385	0.000677314	0.240909	0	0.759091						0.0198808	-0.0460272	0.333333	0	0.666667						0.00204039	0.00411707	0.219298	0	0.780702
0.0161555	-0.0628289	0.240909	0	0.759091						0.0305001	0.0269715	0.333333	0	0.666667						0.00836396	-0.00114862	0.219298	0	0.780702
-0.00750047	-0.0210575	0.240909	0	0.759091						0.0372686	2.76013e-05	0.333333	0	0.666667						-0.0365306	-0.0649987	0.219298	0	0.780702
-0.00943032	-0.083157	0.240909	0	0.759091						-0.045813	-0.0371758	0.333333	0	0.666667						-0.0366656	0.017559	0.219298	0	0.780702
-0.00640099	-0.0196991	0.240909	0	0.759091						0.0156279	-0.0453331	0.333333	0	0.666667						-0.0321188	-0.0174889	0.219298	0	0.780702
0.0249045	0.0299967	0.240909	0	0.759091						-0.0147794	0.0335148	0.333333	0	0.666667						-0.031524	-0.00999997	0.219298	0	0.780702
-0.00814346	-0.00707237	0.25	0	0.75						0.0147368	-0.0681985	0.333333	0	0.666667						0.0290472	-0.0551278	0.219298	0	0.780702
0.00747661	0.0310839	0.25	0	0.75						0.0144912	-0.0152518	0.333333	0	0.666667						-0.0237947	-0.0626215	0.219298	0	0.780702
0.0254122	-0.0132151	0.25	0	0.75						0.00999352	-0.00340653	0.333333	0	0.666667						0.0256275	0.0621521	0.219298	0	0.780702
-0.022184	-0.113101	0.25	0	0.75						0.0307005	0.0179548	0.333333	0	0.666667						0.018458	-0.0713116	0.219298	0	0.780702
0.0317718	0.0144413	0.25	0	0.75						-0.0721491	0.00679036	0.333333	0	0.666667						0.0115599	0.0553155	0.219298	0	0.780702
0.00874957	0.01663	0.25	0	0.75						-0.0219283	-0.0202808	0.333333	0	0.666667						-0.000521786	-0.069121	0.219298	0	0.780702
0.0343555	0.0609633	0.25	0	0.75						0.0150793	-0.0779634	0.333333	0	0.666667						-0.062595	-0.0152531	0.219298	0	0.780702
0.0248298	0.0356899	0.25	0	0.75						-0.00414385	0.0115772	0.333333	0	0.666667						0.0633896	-0.000937304	0.219298	0	0.780702
-0.0149814	-0.0846377	0.25	0	0.75						0.0131728	0.0773563	0.333333	0	0.666667						0.0263332	-0.0289621	0.219298	0	0.780702
0.00242391	0.075401	0.25	0	0.75						-0.0232934	-0.0271275	0.333333	0	0.666667						-0.0131443	0.0508187	0.219298	0	0.780702
-0.0603521	0.0565649	0.25	0	0.75						-0.0141974	-0.0715608	0.333333	0	0.666667						0.000130193	-0.0631474	0.219298	0	0.780702
-0.0528044	0.0480946	0.25	0	0.75						0.0232984	0.0854741	0.333333	0	0.666667						0.0113175	-0.0137084	0.219298	0	0.780702
-0.0265701	-0.0366109	0.25	0	0.75						0.0698088	0.074317	0.355556	0	0.644444						-0.0248487	-0.00758807	0.219298	0	0.780702
-0.0389846	0.0500847	0.25	0	0.75						-0.000826162	-0.0132891	0.355556	0	0.644444						-0.0262119	-0.0316634	0.219298	0	0.780702
-0.0378722	0.100315	0.25	0	0.75						-0.0141571	-0.025175	0.355556	0	0.644444						-0.00712575	-0.0123926	0.219298	0	0.780702
0.00593808	0.0355678	0.25	0	0.75						0.00111072	-0.012526	0.355556	0	0.644444						0.0135667	0.0157505	0.219298	0	0.780702
-0.025122	0.0357374	0.25	0	0.75						0.0058723	-0.00310707	0.355556	0	0.644444						0.0121444	0.000877516	0.219298	0	0.780702
-0.0396823	-0.00177949	0.25	0	0.75						0.0218072	-0.00194817	0.355556	0	0.644444						0.0100469	-0.0352951	0.219298	0	0.780702
-0.0121036	0.0155785	0.25	0	0.75						-0.00489106	-0.0608678	0.355556	0	0.644444						0.0365883	-0.0746871	0.219298	0	0.780702
-0.0331272	0.0868526	0.25	0	0.75						-0.00921864	0.0407333	0.355556	0	0.644444						0.00170853	-0.0058692	0.219298	0	0.780702
-0.0336646	-0.0169811	0.25	0	0.75						-0.0101517	0.0134554	0.355556	0	0.644444						-0.0303227	0.0240192	0.219298	0	0.780702
-0.0281417	0.0446357	0.25	0	0.75						0.0152462	-0.0653361	0.355556	0	0.644444						-0.00301385	-0.0135752	0.219298	0	0.780702
-0.00139428	0.0527623	0.25	0	0.75						0.0130711	-0.041639	0.355556	0	0.644444						0.0128692	0.0374338	0.219298	0	0.780702
-0.0327507	-0.0938478	0.25	0	0.75						0.0200816	0.00197144	0.355556	0	0.644444						0.0342225	-0.000971879	0.219298	0	0.780702
-0.00654195	0.0386199	0.25	0	0.75						0.00747633	-0.0234441	0.355556	0	0.644444						-0.0705318	-0.00935005	0.219298	0	0.780702
-0.0820515	0.0331526	0.25	0	0.75						-0.0627418	0.00329116	0.355556	0	0.644444						-0.000295605	-0.0599553	0.219298	0	0.780702
0.0487007	-0.0122119	0.25	0	0.75						-4.43807e-05	0.0163959	0.355556	0	0.644444						0.0337971	0.00577759	0.219298	0	0.780702
-0.0202173	-0.0223789	0.25	0	0.75						0.0281458	-0.00867448	0.355556	0	0.644444						-0.01141	-0.0294999	0.219298	0	0.780702
-0.0221522	0.0701847	0.25	0	0.75						0.0125021	0.101254	0.355556	0	0.644444						-0.000444967	-0.00958067	0.219298	0	0.780702
0.0122496	-0.0193358	0.25	0	0.75						-0.10433	-0.0908758	0.355556	0	0.644444						0.004722	0.0123371	0.219298	0	0.780702
0.00428784	-0.00205927	0.25	0	0.75						0.0641861	-0.0605187	0.355556	0	0.644444						-0.0243166	0.0412396	0.225564	0	0.774436
-0.0127307	0.00946814	0.259091	0	0.740909						-0.0144754	-0.0818725	0.355556	0	0.644444						-0.0402276	0.0640294	0.225564	0	0.774436
-0.0447669	-0.0250292	0.259091	0	0.740909						0.0726413	-0.0231446	0.355556	0	0.644444						0.00407227	0.0140393	0.263158	0	0.736842
-0.102579	-0.0764099	0.259091	0	0.740909						0.0484918	-0.0126217	0.355556	0	0.644444						-0.0276108	0.0364822	0.263158	0	0.736842
-0.0494768	-0.0585557	0.259091	0	0.740909						-0.0118284	-0.0437329	0.355556	0	0.644444						0.0454774	-0.074627	0.263158	0	0.736842
0.00330354	0.000296075	0.259091	0	0.740909						-0.0331659	-0.032132	0.355556	0	0.644444						-0.00540982	0.00411064	0.263158	0	0.736842
-6.70023e-06	0.0532538	0.259091	0	0.740909						-0.0180936	-0.0358415	0.355556	0	0.644444						0.0165281	-0.0134816	0.263158	0	0.736842
-0.0104665	-0.114327	0.259091	0	0.740909						-0.0249346	-0.0244122	0.355556	0	0.644444						0.0333367	0.0555761	0.263158	0	0.736842
0.000157368	-0.0535951	0.259091	0	0.740909						0.0289602	-0.0302018	0.355556	0	0.644444						0.0408952	-0.0393447	0.263158	0	0.736842
-0.0059962	-0.0621057	0.259091	0	0.740909						-0.0272752	0.0212019	0.355556	0	0.644444						-0.00721549	-0.00403562	0.263158	0	0.736842
0.00325263	-0.0116002	0.259091	0	0.740909						-0.0425094	-0.00689362	0.355556	0	0.644444						0.0560025	0.0398704	0.263158	0	0.736842
0.0217387	-0.075698	0.259091	0	0.740909						-6.8526e-05	0.00824305	0.355556	0	0.644444						-0.0173383	0.00727384	0.263158	0	0.736842
0.0374545	-0.0798226	0.259091	0	0.740909						-0.0170287	0.0110404	0.355556	0	0.644444						-0.00829015	-0.0455345	0.263158	0	0.736842
-0.0211816	-0.000693523	0.259091	0	0.740909						-0.024203	0.00664311	0.355556	0	0.644444						0.0230466	-0.0121812	0.263158	0	0.736842
-0.0495257	-0.0165393	0.259091	0	0.740909						-0.00500324	0.0393467	0.355556	0	0.644444						-0.0564401	0.0484317	0.263158	0	0.736842
-0.0353026	-0.00987466	0.259091	0	0.740909						-0.0193413	0.0723023	0.355556	0	0.644444						0.0291647	-0.00238616	0.263158	0	0.736842
-0.0269081	0.0324381	0.259091	0	0.740909						-0.0110362	-0.075764	0.355556	0	0.644444						-0.054361	0.033879	0.263158	0	0.736842
-0.00984673	0.0455353	0.259091	0	0.740909						-0.0320836	-0.112662	0.355556	0	0.644444						0.0327944	-0.0416874	0.263158	0	0.736842
0.0444003	-0.0513411	0.259091	0	0.740909						-0.0492076	-0.0629644	0.355556	0	0.644444						-0.0335374	0.0270975	0.263158	0	0.736842
-0.0537523	0.0108329	0.259091	0	0.740909						-0.0409461	0.0239845	0.355556	0	0.644444						0.0461744	0.0402877	0.263158	0	0.736842
0.0494222	0.0237019	0.259091	0	0.740909						-0.013056	0.0334438	0.355556	0	0.644444						-0.00863663	-0.00399176	0.263158	0	0.736842
-0.0309674	-0.0268109	0.259091	0	0.740909						-0.0162932	-0.114382	0.355556	0	0.644444						0.0426036	-0.017505	0.263158	0	0.736842
-0.00771486	-0.0126548	0.259091	0	0.740909						0.0352875	0.0455024	0.355556	0	0.644444						-0.00928921	0.00539313	0.263158	0	0.736842
-0.00878205	0.0773507	0.259091	0	0.740909						0.0385057	0.0342201	0.355556	0	0.644444						0.0136504	0.0216361	0.263158	0	0.736842
0.0174784	0.0119307	0.259091	0	0.740909						-0.0607436	0.0184815	0.355556	0	0.644444						-0.0230712	0.0629963	0.263158	0	0.736842
-0.0294939	-0.0769742	0.259091	0	0.740909						0.0100037	-0.0150781	0.355556	0	0.644444						-0.0100192	-0.00578146	0.263158	0	0.736842
0.0112098	-0.0387437	0.259091	0	0.740909						0.0471062	-0.088718	0.355556	0	0.644444						-0.00865114	-0.0497061	0.263158	0	0.736842
0.00383785	-0.020637	0.265152	0	0.734848						0.00890053	0.0201297	0.37037	0	0.62963						0.00551016	-0.0346803	0.263158	0	0.736842
-0.00804639	0.043144	0.265152	0	0.734848						-0.0010235	-0.0258115	0.37037	0	0.62963						-0.0181103	0.0177743	0.263158	0	0.736842
-0.0560289	0.0217902	0.265152	0	0.734848						0.0108059	0.061942	0.37037	0	0.62963						0.0143203	0.0261027	0.263158	0	0.736842
0.0269177	-0.0320552	0.265152	0	0.734848						0.026107	-0.0521253	0.37037	0	0.62963						0.00920456	0.0163544	0.263158	0	0.736842
-0.0512407	0.0331561	0.265152	0	0.734848						0.0142279	-0.0585372	0.37037	0	0.62963						-0.02613	-0.0901657	0.263158	0	0.736842
0.028895	0.0299153	0.265152	0	0.734848						-0.0236295	-0.0583866	0.37037	0	0.62963						0.0181731	-0.01283	0.263158	0	0.736842
0.0414996	-0.0375051	0.265152	0	0.734848						-0.0452554	0.04707	0.37037	0	0.62963						-0.0529256	0.0214178	0.263158	0	0.736842
0.0428675	0.044912	0.265152	0	0.734848						0.0438633	-0.00794521	0.37037	0	0.62963						-0.0221445	0.0891875	0.263158	0	0.736842
-0.00227488	-0.0316767	0.265152	0	0.734848						-0.0199657	-0.0192711	0.37037	0	0.62963						0.05145	-0.0265508	0.263158	0	0.736842
0.0173655	-0.00351162	0.265152	0	0.734848						-0.0599239	0.0201402	0.37037	0	0.62963						-0.00465544	0.037274	0.263158	0	0.736842
0.0270817	-0.0632213	0.265152	0	0.734848						0.0518458	0.0124127	0.37037	0	0.62963						0.0202566	-0.0110473	0.263158	0	0.736842
-0.0180163	-0.0497889	0.265152	0	0.734848						-0.0287323	-0.0665284	0.37037	0	0.62963						0.0154217	0.0839781	0.263158	0	0.736842
-0.040687	-0.0495572	0.265152	0	0.734848						0.00405443	-0.00716937	0.37037	0	0.62963						-0.0458463	-0.0158898	0.263158	0	0.736842
0.0120421	-0.0580024	0.272727	0	0.727273						-0.0145098	0.0174095	0.37037	0	0.62963						0.0177538	-0.0648908	0.263158	0	0.736842
0.0300568	0.0126147	0.272727	0	0.727273						0.0706328	0.0486348	0.37037	0	0.62963						-0.0202181	0.0421126	0.263158	0	0.736842
0.0117771	-0.0132051	0.272727	0	0.727273						0.0151738	0.0291468	0.37037	0	0.62963						0.0383096	-0.0163251	0.263158	0	0.736842
0.0353521	0.00186406	0.272727	0	0.727273						0.0361982	-0.0282171	0.37037	0	0.62963						-0.0334991	-0.0551197	0.263158	0	0.736842
0.0213042	0.0278476	0.272727	0	0.727273						-0.00949444	0.00119445	0.37037	0	0.62963						-0.00118058	0.0402135	0.263158	0	0.736842
-0.0139525	0.107309	0.272727	0	0.727273						0.0109704	-0.103899	0.37037	0	0.62963						-0.0278182	0.00983738	0.263158	0	0.736842
-0.0208934	-0.0521378	0.272727	0	0.727273						0.0296167	-0.00144289	0.37037	0	0.62963						0.00337229	-0.0528596	0.263158	0	0.736842
0.00375156	0.0990871	0.272727	0	0.727273						-0.0218484	0.0591751	0.37037	0	0.62963						0.00821437	-0.0511592	0.263158	0	0.736842
-0.0362864	0.0158666	0.272727	0	0.727273						0.0305919	-0.069116	0.37037	0	0.62963						-0.0137403	0.0203035	0.263158	0	0.736842
0.0201877	0.0316068	0.272727	0	0.727273						0.00526435	0.0324058	0.37037	0	0.62963						0.0269376	0.0221563	0.263158	0	0.736842
-0.0123925	0.042854	0.272727	0	0.727273						-0.016716	-0.0824103	0.37037	0	0.62963						0.0322909	-0.0293512	0.263158	0	0.736842
-0.016648	0.0120034	0.272727	0	0.727273						-0.0154913	0.0448167	0.37037	0	0.62963						-0.0303988	-0.0528308	0.263158	0	0.736842
0.026709	-0.0598291	0.272727	0	0.727273						-0.00121786	-0.00309522	0.37037	0	0.62963						0.0305777	-0.0196617	0.263158	0	0.736842
0.014312	0.0112474	0.272727	0	0.727273						-0.0374038	-0.104899	0.37037	0	0.62963						0.0278211	0.00640319	0.263158	0	0.736842
0.0262634	-0.0476098	0.272727	0	0.727273						-0.0253286	-0.0617709	0.37037	0	0.62963						0.0442226	0.0124496	0.263158	0	0.736842
-0.040859	0.0261812	0.272727	0	0.727273						-0.00287929	0.108106	0.37037	0	0.62963						-0.0230046	-0.042376	0.263158	0	0.736842
0.0361279	0.00666839	0.272727	0	0.727273						0.0455437	0.0359754	0.37037	0	0.62963						0.011307	-0.0388739	0.263158	0	0.736842
-0.00230096	-0.0130885	0.272727	0	0.727273						0.02832	-0.0126868	0.37037	0	0.62963						-0.0208015	0.0882684	0.263158	0	0.736842
0.0189448	-0.0511089	0.272727	0	0.727273						-0.00179354	0.00929952	0.37037	0	0.62963						0.0281854	0.0247273	0.263158	0	0.736842
0.0144471	-0.0558683	0.272727	0	0.727273						0.0363531	0.0875101	0.37037	0	0.62963						0.0208112	-0.0468437	0.263158	0	0.736842
-0.00787652	0.0558198	0.272727	0	0.727273						-0.0206317	-0.0058265	0.37037	0	0.62963						0.0172382	-0.043287	0.263158	0	0.736842
-0.00230906	-0.0443664	0.272727	0	0.727273						0.000448178	-0.0201402	0.37037	0	0.62963						-0.0343979	0.0888919	0.263158	0	0.736842
0.0386528	-0.0338629	0.272727	0	0.727273						-0.0610277	0.020396	0.37037	0	0.62963						-0.00814247	-0.00610658	0.263158	0	0.736842
-0.0226329	0.040508	0.272727	0	0.727273						-0.0492548	-0.0185181	0.37037	0	0.62963						0.0148774	-0.048281	0.263158	0	0.736842
0.0432317	0.0787387	0.272727	0	0.727273						0.0334771	-0.0269981	0.37037	0	0.62963						-0.0376612	0.0958555	0.263158	0	0.736842
-0.0153883	-0.0357292	0.277273	0	0.722727						-0.0352268	0.0197246	0.37037	0	0.62963						0.00931648	0.0261363	0.263158	0	0.736842
-0.0432741	-0.011627	0.277273	0	0.722727						-0.00500607	0.00776405	0.37037	0	0.62963						0.012768	0.0155209	0.263158	0	0.736842
0.015096	0.0209354	0.277273	0	0.722727						-0.00680914	0.0799978	0.388889	0	0.611111						-0.0106411	0.00807783	0.263158	0	0.736842
-0.0325368	0.0726623	0.277273	0	0.722727						-0.01175	0.0267195	0.388889	0	0.611111						-0.0386842	0.0103429	0.263158	0	0.736842
0.0327427	0.00455322	0.277273	0	0.722727						-0.0359679	0.00623197	0.388889	0	0.611111						0.0292851	-0.0345236	0.263158	0	0.736842
-0.0320434	0.0122279	0.277273	0	0.722727						0.0120842	-0.0297937	0.388889	0	0.611111						0.0148586	0.0901341	0.263158	0	0.736842
0.015541	-0.00575488	0.277273	0	0.722727						0.0202807	-0.0654194	0.388889	0	0.611111						-0.0169194	0.000211328	0.263158	0	0.736842
-0.0346061	-0.0826541	0.277273	0	0.722727						0.047179	0.0350452	0.388889	0	0.611111						-0.0379576	0.0936651	0.263158	0	0.736842
-0.026084	0.00510851	0.277273	0	0.722727						0.0434177	0.0273674	0.388889	0	0.611111						-0.00932061	0.0799466	0.263158	0	0.736842
0.0337286	0.0620583	0.277273	0	0.722727						0.0122219	0.0272771	0.388889	0	0.611111						0.0277093	0.0439238	0.263158	0	0.736842
-0.0441888	-0.047239	0.277273	0	0.722727						0.00188678	-0.0590774	0.388889	0	0.611111						0.00773829	-0.0722795	0.263158	0	0.736842
0.0158085	0.0172058	0.277273	0	0.722727						0.0215848	0.0162967	0.388889	0	0.611111						0.011025	0.00692392	0.263158	0	0.736842
0.0102349	-0.0825299	0.277273	0	0.722727						0.0490656	-0.0435866	0.388889	0	0.611111						-0.0240162	-0.0774872	0.263158	0	0.736842
-0.0126236	0.0459481	0.277273	0	0.722727						0.0321773	0.0155955	0.388889	0	0.611111						-0.01622	-0.0120978	0.263158	0	0.736842
-0.0483073	0.0285301	0.277273	0	0.722727						0.0357253	-0.0281412	0.388889	0	0.611111						0.0258085	-0.0557675	0.263158	0	0.736842
-0.0145566	0.0741955	0.277273	0	0.722727						-0.0157182	-0.063147	0.388889	0	0.611111						0.0223378	0.0112393	0.263158	0	0.736842
0.0330356	0.021847	0.277273	0	0.722727						0.0200673	0.0343273	0.388889	0	0.611111						-0.0264184	-0.0081697	0.263158	0	0.736842
-0.02115	-0.0708366	0.277273	0	0.722727						0.00708848	-0.0692425	0.388889	0	0.611111						-0.0336323	-0.0270483	0.263158	0	0.736842
-0.0125229	-0.00717151	0.277273	0	0.722727						0.0640126	0.00374099	0.388889	0	0.611111						-0.0019213	-0.0117508	0.263158	0	0.736842
-0.000781918	0.0339203	0.277273	0	0.722727						-0.0141192	-0.0891037	0.388889	0	0.611111						-0.0423545	0.0512246	0.263158	0	0.736842
0.037306	0.0337605	0.277273	0	0.722727						0.0915777	0.021158	0.388889	0	0.611111						0.0161762	0.106773	0.263158	0	0.736842
-0.0171946	-0.0748491	0.277273	0	0.722727						0.043858	-0.0566351	0.388889	0	0.611111						0.0253475	0.0187654	0.263158	0	0.736842
-0.0461698	0.000745326	0.277273	0	0.722727						-0.00309764	0.0116931	0.388889	0	0.611111						0.0161911	-0.0425087	0.263158	0	0.736842
-0.0189611	-0.0294181	0.277273	0	0.722727						0.0092237	-0.0410821	0.388889	0	0.611111						-0.00962469	0.0211095	0.263158	0	0.736842
-0.00789278	0.00453731	0.277273	0	0.722727						-0.0295715	-0.0482951	0.388889	0	0.611111						0.024059	-0.0595028	0.263158	0	0.736842
-0.0192699	-0.0092929	0.277273	0	0.722727						0.0152737	-0.0141529	0.388889	0	0.611111						-0.00640931	0.0542494	0.263158	0	0.736842
-0.00762145	0.00684896	0.277273	0	0.722727						-0.0295593	-0.0381802	0.388889	0	0.611111						0.00861916	0.0302031	0.263158	0	0.736842
0.0405591	0.0170364	0.280303	0	0.719697						-0.00832852	-0.00508083	0.388889	0	0.611111						0.0520621	-0.00281452	0.263158	0	0.736842
-0.00941403	0.0161819	0.280303	0	0.719697						-0.0222162	-0.0662863	0.388889	0	0.611111						-0.00580791	0.00491136	0.263158	0	0.736842
-0.0163916	0.0592058	0.280303	0	0.719697						0.0119783	-0.00315027	0.388889	0	0.611111						-0.0394318	0.0252904	0.263158	0	0.736842
0.0348458	0.0101432	0.280303	0	0.719697						0.00602919	-0.100377	0.388889	0	0.611111						0.0173202	-0.0334013	0.263158	0	0.736842
-0.00527223	-0.0195301	0.280303	0	0.719697						-0.0444314	0.0571473	0.388889	0	0.611111						-0.0111937	-0.000579099	0.263158	0	0.736842
-0.0103889	-0.0406383	0.280303	0	0.719697						0.0568828	-0.0186259	0.388889	0	0.611111						0.0261863	-0.0384024	0.263158	0	0.736842
-0.0097401	0.0726563	0.280303	0	0.719697						-0.0206676	0.0342296	0.388889	0	0.611111						0.00369746	0.0346009	0.263158	0	0.736842
-0.00604677	-0.0607696	0.280303	0	0.719697						-0.052879	-0.0966474	0.388889	0	0.611111						0.00468241	0.0768296	0.263158	0	0.736842
-0.00834057	0.0119996	0.280303	0	0.719697						0.0493867	0.0273284	0.388889	0	0.611111						-0.0336271	-0.0253021	0.263158	0	0.736842
-0.033089	-0.0275697	0.280303	0	0.719697						0.0477329	-0.0396409	0.388889	0	0.611111						0.0403086	0.0118556	0.263158	0	0.736842
0.0660773	0.0245805	0.280303	0	0.719697						0.088086	-0.00242535	0.388889	0	0.611111						0.0208756	-0.00941344	0.263158	0	0.736842
-0.00662407	-0.0120421	0.280303	0	0.719697						-0.0326642	-0.0406159	0.388889	0	0.611111						0.000281058	-0.0270621	0.263158	0	0.736842
0.0013671	-0.0278218	0.280303	0	0.719697						0.0123285	-0.0105514	0.388889	0	0.611111						-0.0410401	0.00799151	0.263158	0	0.736842
0.0340827	-0.0369837	0.280303	0	0.719697						0.000910849	-0.0528317	0.388889	0	0.611111						0.0177181	-0.0277858	0.263158	0	0.736842
0.00293214	-0.0162971	0.280303	0	0.719697						0.0510571	-0.0497736	0.388889	0	0.611111						0.000546147	-0.092389	0.263158	0	0.736842
-0.0480809	-0.00671639	0.280303	0	0.719697						-0.00900598	0.0473308	0.388889	0	0.611111						0.0132954	-0.0574884	0.263158	0	0.736842
0.0320523	-0.0133635	0.295455	0	0.704545						0.0323794	0.00126676	0.388889	0	0.611111						-0.00173025	0.0538124	0.263158	0	0.736842
-0.0650539	-0.0521496	0.295455	0	0.704545						-0.0133804	0.0210382	0.388889	0	0.611111						0.049298	-0.0345643	0.263158	0	0.736842
0.0125188	-0.0114885	0.295455	0	0.704545						0.0340041	0.0789351	0.388889	0	0.611111						-0.0251587	-0.00862144	0.263158	0	0.736842
0.0169798	-0.0781257	0.295455	0	0.704545						0.0230244	0.0203314	0.4	0	0.6						-0.00303727	0.01845	0.263158	0	0.736842
-0.0344447	-0.00986799	0.295455	0	0.704545						0.0284815	0.000275081	0.4	0	0.6						-0.00122928	-0.00611531	0.263158	0	0.736842
0.000310212	0.0236042	0.295455	0	0.704545						-0.0184199	0.0206813	0.4	0	0.6						-0.0151626	-0.0228632	0.263158	0	0.736842
-0.0197665	-0.0125863	0.295455	0	0.704545						0.0345423	-0.0423989	0.4	0	0.6						0.000825434	-0.00356029	0.263158	0	0.736842
-0.0267939	-0.0309483	0.295455	0	0.704545						0.0504848	0.00479352	0.4	0	0.6						-0.0154971	-0.00466865	0.263158	0	0.736842
-0.00894582	-0.00513193	0.295455	0	0.704545						-0.0125654	0.0412064	0.4	0	0.6						-0.0215146	0.0113514	0.263158	0	0.736842
-0.0147921	-0.000723753	0.295455	0	0.704545						0.0828509	-0.0264055	0.4	0	0.6						-0.0213745	-0.0081979	0.263158	0	0.736842
0.0282666	-0.0772293	0.295455	0	0.704545						0.0267691	-0.0120739	0.4	0	0.6						-0.0138892	0.00609396	0.263158	0	0.736842
-0.029754	-0.061535	0.295455	0	0.704545						-0.00329769	-0.104483	0.4	0	0.6						-0.014499	-0.0580111	0.263158	0	0.736842
-0.0141156	0.0931965	0.295455	0	0.704545						0.00911385	-0.0299801	0.4	0	0.6						-0.00875847	-0.00128608	0.263158	0	0.736842
0.0525138	-0.0296745	0.295455	0	0.704545						-0.0176131	-0.0840454	0.4	0	0.6						0.00445021	-0.0677778	0.263158	0	0.736842
0.015603	-0.0408034	0.295455	0	0.704545						-0.0358447	0.0016437	0.4	0	0.6						0.0217494	-0.0783069	0.263158	0	0.736842
0.0112845	0.0810746	0.295455	0	0.704545						-0.00814553	0.0291036	0.4	0	0.6						-0.00597985	-0.0167394	0.263158	0	0.736842
-0.0334705	-0.00652238	0.295455	0	0.704545						-0.0198315	-0.022246	0.4	0	0.6						0.0423876	0.0039063	0.263158	0	0.736842
0.00319873	-0.0137928	0.295455	0	0.704545						-0.000348572	0.0378278	0.4	0	0.6						-0.0579976	-0.0106557	0.263158	0	0.736842
-0.0129452	-0.0304216	0.295455	0	0.704545						0.0151907	-0.0703205	0.4	0	0.6						0.00860654	-0.0369935	0.263158	0	0.736842
-0.0687009	0.0157637	0.295455	0	0.704545						0.0107463	-0.0188292	0.4	0	0.6						-0.0482744	-0.0216242	0.263158	0	0.736842
0.0177221	-0.0305109	0.295455	0	0.704545						-0.0433641	-0.0315232	0.4	0	0.6						0.00102599	-0.00314133	0.263158	0	0.736842
-0.0340402	-0.0481181	0.295455	0	0.704545						0.00284663	0.00810552	0.4	0	0.6						0.0336055	0.0906925	0.263158	0	0.736842
0.0105931	0.045186	0.295455	0	0.704545						0.0141672	0.0463919	0.4	0	0.6						0.0214205	-0.0256966	0.263158	0	0.736842
-0.00250619	-0.0404525	0.295455	0	0.704545						0.00162621	-0.0599734	0.4	0	0.6						-0.00625741	-0.126204	0.263158	0	0.736842
-0.0343694	0.00638943	0.295455	0	0.704545						0.0612852	-0.00562082	0.4	0	0.6						-0.00504867	0.0689912	0.263158	0	0.736842
-0.0394827	0.00851131	0.295455	0	0.704545						-0.0354439	0.0112518	0.4	0	0.6						-0.0179754	-0.0473834	0.263158	0	0.736842
0.011324	0.0362778	0.295455	0	0.704545						0.0134246	-0.0316548	0.4	0	0.6						0.017175	-0.0106913	0.300752	0	0.699248
-0.000294911	-0.141805	0.295455	0	0.704545						0.015248	0.0700295	0.4	0	0.6						-0.024731	-0.0107704	0.300752	0	0.699248
-0.00156872	-0.00877614	0.295455	0	0.704545						0.0237914	0.0197317	0.4	0	0.6						0.018715	-0.0401719	0.300752	0	0.699248
0.013647	0.0388115	0.295455	0	0.704545						0.0170519	-0.0960691	0.4	0	0.6						-0.00250236	0.0504176	0.300752	0	0.699248
0.0317563	-0.0532672	0.295455	0	0.704545						0.0331794	0.0236411	0.4	0	0.6						0.00972071	0.0489691	0.300752	0	0.699248
-0.0157918	0.0285738	0.295455	0	0.704545						0.0385336	-0.0287739	0.4	0	0.6						-0.0269489	-0.0491738	0.307018	0	0.692982
-0.0329362	0.00921478	0.295455	0	0.704545						-0.0201949	0.000294066	0.4	0	0.6						0.0291644	-0.0648904	0.307018	0	0.692982
-0.000497153	0.0535976	0.295455	0	0.704545						0.0219302	0.063144	0.4	0	0.6						0.0202057	0.00070859	0.307018	0	0.692982
-0.0649527	0.0667896	0.295455	0	0.704545						0.0495489	0.0271954	0.4	0	0.6						0.00960316	-0.0306005	0.307018	0	0.692982
0.00673014	-0.0532736	0.295455	0	0.704545						0.0363012	-0.023322	0.4	0	0.6						0.0400974	0.046006	0.307018	0	0.692982
0.00204179	0.087005	0.295455	0	0.704545						-0.0214301	0.00483705	0.4	0	0.6						0.023836	0.122079	0.307018	0	0.692982
-0.0164847	-0.0076765	0.295455	0	0.704545						0.0318097	0.0220593	0.4	0	0.6						-0.00637661	-0.0474366	0.307018	0	0.692982
0.00129176	-0.0125143	0.295455	0	0.704545						-0.00138821	0.00367123	0.4	0	0.6						0.0114984	0.0203261	0.307018	0	0.692982
0.0230047	0.0128075	0.295455	0	0.704545						0.0303642	0.0527605	0.4	0	0.6						0.00784035	0.0104314	0.307018	0	0.692982
0.041215	0.0226411	0.295455	0	0.704545						0.0255064	-0.0340798	0.4	0	0.6						-0.0332992	0.00867847	0.307018	0	0.692982
-0.030918	0.0808261	0.310606	0	0.689394						0.0420866	-0.116894	0.4	0	0.6						-0.0174366	0.0110533	0.307018	0	0.692982
0.0169963	-0.0276853	0.310606	0	0.689394						0.0385123	0.0065278	0.4	0	0.6						0.0127156	-0.0556632	0.307018	0	0.692982
-0.0398686	-0.117522	0.310606	0	0.689394						-0.0384255	-0.0274205	0.4	0	0.6						0.0235803	-0.0177758	0.307018	0	0.692982
0.00806171	-0.000362052	0.310606	0	0.689394						0.00263977	0.00570031	0.407407	0	0.592593						0.00589067	-0.0349924	0.307018	0	0.692982
0.0532805	0.0112427	0.310606	0	0.689394						0.0642467	-0.0862986	0.407407	0	0.592593						0.0184302	0.0120735	0.307018	0	0.692982
0.0240168	-0.00471126	0.310606	0	0.689394						0.0516281	0.0217647	0.407407	0	0.592593						0.0126147	0.00138559	0.307018	0	0.692982
-0.0406614	0.0630682	0.310606	0	0.689394						-0.0261228	-0.0929553	0.407407	0	0.592593						-0.0348734	-0.0055165	0.307018	0	0.692982
-0.0118808	-0.0732442	0.310606	0	0.689394						0.00619504	-0.0218746	0.407407	0	0.592593						0.0543969	-0.0886941	0.307018	0	0.692982
-0.00721623	-0.0373778	0.310606	0	0.689394						0.0339091	-0.0381924	0.407407	0	0.592593						0.00952283	0.0467642	0.307018	0	0.692982
0.0340765	0.0116045	0.310606	0	0.689394						0.0575813	-0.00499826	0.407407	0	0.592593						-0.0153321	0.0199778	0.307018	0	0.692982
-0.0179856	0.0296223	0.310606	0	0.689394						-0.0103918	0.0622492	0.407407	0	0.592593						0.0101964	0.0119934	0.307018	0	0.692982
-0.0295771	-0.00439159	0.310606	0	0.689394						-0.00310464	-0.0484621	0.407407	0	0.592593						0.0317524	0.065866	0.307018	0	0.692982
0.0115603	0.0372749	0.313636	0	0.686364						0.0731811	-0.0513691	0.407407	0	0.592593						0.0193849	0.0284101	0.307018	0	0.692982
0.00865865	0.0235316	0.313636	0	0.686364						-0.0332	-0.0184113	0.444444	0	0.555556						-0.0276302	0.034318	0.307018	0	0.692982
-0.00919287	-0.00528753	0.313636	0	0.686364						-0.0083637	-0.0389909	0.444444	0	0.555556						0.00362388	0.0146875	0.307018	0	0.692982
-0.0115861	-0.0319689	0.313636	0	0.686364						0.0173247	-0.0641969	0.444444	0	0.555556						0.0230007	0.0225751	0.307018	0	0.692982
0.00144959	0.0198662	0.313636	0	0.686364						0.0452709	0.00471251	0.444444	0	0.555556						0.00600044	-0.0502373	0.307018	0	0.692982
-0.0296805	-0.0252558	0.313636	0	0.686364						0.0534234	0.0096837	0.444444	0	0.555556						0.0161878	0.0125658	0.307018	0	0.692982
0.0123179	-0.102715	0.313636	0	0.686364						0.00803203	-0.00101366	0.444444	0	0.555556						-0.0213271	-0.00916388	0.307018	0	0.692982
0.0449816	-0.0165846	0.313636	0	0.686364						0.0484344	-0.0556093	0.444444	0	0.555556						0.0736212	0.0230833	0.307018	0	0.692982
0.0136345	0.0184467	0.313636	0	0.686364						0.0504416	0.0175217	0.444444	0	0.555556						-0.0203791	-0.0471373	0.307018	0	0.692982
-0.0289662	-0.00386393	0.313636	0	0.686364						0.0601421	-0.0186576	0.444444	0	0.555556						-0.0138747	-0.0082173	0.307018	0	0.692982
-0.0364795	-0.0286259	0.313636	0	0.686364						-0.00557239	-0.130626	0.444444	0	0.555556						0.029065	0.00988898	0.307018	0	0.692982
-0.0124392	-0.0847071	0.313636	0	0.686364						0.0195386	-0.0214372	0.444444	0	0.555556						0.0133213	-0.0147607	0.307018	0	0.692982
-0.0799885	-0.0258705	0.313636	0	0.686364						0.0159047	-0.0147051	0.444444	0	0.555556						0.00363972	0.032061	0.307018	0	0.692982
0.00399862	-0.0402836	0.313636	0	0.686364						0.0183137	-0.0130478	0.444444	0	0.555556						0.030561	-0.00398134	0.307018	0	0.692982
0.00732165	-0.00459174	0.313636	0	0.686364						-0.036864	-0.040619	0.444444	0	0.555556						0.0216397	0.0522965	0.307018	0	0.692982
0.0462898	-0.0153406	0.313636	0	0.686364						0.053541	-0.0427718	0.444444	0	0.555556						-0.0151556	0.0287977	0.307018	0	0.692982
0.0270129	-0.0410596	0.313636	0	0.686364						-0.0179361	-0.00325382	0.444444	0	0.555556						0.0113023	0.0155534	0.307018	0	0.692982
-0.0178997	0.068895	0.313636	0	0.686364						-0.0353055	0.0946327	0.444444	0	0.555556						0.0209203	0.00575753	0.307018	0	0.692982
0.00923999	-0.0786966	0.318182	0	0.681818						0.00220947	-0.0599849	0.444444	0	0.555556						0.0226351	-0.0754068	0.307018	0	0.692982
0.0396775	-0.0459324	0.318182	0	0.681818						0.0637138	-0.00906022	0.444444	0	0.555556						-0.0143437	0.0107391	0.307018	0	0.692982
-0.0224677	0.0722595	0.318182	0	0.681818						0.0458285	0.00479018	0.444444	0	0.555556						0.000254973	-0.03197	0.307018	0	0.692982
-0.0530838	-0.0171659	0.318182	0	0.681818						0.0176848	-0.0557368	0.444444	0	0.555556						0.00174327	-0.086547	0.307018	0	0.692982
0.0218812	0.0301226	0.318182	0	0.681818						0.0107517	-0.0150106	0.444444	0	0.555556						0.00473584	0.0295454	0.307018	0	0.692982
0.0102662	0.0305363	0.318182	0	0.681818						0.0153018	0.100125	0.444444	0	0.555556						0.000881372	-0.0104576	0.307018	0	0.692982
-0.0170371	-0.0126652	0.318182	0	0.681818						0.0444592	0.0252675	0.444444	0	0.555556						-0.00538139	-0.00598507	0.307018	0	0.692982
-0.007231	-0.134954	0.318182	0	0.681818						0.0461749	0.0217913	0.444444	0	0.555556						-0.0057337	-0.0226738	0.307018	0	0.692982
0.00271959	0.021003	0.318182	0	0.681818						0.0309084	0.0475064	0.444444	0	0.555556						0.0362534	0.0700564	0.307018	0	0.692982
0.0441074	0.00169284	0.318182	0	0.681818						0.0218049	0.0251119	0.444444	0	0.555556						0.0241163	0.0509789	0.307018	0	0.692982
-0.0157122	0.022453	0.318182	0	0.681818						-0.00543876	0.0234797	0.444444	0	0.555556						0.00497732	0.0599515	0.307018	0	0.692982
-0.00564384	-0.00541293	0.318182	0	0.681818						-0.00860609	0.0222485	0.444444	0	0.555556						0.0428951	0.00677851	0.307018	0	0.692982
0.0155396	0.0367664	0.318182	0	0.681818						0.00380391	0.00172781	0.444444	0	0.555556						0.0168212	-0.00404643	0.307018	0	0.692982
0.0200339	-0.0181236	0.318182	0	0.681818						-0.0232284	0.000324735	0.444444	0	0.555556						0.0497536	-0.0446285	0.307018	0	0.692982
0.0384302	-0.0211319	0.318182	0	0.681818						0.0464535	0.0584323	0.444444	0	0.555556						0.0573811	-0.0276059	0.307018	0	0.692982
0.0167575	0.0101918	0.318182	0	0.681818						0.0249736	0.0113731	0.444444	0	0.555556						0.0352786	0.046283	0.307018	0	0.692982
0.0417874	-0.0100872	0.325758	0	0.674242						0.0198881	0.0491902	0.444444	0	0.555556						0.016735	-0.0205368	0.307018	0	0.692982
0.0147879	-0.0249811	0.325758	0	0.674242						0.0024487	-0.0240234	0.444444	0	0.555556						0.0328101	0.0723006	0.307018	0	0.692982
0.0219774	-0.0388391	0.325758	0	0.674242						0.0113118	-0.0645706	0.444444	0	0.555556						0.0379873	-0.0101857	0.307018	0	0.692982
0.007419	0.0699996	0.325758	0	0.674242						-0.0514663	-0.0238431	0.444444	0	0.555556						0.00570775	-0.0509771	0.307018	0	0.692982
-0.0249086	-0.0161005	0.325758	0	0.674242						-0.0110128	-0.0471473	0.444444	0	0.555556						0.00680558	-0.0369241	0.307018	0	0.692982
-0.00669995	0.00266065	0.325758	0	0.674242						0.00139227	0.011605	0.444444	0	0.555556						0.00771126	-0.00318353	0.307018	0	0.692982
0.035763	-0.0321935	0.325758	0	0.674242						0.0242389	0.0115376	0.444444	0	0.555556						-0.0742983	0.00666393	0.307018	0	0.692982
-0.0315237	0.0799782	0.325758	0	0.674242						-0.0108422	-0.00593781	0.444444	0	0.555556						0.0490068	0.0210312	0.307018	0	0.692982
-0.0254434	-0.0436322	0.325758	0	0.674242						0.0114488	-0.0340029	0.444444	0	0.555556						-0.0009511	0.0228615	0.307018	0	0.692982
0.035592	0.0367654	0.325758	0	0.674242						0.0533091	0.0170802	0.444444	0	0.555556						-0.0114021	0.0508066	0.307018	0	0.692982
-0.0223738	-0.0273736	0.325758	0	0.674242						0.0179325	-0.0131595	0.444444	0	0.555556						0.0612883	-0.032547	0.307018	0	0.692982
-0.00483517	0.0112728	0.325758	0	0.674242						-0.0104604	-0.0587827	0.444444	0	0.555556						0.0171721	-0.0655084	0.307018	0	0.692982
0.0535097	-0.0173656	0.331818	0	0.668182						0.00109476	-0.0897453	0.444444	0	0.555556						-0.0136883	-0.016932	0.315789	0	0.684211
0.0136724	-0.0562943	0.331818	0	0.668182						-0.0330021	0.0360999	0.444444	0	0.555556						-0.106524	-0.00174818	0.315789	0	0.684211
0.0150934	-0.00344429	0.331818	0	0.668182						-0.0213482	-0.0442248	0.444444	0	0.555556						-0.0181984	-0.0395689	0.315789	0	0.684211
0.0539334	0.0169326	0.331818	0	0.668182						0.00965388	0.0270708	0.444444	0	0.555556						0.0429917	0.0180588	0.315789	0	0.684211
0.0217081	-0.0367045	0.331818	0	0.668182						0.0165911	0.0259781	0.444444	0	0.555556						0.0186025	0.00227297	0.315789	0	0.684211
-0.0283275	-0.0806607	0.331818	0	0.668182						0.0425215	0.0110686	0.444444	0	0.555556						0.0715079	-0.0386529	0.315789	0	0.684211
-0.0691692	-0.100326	0.331818	0	0.668182						0.0317026	-0.0378519	0.444444	0	0.555556						-0.0324156	-0.0442935	0.315789	0	0.684211
0.0142406	0.0191615	0.331818	0	0.668182						0.0127272	-0.026945	0.444444	0	0.555556						0.0223648	-0.0281584	0.315789	0	0.684211
0.0220998	-0.0858931	0.331818	0	0.668182						0.0237143	-0.0340338	0.444444	0	0.555556						0.0625846	0.0653781	0.315789	0	0.684211
0.0220816	0.0728699	0.331818	0	0.668182						-0.0298801	0.0755561	0.444444	0	0.555556						0.0381175	0.0189175	0.315789	0	0.684211
-0.0295609	-0.0280271	0.331818	0	0.668182						-0.0119667	-0.0156529	0.444444	0	0.555556						-0.00844426	-0.0162232	0.315789	0	0.684211
0.0284446	-0.0314367	0.331818	0	0.668182						0.0263346	-0.0329552	0.444444	0	0.555556						0.0112955	-0.0395732	0.315789	0	0.684211
0.0162407	-0.00932981	0.331818	0	0.668182						-0.0336738	0.00207049	0.444444	0	0.555556						0.0131351	-0.0163828	0.315789	0	0.684211
-0.0210945	-0.0420927	0.331818	0	0.668182						0.0300682	0.0132321	0.444444	0	0.555556						0.038423	0.000798707	0.315789	0	0.684211
0.00396613	0.00580441	0.331818	0	0.668182						0.0268953	-0.0516193	0.444444	0	0.555556						-0.0114446	0.00376796	0.315789	0	0.684211
0.0555039	-0.018216	0.331818	0	0.668182						0.0211048	0.064534	0.444444	0	0.555556						0.029745	0.0181174	0.315789	0	0.684211
0.0064473	0.018652	0.331818	0	0.668182						0.0211049	0.0512871	0.444444	0	0.555556						0.0194739	-0.0330838	0.315789	0	0.684211
-1.09391e-05	0.0331681	0.340909	0	0.659091						0.0760964	0.0035341	0.444444	0	0.555556						-0.00913108	0.0162906	0.315789	0	0.684211
-0.046074	-0.057596	0.340909	0	0.659091						0.0691712	-0.0235236	0.444444	0	0.555556						0.0102179	-0.0715169	0.315789	0	0.684211
-0.0308079	0.0387636	0.340909	0	0.659091						-0.0256176	0.0266319	0.444444	0	0.555556						-0.0245611	0.0560191	0.315789	0	0.684211
-0.00245919	0.00907046	0.340909	0	0.659091						-0.00818857	-0.00360056	0.444444	0	0.555556						-0.00150007	-0.00571709	0.315789	0	0.684211
0.00541406	0.0518373	0.340909	0	0.659091						0.0418758	-0.0160753	0.444444	0	0.555556						0.0123246	-0.0186182	0.315789	0	0.684211
-0.00446176	-0.0685365	0.340909	0	0.659091						0.00644927	-0.0919387	0.444444	0	0.555556						-0.0218069	0.0530993	0.315789	0	0.684211
0.0227544	0.0234841	0.340909	0	0.659091						-0.0140421	0.0146611	0.444444	0	0.555556						0.000726837	0.0209767	0.315789	0	0.684211
0.0391618	-0.00295572	0.340909	0	0.659091						0.0274016	-0.0334348	0.444444	0	0.555556						-0.00925827	0.0157918	0.315789	0	0.684211
-0.0212313	-0.0241061	0.340909	0	0.659091						0.05042	-0.0013997	0.444444	0	0.555556						-0.0141235	0.0145575	0.315789	0	0.684211
-0.01062	0.0352282	0.340909	0	0.659091						0.00232303	0.0362663	0.444444	0	0.555556						0.051519	0.126684	0.315789	0	0.684211
-0.0513808	-0.0404596	0.340909	0	0.659091						-0.0358165	-0.00217088	0.444444	0	0.555556						0.039261	-0.00965364	0.315789	0	0.684211
-0.0386948	-0.116975	0.340909	0	0.659091						0.0164335	0.0490532	0.444444	0	0.555556						0.0210704	-0.0289756	0.315789	0	0.684211
0.0197309	0.0205992	0.340909	0	0.659091						0.0379334	-0.0189457	0.444444	0	0.555556						-0.00696007	0.0128096	0.315789	0	0.684211
-0.0290067	0.0808049	0.340909	0	0.659091						0.0721111	-0.00888195	0.444444	0	0.555556						-0.0339343	-0.0023844	0.328947	0	0.671053
-0.0439705	-0.0691714	0.340909	0	0.659091						0.00746258	-0.0126213	0.444444	0	0.555556						0.000253356	0.00155659	0.328947	0	0.671053
-0.0177	0.0290104	0.340909	0	0.659091						0.0345597	-0.027237	0.444444	0	0.555556						-0.00859809	-0.0290301	0.328947	0	0.671053
0.00253686	-0.0110275	0.340909	0	0.659091						-0.022229	0.0144988	0.444444	0	0.555556						-0.0317506	-0.0050733	0.328947	0	0.671053
-0.0355535	-0.000639685	0.340909	0	0.659091						0.0369545	-0.040946	0.444444	0	0.555556						0.00599868	-0.0103419	0.328947	0	0.671053
-0.0134168	0.00935829	0.35	0	0.65						0.011134	-0.0314634	0.444444	0	0.555556						0.0165726	-0.00195373	0.328947	0	0.671053
-0.0132407	0.00748704	0.35	0	0.65						0.0302316	-0.0205901	0.444444	0	0.555556						-0.0103451	-0.0481459	0.328947	0	0.671053
0.0778993	0.0116079	0.35	0	0.65						-0.00684216	-0.00551829	0.444444	0	0.555556						-0.033512	0.0227921	0.328947	0	0.671053
-0.00744711	-0.0479779	0.35	0	0.65						-0.0477542	0.0422032	0.444444	0	0.555556						0.0135588	0.00834447	0.328947	0	0.671053
0.0280028	-0.0434936	0.35	0	0.65						-0.0188594	0.0105773	0.444444	0	0.555556						-0.0128839	-0.014542	0.328947	0	0.671053
0.0192348	0.0242728	0.35	0	0.65						0.0585024	-0.0367881	0.444444	0	0.555556						-0.031746	-0.032373	0.338346	0	0.661654
0.000260504	-0.0123835	0.35	0	0.65						0.0197105	-0.0475333	0.444444	0	0.555556						-0.0140672	0.0620862	0.338346	0	0.661654
0.00630567	-0.017408	0.35	0	0.65						-0.00755303	-0.00627765	0.444444	0	0.555556						0.0409602	0.0319088	0.338346	0	0.661654
0.00662591	0.01514	0.35	0	0.65						-0.00398655	0.018775	0.444444	0	0.555556						0.0201002	0.0396659	0.350877	0	0.649123
0.0292662	0.0519528	0.35	0	0.65						0.0413558	-0.0298319	0.444444	0	0.555556						0.0291616	0.0332556	0.350877	0	0.649123
0.0640571	-0.0484397	0.35	0	0.65						0.0499042	-0.0185972	0.444444	0	0.555556						0.0172851	-0.0548741	0.350877	0	0.649123
0.0140688	-0.0537147	0.35	0	0.65						0.0318464	0.0579126	0.444444	0	0.555556						0.0368855	-0.0111934	0.350877	0	0.649123
0.0171849	-0.051711	0.35	0	0.65						0.0263005	-0.024298	0.444444	0	0.555556						0.0457701	0.0243284	0.350877	0	0.649123
-0.0232389	0.0330868	0.35	0	0.65						-0.0526217	-0.0303673	0.444444	0	0.555556						0.0343391	0.0307239	0.350877	0	0.649123
0.0142039	-0.0599671	0.35	0	0.65						0.0311057	-0.0144211	0.444444	0	0.555556						-0.00437237	-0.0669868	0.350877	0	0.649123
0.0629401	-0.0394858	0.35	0	0.65						-0.010675	-0.0400148	0.444444	0	0.555556						0.00447153	-0.0504032	0.350877	0	0.649123
-0.0170669	0.00280278	0.356061	0	0.643939						0.0658557	0.0054174	0.444444	0	0.555556						0.00862392	-0.0832702	0.350877	0	0.649123
0.00567839	-0.0799489	0.356061	0	0.643939						0.0307991	-0.0696015	0.444444	0	0.555556						-0.0171139	0.0861508	0.350877	0	0.649123
0.00438279	-0.0342954	0.356061	0	0.643939						0.0470999	-0.0247695	0.444444	0	0.555556						-0.0190696	-0.083188	0.350877	0	0.649123
-0.000999266	0.0389276	0.356061	0	0.643939						0.0210207	-0.0101908	0.444444	0	0.555556						-0.00315826	0.0119678	0.350877	0	0.649123
0.0202088	0.0320471	0.356061	0	0.643939						-0.00504398	0.02447	0.444444	0	0.555556						0.0123715	-0.0766884	0.350877	0	0.649123
0.00418225	-0.0656335	0.356061	0	0.643939						0.0295712	-0.0581275	0.444444	0	0.555556						-0.0318714	0.0029434	0.350877	0	0.649123
0.0464896	0.0626677	0.356061	0	0.643939						0.0412835	0.0327961	0.444444	0	0.555556						0.00833682	0.0518243	0.350877	0	0.649123
-0.0286988	-0.0365368	0.356061	0	0.643939						0.00856319	-0.0872268	0.444444	0	0.555556						0.0233869	-0.0247447	0.350877	0	0.649123
0.0334754	0.0532955	0.363636	0	0.636364						0.0317526	0.0664783	0.444444	0	0.555556						0.00886241	-0.0268967	0.350877	0	0.649123
0.0661634	-0.0118371	0.363636	0	0.636364						-0.0343006	-0.0467223	0.444444	0	0.555556						0.0377809	-0.0268257	0.350877	0	0.649123
0.0499199	0.0128319	0.363636	0	0.636364						-0.0116777	0.0123656	0.444444	0	0.555556						0.0263265	0.0122173	0.350877	0	0.649123
0.0460314	0.107733	0.363636	0	0.636364						-0.0306637	-0.127199	0.444444	0	0.555556						0.0506161	-0.0709407	0.350877	0	0.649123
0.037034	0.0306479	0.363636	0	0.636364						0.00234653	0.0653841	0.444444	0	0.555556						-0.0131943	0.0230604	0.350877	0	0.649123
-0.0544004	0.0217873	0.363636	0	0.636364						0.0297856	-0.0702919	0.444444	0	0.555556						0.0181401	0.00851554	0.350877	0	0.649123
-0.0119985	-0.00753307	0.363636	0	0.636364						0.0162608	0.039225	0.444444	0	0.555556						-0.010987	-0.0761494	0.350877	0	0.649123
0.00497302	-0.111284	0.363636	0	0.636364						0.0207592	-0.03256	0.444444	0	0.555556						0.0321334	-0.0121902	0.350877	0	0.649123
0.0406198	-0.0645716	0.363636	0	0.636364						-0.0216629	0.0321804	0.444444	0	0.555556						0.0348538	-0.00999961	0.350877	0	0.649123
0.0198679	0.118628	0.363636	0	0.636364						-0.00981822	0.0261254	0.444444	0	0.555556						-0.010233	-0.0362455	0.350877	0	0.649123
0.018328	-0.0753992	0.363636	0	0.636364						0.00327416	-0.0124655	0.481481	0	0.518519						0.027414	-0.0651773	0.350877	0	0.649123
0.0574717	0.0480062	0.363636	0	0.636364						-0.0164691	0.0101096	0.481481	0	0.518519						0.00514192	-0.0450129	0.350877	0	0.649123
0.0482599	0.0629089	0.363636	0	0.636364						-0.0132405	0.0249293	0.481481	0	0.518519						-0.00638437	-0.011982	0.350877	0	0.649123
0.0513654	-0.0912975	0.363636	0	0.636364						0.0384337	-0.0466572	0.481481	0	0.518519						-0.0242017	0.0347786	0.350877	0	0.649123
0.0312654	-0.0567678	0.363636	0	0.636364						0.0076787	-0.0372559	0.481481	0	0.518519						-0.0521721	0.0183485	0.350877	0	0.649123
0.0522144	-0.00964203	0.363636	0	0.636364						-0.0340231	-0.0165218	0.488889	0	0.511111						0.0560803	0.0874475	0.350877	0	0.649123
0.0141509	0.0370043	0.363636	0	0.636364						-0.002907	0.0510563	0.488889	0	0.511111						0.056555	-0.111849	0.350877	0	0.649123
0.0404063	0.0149746	0.363636	0	0.636364						-0.00253145	-0.0627573	0.488889	0	0.511111						-0.0247397	0.00271899	0.350877	0	0.649123
0.0194175	0.0292534	0.368182	0	0.631818						0.0477157	-0.0777111	0.488889	0	0.511111						0.0119164	0.0834879	0.350877	0	0.649123
0.0197932	0.0470058	0.368182	0	0.631818						-0.0449127	0.0481744	0.488889	0	0.511111						0.0164259	0.0117345	0.350877	0	0.649123
0.0509598	-0.013035	0.368182	0	0.631818						0.0274101	-0.00716096	0.488889	0	0.511111						0.0218275	-0.0350348	0.350877	0	0.649123
0.00330838	-0.0232487	0.368182	0	0.631818						0.00782707	-0.0492383	0.488889	0	0.511111						0.0364248	-0.0487668	0.350877	0	0.649123
0.00556443	0.0553137	0.368182	0	0.631818						-0.00626277	-0.0722269	0.488889	0	0.511111						-0.037253	-0.00921762	0.350877	0	0.649123
-0.00834654	-0.0119167	0.368182	0	0.631818						-0.056015	-0.0357041	0.488889	0	0.511111						0.014133	-0.0204916	0.350877	0	0.649123
0.0353076	-0.0491494	0.368182	0	0.631818						0.0418014	0.0337936	0.488889	0	0.511111						0.0603718	0.0655477	0.350877	0	0.649123
0.0771365	-0.0128244	0.368182	0	0.631818						0.0900825	-0.0568665	0.488889	0	0.511111						-0.0278402	-0.00771706	0.350877	0	0.649123
0.0371748	-0.0427943	0.368182	0	0.631818						0.0233461	0.0541642	0.488889	0	0.511111						-0.0031621	-0.00751899	0.350877	0	0.649123
-0.0347175	-0.0442663	0.368182	0	0.631818						0.0253824	0.00288445	0.488889	0	0.511111						0.0416486	0.0536788	0.350877	0	0.649123
-0.0348982	-0.0368645	0.368182	0	0.631818						0.0213247	-0.0960624	0.488889	0	0.511111						0.0208212	-0.0491505	0.350877	0	0.649123
0.0247765	-0.0519205	0.368182	0	0.631818						0.0305349	-0.0692573	0.488889	0	0.511111						0.0378848	0.00410082	0.368421	0	0.631579
-0.0119077	-0.0397102	0.368182	0	0.631818						0.0238705	-0.0200375	0.488889	0	0.511111						0.0316585	0.080701	0.368421	0	0.631579
-0.025898	-0.00905497	0.368182	0	0.631818						-0.00748989	-0.0118647	0.488889	0	0.511111						-0.0720321	0.0285695	0.368421	0	0.631579
0.058823	-0.0386423	0.368182	0	0.631818						0.0166552	-0.0413959	0.488889	0	0.511111						0.0411913	-0.00050744	0.368421	0	0.631579
0.0389781	0.0313484	0.368182	0	0.631818						0.00209369	0.0405797	0.488889	0	0.511111						-0.00975442	-0.00137355	0.368421	0	0.631579
-0.012297	-0.00582696	0.368182	0	0.631818						0.0168437	0.00207615	0.488889	0	0.511111						0.0250106	0.0820527	0.368421	0	0.631579
0.0383754	0.00944069	0.368182	0	0.631818						0.0215709	-0.0582867	0.488889	0	0.511111						0.0215219	0.0100446	0.368421	0	0.631579
0.00772496	0.00634431	0.371212	0	0.628788						0.0671688	0.00409421	0.488889	0	0.511111						0.041067	0.0248416	0.368421	0	0.631579
0.00925783	0.0202209	0.371212	0	0.628788						0.0130647	-0.0348733	0.488889	0	0.511111						0.0131799	-0.0213549	0.368421	0	0.631579
0.0544704	-0.0407073	0.371212	0	0.628788						0.0236363	-0.072058	0.488889	0	0.511111						0.0106549	-0.0176113	0.368421	0	0.631579
-0.0118319	-0.0573238	0.371212	0	0.628788						-0.0369513	0.0171401	0.488889	0	0.511111						0.0164087	0.0758016	0.368421	0	0.631579
0.0201166	0.0697302	0.371212	0	0.628788						0.0138819	-0.00420734	0.5	0	0.5						0.00677703	-0.00716411	0.368421	0	0.631579
0.0429114	0.00810266	0.371212	0	0.628788						0.00485542	0.024441	0.5	0	0.5						0.0162292	-0.0269467	0.368421	0	0.631579
-0.0523622	-0.0519506	0.371212	0	0.628788						0.0576859	0.0315299	0.5	0	0.5						0.0117841	0.0203619	0.368421	0	0.631579
0.0343586	-0.0542101	0.386364	0	0.613636						0.0438587	0.00900245	0.5	0	0.5						0.025115	-0.0336751	0.368421	0	0.631579
0.0183348	-0.0379515	0.386364	0	0.613636						0.0107136	-0.019083	0.5	0	0.5						0.0191579	-0.0597923	0.368421	0	0.631579
0.0051451	0.00101878	0.386364	0	0.613636						0.0413646	-0.0532832	0.5	0	0.5						0.00609209	-0.0181696	0.368421	0	0.631579
-0.0112952	-0.106184	0.386364	0	0.613636						0.0625826	0.0427803	0.5	0	0.5						0.00483734	-0.0377378	0.368421	0	0.631579
-0.0148149	0.0646538	0.386364	0	0.613636						-0.031234	0.0404959	0.5	0	0.5						0.0494082	0.0844425	0.368421	0	0.631579
-0.00949499	0.00198738	0.386364	0	0.613636						0.0659754	-0.0215701	0.5	0	0.5						-0.00524064	0.0494692	0.368421	0	0.631579
-0.0452736	-0.00467464	0.386364	0	0.613636						0.0775249	0.00411491	0.5	0	0.5						0.0701109	0.0769234	0.368421	0	0.631579
0.0662156	0.0714595	0.386364	0	0.613636						-0.00911166	0.0487014	0.5	0	0.5						-0.01947	0.0644821	0.368421	0	0.631579
0.0123343	-0.068714	0.386364	0	0.613636						-0.02797	-0.0422016	0.5	0	0.5						0.0146276	0.0246894	0.368421	0	0.631579
0.00312759	0.0172587	0.386364	0	0.613636						0.0289712	-0.0406449	0.5	0	0.5						0.044546	0.019701	0.368421	0	0.631579
-0.00889404	-0.0210917	0.386364	0	0.613636						-0.00594863	0.0373227	0.5	0	0.5						0.0182306	0.0609982	0.368421	0	0.631579
-0.0146498	-0.0808075	0.386364	0	0.613636						0.0198178	-0.0712144	0.5	0	0.5						-0.0108622	-3.63527e-05	0.368421	0	0.631579
0.066759	0.0214457	0.386364	0	0.613636						0.00955294	-0.0365125	0.5	0	0.5						0.0773766	-0.0398243	0.368421	0	0.631579
0.0116184	-0.0128354	0.386364	0	0.613636						0.0604796	-0.0225711	0.5	0	0.5						0.00922503	-0.0234074	0.37594	0	0.62406
-0.0245825	-0.00374612	0.386364	0	0.613636						0.0351817	0.0924418	0.5	0	0.5						0.0040036	0.0182945	0.37594	0	0.62406
-0.00880329	-0.0802893	0.386364	0	0.613636						0.0339425	-0.0355645	0.5	0	0.5						-0.0462092	-0.0563941	0.37594	0	0.62406
0.046677	-0.0214973	0.386364	0	0.613636						0.0505434	0.0433421	0.5	0	0.5						0.0366802	0.0242815	0.37594	0	0.62406
0.00832785	-0.00947175	0.386364	0	0.613636						0.0864085	-0.0451485	0.5	0	0.5						0.0338056	-0.0665921	0.394737	0	0.605263
0.0315645	-0.0681741	0.386364	0	0.613636						0.0275235	-0.0235225	0.5	0	0.5						0.0273733	-0.0409883	0.394737	0	0.605263
0.000511792	0.0107404	0.386364	0	0.613636						0.023303	0.0350095	0.5	0	0.5						-0.000396075	-0.0193541	0.394737	0	0.605263
-0.0199147	-0.0801092	0.386364	0	0.613636						-0.0399601	-0.0553607	0.5	0	0.5						0.0444965	-0.0214646	0.394737	0	0.605263
-0.00243827	-0.10273	0.386364	0	0.613636						0.0295517	-0.00780907	0.5	0	0.5						-0.022852	0.0266825	0.394737	0	0.605263
0.0206374	-0.0103352	0.386364	0	0.613636						0.0576403	0.0692329	0.5	0	0.5						-0.0152534	0.020123	0.394737	0	0.605263
-0.0189167	-0.0138038	0.386364	0	0.613636						0.0444324	-0.0493259	0.5	0	0.5						0.00923443	-0.0107896	0.394737	0	0.605263
0.0589415	0.0576937	0.386364	0	0.613636						0.0642806	-0.0355715	0.5	0	0.5						0.043147	-0.00215824	0.394737	0	0.605263
0.0202499	-0.023427	0.386364	0	0.613636						-0.00296413	-0.0572365	0.5	0	0.5						0.0730249	-0.0376791	0.394737	0	0.605263
-0.0289667	0.0247628	0.386364	0	0.613636						-0.015669	0.0175128	0.5	0	0.5						0.0398862	0.0122162	0.394737	0	0.605263
0.0407226	0.0370979	0.386364	0	0.613636						-0.0231924	0.0085969	0.518519	0	0.481481						0.0564574	0.0198404	0.394737	0	0.605263
-0.00175615	-0.00614707	0.386364	0	0.613636						0.0690001	-0.0386296	0.518519	0	0.481481						0.0110497	0.0665379	0.394737	0	0.605263
0.00564676	-0.0249286	0.386364	0	0.613636						0.0381176	-0.0416187	0.518519	0	0.481481						0.050519	0.00245309	0.394737	0	0.605263
0.013246	-0.0085802	0.386364	0	0.613636						-0.0151753	0.0472414	0.518519	0	0.481481						0.00293048	-0.0183859	0.394737	0	0.605263
0.00144524	-0.00475407	0.386364	0	0.613636						0.0490657	0.0682569	0.518519	0	0.481481						-0.0219246	-0.0417632	0.394737	0	0.605263
0.00579716	-0.0109338	0.401515	0	0.598485						0.000306468	0.0241349	0.518519	0	0.481481						0.0415272	0.0148045	0.394737	0	0.605263
0.00103893	-0.00398699	0.401515	0	0.598485						0.0461712	-0.0849108	0.518519	0	0.481481						-0.0174011	-0.0127666	0.394737	0	0.605263
-0.00269849	-0.00661042	0.401515	0	0.598485						0.0182904	-0.0271578	0.518519	0	0.481481						0.052545	0.0171046	0.394737	0	0.605263
-0.0128799	-0.0592019	0.401515	0	0.598485						-0.0117544	-0.00749978	0.518519	0	0.481481						0.0111116	0.0194776	0.394737	0	0.605263
0.00695156	0.0437413	0.404545	0	0.595455						0.012792	-0.0289903	0.518519	0	0.481481						0.0238038	-0.01639	0.394737	0	0.605263
-0.0358999	-0.0741718	0.404545	0	0.595455						-0.0244577	-0.0393308	0.518519	0	0.481481						0.0122649	-0.0164828	0.394737	0	0.605263
0.0188488	0.0325839	0.404545	0	0.595455						0.0502247	-0.0563412	0.518519	0	0.481481						0.0162661	-0.0556461	0.394737	0	0.605263
0.0216192	-0.0888432	0.404545	0	0.595455						0.0387961	-0.0344236	0.518519	0	0.481481						0.0385942	0.0614233	0.394737	0	0.605263
0.0102733	0.0185527	0.404545	0	0.595455						0.0805519	0.0225729	0.518519	0	0.481481						0.0323765	-0.0336445	0.394737	0	0.605263
0.0203648	0.0166884	0.404545	0	0.595455						0.0526056	-0.057682	0.518519	0	0.481481						-0.00956985	0.0590994	0.394737	0	0.605263
0.0675479	-0.0175035	0.404545	0	0.595455						0.0314609	-0.0108515	0.518519	0	0.481481						0.0589598	-0.0806576	0.394737	0	0.605263
0.0132746	0.0396884	0.404545	0	0.595455						0.0331033	-0.0108261	0.518519	0	0.481481						0.051505	-0.0362329	0.394737	0	0.605263
0.0444047	-0.0270887	0.404545	0	0.595455						0.0362068	0.0278833	0.518519	0	0.481481						-0.000720271	0.0729693	0.394737	0	0.605263
-0.00250887	-0.000349898	0.404545	0	0.595455						0.0280221	0.0367406	0.518519	0	0.481481						0.0412079	0.0115195	0.394737	0	0.605263
0.000397794	0.0355976	0.404545	0	0.595455						0.0350128	-0.0750844	0.518519	0	0.481481						-0.0200762	-0.0321138	0.394737	0	0.605263
0.0392976	0.0028063	0.409091	0	0.590909						-0.019646	-0.0418053	0.518519	0	0.481481						0.0250133	-0.024311	0.394737	0	0.605263
0.0341976	-0.0382916	0.409091	0	0.590909						0.0385192	-0.00988519	0.533333	0	0.466667						0.0110881	-0.0700328	0.394737	0	0.605263
0.00896304	-0.0704039	0.409091	0	0.590909						0.00202185	-0.0244328	0.533333	0	0.466667						-0.0150796	0.0603502	0.394737	0	0.605263
0.00209223	-0.0265723	0.409091	0	0.590909						0.0253789	0.0190113	0.533333	0	0.466667						-0.000376699	-0.0677506	0.394737	0	0.605263
0.0441486	-0.0437123	0.409091	0	0.590909						0.00305601	0.0370361	0.533333	0	0.466667						0.087284	-0.0752038	0.394737	0	0.605263
0.0695295	-0.0237504	0.409091	0	0.590909						0.0871986	0.0131238	0.533333	0	0.466667						-0.0162421	0.0386141	0.394737	0	0.605263
0.0177995	-0.0214146	0.409091	0	0.590909						0.0709408	-0.163166	0.533333	0	0.466667						0.0120051	0.0357663	0.394737	0	0.605263
0.0176025	-0.0407568	0.409091	0	0.590909						0.0392522	0.0105328	0.533333	0	0.466667						-0.0145249	0.00498456	0.413534	0	0.586466
0.0370724	-0.048151	0.409091	0	0.590909						0.0410342	-0.000580698	0.533333	0	0.466667						-0.0616312	0.0150695	0.421053	0	0.578947
0.00780823	-0.0431041	0.409091	0	0.590909						0.0226204	0.0234558	0.533333	0	0.466667						0.0348498	0.00106131	0.421053	0	0.578947
0.000173248	-0.0612382	0.409091	0	0.590909						0.0168202	0.0200007	0.533333	0	0.466667						-0.00227357	0.0162171	0.421053	0	0.578947
0.0253844	-0.0925688	0.416667	0	0.583333						-0.0327524	-0.0189904	0.533333	0	0.466667						0.0240311	-0.0238074	0.421053	0	0.578947
-0.0166092	-0.0138297	0.416667	0	0.583333						-0.0158552	-0.0455359	0.533333	0	0.466667						0.0364722	-0.0183545	0.421053	0	0.578947
0.0152912	-0.04835	0.422727	0	0.577273						0.0324789	0.00564442	0.533333	0	0.466667						-0.0899282	-0.056822	0.421053	0	0.578947
-0.0175857	0.0207803	0.422727	0	0.577273						0.0221839	-0.00815751	0.533333	0	0.466667						0.082983	0.0243677	0.421053	0	0.578947
0.0454685	-0.0207648	0.422727	0	0.577273						0.0575478	0.00421233	0.533333	0	0.466667						0.0247571	0.0684539	0.421053	0	0.578947
0.0368753	-0.00369311	0.422727	0	0.577273						-0.0232477	-0.105871	0.533333	0	0.466667						0.0513923	-0.0293485	0.421053	0	0.578947
0.0339679	0.0473908	0.422727	0	0.577273						0.000875715	0.07035	0.533333	0	0.466667						0.0468432	0.0427379	0.421053	0	0.578947
-0.00559556	0.0252937	0.422727	0	0.577273						0.00388048	0.0123633	0.533333	0	0.466667						0.0321578	0.0122697	0.421053	0	0.578947
0.043587	-0.0273617	0.422727	0	0.577273						0.0358602	-0.0256443	0.533333	0	0.466667						0.0293564	-0.00611739	0.421053	0	0.578947
-0.0169084	-0.0216717	0.422727	0	0.577273						0.068515	0.0629995	0.533333	0	0.466667						0.0437765	0.0145925	0.421053	0	0.578947
0.0015292	0.00431653	0.422727	0	0.577273						0.0508946	-0.00453134	0.555556	0	0.444444						-0.0451947	-0.0126846	0.421053	0	0.578947
0.00597675	-0.0461944	0.422727	0	0.577273						0.068124	0.011542	0.555556	0	0.444444						0.031584	-0.0591017	0.421053	0	0.578947
0.0434806	0.0466994	0.431818	0	0.568182						0.0266308	-0.0226954	0.555556	0	0.444444						0.0247055	0.0448982	0.421053	0	0.578947
0.00597454	-0.0287872	0.431818	0	0.568182						0.0348436	0.0263394	0.555556	0	0.444444						0.0163252	-0.00766362	0.421053	0	0.578947
0.0594978	0.0200883	0.431818	0	0.568182						0.0424741	-0.0143496	0.555556	0	0.444444						0.0270905	0.0527519	0.421053	0	0.578947
-0.00484997	-0.0389865	0.431818	0	0.568182						0.0357961	0.00130251	0.555556	0	0.444444						0.0366953	0.00624755	0.421053	0	0.578947
0.0037612	-0.045181	0.431818	0	0.568182						0.0210725	-0.0233372	0.555556	0	0.444444						0.0410504	0.116158	0.421053	0	0.578947
-0.0159518	0.0141146	0.431818	0	0.568182						-0.00777953	-0.018942	0.555556	0	0.444444						-0.000885586	-0.0316559	0.438596	0	0.561404
0.103017	-0.0495091	0.431818	0	0.568182						-0.0410525	0.0098465	0.555556	0	0.444444						0.0533068	-0.0536645	0.438596	0	0.561404
0.0660488	-0.0154978	0.431818	0	0.568182						0.0454856	-0.0183009	0.555556	0	0.444444						0.0265794	-0.00156629	0.438596	0	0.561404
0.0149419	-0.0114901	0.431818	0	0.568182						0.0520836	0.0954964	0.555556	0	0.444444						0.0242375	-0.0246907	0.438596	0	0.561404
0.00214335	0.0284069	0.431818	0	0.568182						0.059937	0.118351	0.555556	0	0.444444						0.0164742	-0.0343236	0.438596	0	0.561404
0.0239066	-0.0597499	0.431818	0	0.568182						0.0393489	0.0411557	0.555556	0	0.444444						0.0629063	-0.0210624	0.438596	0	0.561404
0.0519905	0.0117097	0.431818	0	0.568182						0.0754516	-0.000717522	0.555556	0	0.444444						-0.0395245	-0.0898998	0.438596	0	0.561404
-0.0326326	-0.0250036	0.431818	0	0.568182						0.0894996	-0.027433	0.555556	0	0.444444						0.0628812	-0.116535	0.438596	0	0.561404
-0.00153235	0.00122204	0.431818	0	0.568182						-0.0211694	-0.0643957	0.555556	0	0.444444						0.0168038	0.019581	0.438596	0	0.561404
0.0279061	0.0157942	0.431818	0	0.568182						0.0368229	-0.0132869	0.555556	0	0.444444						0.0636145	-0.0546108	0.438596	0	0.561404
0.0579698	0.047746	0.431818	0	0.568182						0.0383314	0.00022534	0.555556	0	0.444444						0.014307	0.00611467	0.438596	0	0.561404
0.0218117	0.000596549	0.431818	0	0.568182						0.0722158	0.00681314	0.555556	0	0.444444						0.0361649	-0.025409	0.438596	0	0.561404
0.0197124	0.0162131	0.431818	0	0.568182						0.00256827	0.0469899	0.555556	0	0.444444						0.0540809	-0.0552833	0.438596	0	0.561404
0.0419307	-0.0353261	0.440909	0	0.559091						0.0248841	-0.00639964	0.555556	0	0.444444						-0.00246887	0.00372587	0.438596	0	0.561404
-0.0228246	-0.0126571	0.440909	0	0.559091						0.0815958	0.0706826	0.555556	0	0.444444						0.0249564	-0.0132486	0.438596	0	0.561404
0.0652749	-0.0665084	0.440909	0	0.559091						0.0746394	-0.0838863	0.555556	0	0.444444						0.0299182	0.0264936	0.438596	0	0.561404
0.0201307	0.0512496	0.440909	0	0.559091						0.0134443	-0.0157014	0.555556	0	0.444444						-0.000485288	-0.0123768	0.438596	0	0.561404
0.00360012	-0.0701742	0.440909	0	0.559091						0.0687567	-0.00367765	0.555556	0	0.444444						0.0415364	0.0256145	0.438596	0	0.561404
0.030415	-0.0388402	0.440909	0	0.559091						0.0248036	0.0211212	0.555556	0	0.444444						0.0252792	-0.00627698	0.438596	0	0.561404
-0.0406643	-0.0175789	0.440909	0	0.559091						0.00551358	-0.0206304	0.555556	0	0.444444						0.0441758	0.0272851	0.438596	0	0.561404
0.0129684	-0.0223617	0.440909	0	0.559091						0.0273094	0.0620092	0.555556	0	0.444444						0.0229724	-0.0755255	0.438596	0	0.561404
0.0119666	0.0332326	0.440909	0	0.559091						0.0256078	-0.0749154	0.555556	0	0.444444						0.0323278	0.00789744	0.438596	0	0.561404
0.0931045	-0.0216926	0.440909	0	0.559091						0.000576112	-0.00403203	0.555556	0	0.444444						-0.0203051	0.102025	0.438596	0	0.561404
0.0157708	0.0142587	0.440909	0	0.559091						0.019581	-0.016221	0.555556	0	0.444444						-0.0409409	0.0102942	0.438596	0	0.561404
0.0394285	0.0425103	0.440909	0	0.559091						0.0424791	0.0048827	0.555556	0	0.444444						-0.00119051	-0.0152738	0.438596	0	0.561404
0.0293377	0.0654214	0.440909	0	0.559091						0.0402308	-0.0128566	0.555556	0	0.444444						0.0482877	-0.00518866	0.438596	0	0.561404
-0.0085564	-0.0177248	0.440909	0	0.559091						0.0508743	0.0299779	0.555556	0	0.444444						0.0109553	-0.0103349	0.438596	0	0.561404
0.0234019	0.0812265	0.44697	0	0.55303						-0.00145538	-0.00886481	0.555556	0	0.444444						-0.0108753	0.0296171	0.438596	0	0.561404
0.0447348	-0.0358799	0.44697	0	0.55303						0.0735795	-0.0529413	0.555556	0	0.444444						0.0171618	0.0393684	0.451128	0	0.548872
0.0642476	0.0162467	0.44697	0	0.55303						0.0665962	-0.0739991	0.555556	0	0.444444						0.0378667	0.00022167	0.451128	0	0.548872
0.00990892	0.0463389	0.44697	0	0.55303						0.00917097	-0.00339461	0.555556	0	0.444444						-0.00352373	0.0416512	0.451128	0	0.548872
0.0194652	-0.0894976	0.44697	0	0.55303						0.00568987	0.00821551	0.555556	0	0.444444						0.0529094	0.0190067	0.460526	0	0.539474
0.0280788	-0.0658269	0.454545	0	0.545455						0.00442189	0.0520243	0.555556	0	0.444444						0.0310194	-0.0023531	0.460526	0	0.539474
0.0590174	-0.0938371	0.454545	0	0.545455						0.0296639	8.93697e-05	0.577778	0	0.422222						0.0173155	-0.0200712	0.460526	0	0.539474
0.0587172	-0.0671796	0.454545	0	0.545455						0.00748211	0.00172343	0.577778	0	0.422222						0.0262315	0.067643	0.473684	0	0.526316
0.0445989	-0.0234375	0.454545	0	0.545455						0.0321985	-0.0270798	0.577778	0	0.422222						-0.00109451	-0.0119506	0.473684	0	0.526316
0.00236048	6.76661e-05	0.454545	0	0.545455						0.0803317	0.0904986	0.577778	0	0.422222						0.0617573	-0.0250628	0.473684	0	0.526316
0.0257617	0.0178229	0.454545	0	0.545455						0.0546898	0.0184593	0.577778	0	0.422222						0.0343878	0.00059688	0.473684	0	0.526316
0.0475422	0.00135468	0.459091	0	0.540909						0.0366585	-0.00930176	0.577778	0	0.422222						-0.0061474	-0.0332538	0.473684	0	0.526316
0.0400252	-0.00798597	0.459091	0	0.540909						0.0560585	-0.0183665	0.577778	0	0.422222						0.0363418	0.00618868	0.473684	0	0.526316
0.0361033	0.0436044	0.459091	0	0.540909						-0.0224756	-0.0302824	0.577778	0	0.422222						0.0303697	-0.0388781	0.473684	0	0.526316
0.029966	0.00506379	0.459091	0	0.540909						0.0165734	-0.00283442	0.577778	0	0.422222						0.042647	0.0116783	0.473684	0	0.526316
0.0362226	-0.0203508	0.459091	0	0.540909						0.0120065	-0.00390758	0.577778	0	0.422222						0.0662668	-0.0346908	0.473684	0	0.526316
0.000299473	0.0332677	0.462121	0	0.537879						0.0738931	-0.0743846	0.577778	0	0.422222						0.0281039	0.0502006	0.473684	0	0.526316
0.0281824	-0.0155776	0.462121	0	0.537879						-0.000758361	-0.0163778	0.577778	0	0.422222						0.046658	-0.00134741	0.473684	0	0.526316
0.0950465	0.00700397	0.462121	0	0.537879						0.0130408	-0.0279827	0.577778	0	0.422222						0.0267692	0.0377302	0.473684	0	0.526316
8.27226e-05	-0.0476069	0.462121	0	0.537879						0.103937	0.0506835	0.577778	0	0.422222						0.0212918	0.0678382	0.473684	0	0.526316
0.0702732	-0.0346867	0.462121	0	0.537879						0.0102652	0.00964148	0.592593	0	0.407407						-0.0334118	0.0135121	0.473684	0	0.526316
0.0176167	0.0742789	0.462121	0	0.537879						0.0280194	-0.0101399	0.592593	0	0.407407						0.0575081	-0.0927461	0.482456	0	0.517544
-0.0127483	0.0339051	0.462121	0	0.537879						0.0760833	-0.000137288	0.592593	0	0.407407						0.0258181	0.0235028	0.482456	0	0.517544
0.0367428	-0.00953527	0.477273	0	0.522727						0.0992862	-0.0444743	0.592593	0	0.407407						0.0121377	0.0724482	0.482456	0	0.517544
0.0472382	-0.0631058	0.477273	0	0.522727						0.0464594	0.0696067	0.592593	0	0.407407						-0.00459901	-0.0180387	0.482456	0	0.517544
-0.0218097	0.0203228	0.477273	0	0.522727						0.0600584	-0.0252086	0.592593	0	0.407407						0.0453672	0.0288601	0.482456	0	0.517544
0.0292306	0.0274877	0.477273	0	0.522727						0.00525026	-0.0527542	0.592593	0	0.407407						0.0616328	-0.0186779	0.482456	0	0.517544
0.0508557	-0.00627584	0.477273	0	0.522727						0.058579	-0.0264293	0.592593	0	0.407407						0.0376383	0.0390712	0.482456	0	0.517544
0.01664	-0.0183768	0.477273	0	0.522727						0.0332372	-0.0445242	0.592593	0	0.407407						0.031737	0.0167599	0.482456	0	0.517544
0.0169823	0.0108876	0.477273	0	0.522727						0.0848008	0.0641165	0.592593	0	0.407407						-0.00906486	-0.00766049	0.482456	0	0.517544
0.0156592	-0.0552158	0.477273	0	0.522727						0.0633031	0.013013	0.592593	0	0.407407						0.0579308	-0.0894754	0.482456	0	0.517544
0.0291986	0.042591	0.477273	0	0.522727						0.0258009	0.0480703	0.592593	0	0.407407						0.0513626	-0.00634925	0.482456	0	0.517544
0.073346	0.00213641	0.477273	0	0.522727						0.0464205	-0.0364669	0.592593	0	0.407407						0.0436486	-0.00605006	0.482456	0	0.517544
0.0472144	0.00609289	0.477273	0	0.522727						0.0275346	-0.069096	0.592593	0	0.407407						0.0210959	-0.0669285	0.482456	0	0.517544
0.00288259	-0.0501666	0.477273	0	0.522727						0.00289829	-0.0410047	0.592593	0	0.407407						0.0170077	0.0116391	0.482456	0	0.517544
-0.00254405	-0.0484158	0.477273	0	0.522727						0.0324742	0.00566811	0.592593	0	0.407407						0.00465409	0.0155607	0.482456	0	0.517544
0.0377491	-0.0551753	0.477273	0	0.522727						0.00791466	-0.020063	0.611111	0	0.388889						0.0534102	0.0375246	0.482456	0	0.517544
-0.00751783	0.0622628	0.477273	0	0.522727						0.0268574	-0.0362159	0.611111	0	0.388889						0.0368651	0.0522092	0.482456	0	0.517544
0.00583788	0.0162763	0.477273	0	0.522727						0.0398293	0.0127542	0.611111	0	0.388889						0.00353168	0.0322119	0.482456	0	0.517544
0.0163488	0.0297732	0.477273	0	0.522727						0.00492758	0.0318329	0.611111	0	0.388889						0.0375799	0.0722965	0.482456	0	0.517544
0.0280535	0.0667897	0.477273	0	0.522727						0.022517	0.0355779	0.611111	0	0.388889						0.043664	5.35494e-05	0.482456	0	0.517544
0.0569369	0.0299058	0.477273	0	0.522727						-0.0120064	-0.0415032	0.611111	0	0.388889						0.041103	-0.0279595	0.482456	0	0.517544
0.0150215	0.0234901	0.477273	0	0.522727						0.036457	0.0300871	0.611111	0	0.388889						-0.0196507	0.0309324	0.482456	0	0.517544
0.00530903	-0.0605362	0.477273	0	0.522727						0.0309197	0.0930994	0.611111	0	0.388889						0.0668789	0.0101501	0.482456	0	0.517544
0.0109806	-0.00603729	0.477273	0	0.522727						0.01003	0.00054491	0.622222	0	0.377778						0.0266696	0.0139699	0.482456	0	0.517544
0.0694303	-0.00831909	0.477273	0	0.522727						0.0366608	-0.00457899	0.622222	0	0.377778						-0.0113777	0.0431989	0.482456	0	0.517544
0.0117221	-0.0184144	0.477273	0	0.522727						0.0493095	0.0154142	0.622222	0	0.377778						0.0512104	0.0313382	0.482456	0	0.517544
-0.0268958	-0.0185195	0.477273	0	0.522727						0.0176685	0.0071228	0.622222	0	0.377778						0.0672793	0.000215177	0.482456	0	0.517544
0.0143428	0.0361612	0.477273	0	0.522727						0.0848063	0.0392881	0.622222	0	0.377778						0.047453	-0.02693	0.482456	0	0.517544
0.0652207	0.0744167	0.492424	0	0.507576						0.0557218	-0.0176376	0.622222	0	0.377778						0.0450298	0.00902419	0.526316	0	0.473684
-0.00718356	-0.0323006	0.495455	0	0.504545						0.0424047	0.0189829	0.622222	0	0.377778						0.00660878	0.0168537	0.526316	0	0.473684
0.0314196	-0.0691477	0.495455	0	0.504545						0.0396197	-0.0262358	0.622222	0	0.377778						0.0999933	0.00894391	0.526316	0	0.473684
0.051579	-0.00765242	0.495455	0	0.504545						0.0636975	-0.0227801	0.622222	0	0.377778						0.0506893	0.0288296	0.526316	0	0.473684
0.0327988	-0.0578377	0.495455	0	0.504545						0.119455	-0.0713733	0.622222	0	0.377778						0.0628501	-0.0186331	0.526316	0	0.473684
0.105965	-0.0225574	0.5	0	0.5						0.0277164	-0.101726	0.622222	0	0.377778						-0.00733046	-0.0244505	0.526316	0	0.473684
0.0765569	0.0436118	0.5	0	0.5						0.0541499	-0.0527325	0.622222	0	0.377778						0.0584376	0.0148349	0.526316	0	0.473684
0.00712045	-0.0258547	0.5	0	0.5						0.0170811	0.0595316	0.622222	0	0.377778						0.078177	-0.0465242	0.526316	0	0.473684
0.0211437	0.0941925	0.507576	0	0.492424						0.0576325	-0.061091	0.622222	0	0.377778						0.0323169	-0.0448649	0.526316	0	0.473684
-0.00155859	0.0390183	0.507576	0	0.492424						0.0239431	0.0083232	0.622222	0	0.377778						0.034884	-0.00931029	0.526316	0	0.473684
0.078355	0.00170063	0.507576	0	0.492424						-0.00891419	-0.087341	0.62963	0	0.37037						0.0148714	0.0985383	0.526316	0	0.473684
0.0206815	-0.0603788	0.507576	0	0.492424						0.00995222	-0.0673894	0.666667	0	0.333333						-0.00630429	-0.051412	0.526316	0	0.473684
0.0142527	-0.0119447	0.507576	0	0.492424						0.0787654	-0.0997961	0.666667	0	0.333333						0.0354044	0.00951221	0.526316	0	0.473684
0.0617566	-0.0736281	0.507576	0	0.492424						0.0481135	-0.0576174	0.666667	0	0.333333						0.00814735	0.0447508	0.526316	0	0.473684
-0.00793487	0.0225434	0.513636	0	0.486364						0.0641774	-0.103929	0.666667	0	0.333333						0.00118081	0.0276051	0.526316	0	0.473684
0.0301022	-0.0422793	0.513636	0	0.486364						0.0644258	-0.0159441	0.666667	0	0.333333						0.0488756	-0.0134956	0.526316	0	0.473684
0.0108139	0.0140889	0.522727	0	0.477273						0.0353581	0.00443245	0.666667	0	0.333333						0.0921473	-0.0176855	0.526316	0	0.473684
0.0033477	-0.0172703	0.522727	0	0.477273						0.0371458	0.00934277	0.666667	0	0.333333						0.0726528	-0.0515714	0.526316	0	0.473684
0.0204639	-0.0452012	0.522727	0	0.477273						0.047394	-0.0206847	0.666667	0	0.333333						0.0655857	-0.0509043	0.526316	0	0.473684
0.0484339	-0.0163225	0.531818	0	0.468182						0.0737818	-0.0285555	0.666667	0	0.333333						0.0642157	0.0183307	0.526316	0	0.473684
-0.0154098	-0.000595466	0.531818	0	0.468182						0.078813	-0.0233633	0.666667	0	0.333333						0.0383828	0.0707457	0.526316	0	0.473684
0.0365103	0.000550336	0.531818	0	0.468182						0.0787376	0.0150446	0.666667	0	0.333333						0.0300717	-0.0229147	0.526316	0	0.473684
0.042895	0.0533943	0.531818	0	0.468182						0.0454596	0.0633635	0.666667	0	0.333333						-0.0297847	0.0161756	0.526316	0	0.473684
0.0216194	-0.00950789	0.531818	0	0.468182						-0.0242967	0.00683083	0.666667	0	0.333333						0.0267364	-0.103781	0.526316	0	0.473684
0.0375308	-0.0910225	0.531818	0	0.468182						0.0929569	-0.0135054	0.666667	0	0.333333						0.043311	-0.036368	0.526316	0	0.473684
0.056036	-0.00862144	0.531818	0	0.468182						0.0240488	0.0359371	0.666667	0	0.333333						0.0159575	0.0313585	0.526316	0	0.473684
0.00561628	-0.0942963	0.537879	0	0.462121						-0.048603	-0.0225737	0.666667	0	0.333333						0.0646031	0.0171381	0.56391	0	0.43609
0.0243933	0.00341568	0.537879	0	0.462121						0.0350799	-0.00852746	0.666667	0	0.333333						0.0711286	0.0116307	0.570175	0	0.429825
-0.0288377	-0.0824527	0.545455	0	0.454545						0.0483009	-0.0416393	0.666667	0	0.333333						0.0595607	0.00998871	0.570175	0	0.429825
0.0693608	-0.00807243	0.545455	0	0.454545						0.0110124	0.0411951	0.666667	0	0.333333						0.0259559	0.0718032	0.570175	0	0.429825
0.0299993	0.0628381	0.55	0	0.45						0.0115079	-0.0509298	0.666667	0	0.333333						0.00727698	-0.0402522	0.570175	0	0.429825
0.0529728	0.0278382	0.568182	0	0.431818						0.0367239	0.0540181	0.666667	0	0.333333						0.0327473	-0.00512557	0.570175	0	0.429825
0.0063087	-0.0655338	0.568182	0	0.431818						0.0312773	-0.00210812	0.666667	0	0.333333						0.0293707	-0.0925982	0.570175	0	0.429825
0.0304282	0.0561625	0.568182	0	0.431818						0.0315288	-0.110917	0.666667	0	0.333333						0.0613471	0.0023202	0.570175	0	0.429825
0.0228212	-0.0799871	0.568182	0	0.431818						0.025234	0.0203989	0.666667	0	0.333333						0.0388625	0.00405726	0.570175	0	0.429825
0.0609373	0.00418781	0.568182	0	0.431818						0.0709308	0.0231708	0.666667	0	0.333333						0.0300927	-0.0125262	0.570175	0	0.429825
0.0590195	-0.0200383	0.583333	0	0.416667						-0.00823825	0.00930205	0.666667	0	0.333333						0.00103576	-0.033075	0.570175	0	0.429825
0.0416504	0.00546009	0.583333	0	0.416667						0.0389357	0.0380652	0.666667	0	0.333333						0.0523428	0.00138471	0.570175	0	0.429825
0.0495025	0.0359916	0.586364	0	0.413636						0.0449567	-0.0290113	0.666667	0	0.333333						0.0456716	-0.0463512	0.578947	0	0.421053
0.0623421	0.0190422	0.586364	0	0.413636						0.0309293	-0.0303234	0.666667	0	0.333333						0.0272384	-0.0325461	0.578947	0	0.421053
0.0387683	-0.065049	0.590909	0	0.409091						0.0170781	0.0126056	0.666667	0	0.333333						0.0264967	0.0166985	0.578947	0	0.421053
0.0616768	0.0506096	0.590909	0	0.409091						0.0851308	-0.010235	0.703704	0	0.296296						0.0157611	-0.0489278	0.578947	0	0.421053
0.0198801	-0.0282388	0.590909	0	0.409091						0.0509109	-0.0161938	0.703704	0	0.296296						0.0498992	-0.0239552	0.578947	0	0.421053
0.0783511	-0.0566327	0.590909	0	0.409091						0.0279158	-0.0136613	0.711111	0	0.288889						0.0746392	-0.0638768	0.592105	0	0.407895
0.0613961	0.0320953	0.598485	0	0.401515						0.0540418	0.0549231	0.711111	0	0.288889						0.0386617	-0.00777063	0.592105	0	0.407895
0.0314965	0.0344572	0.604545	0	0.395455						0.0827058	0.0333516	0.711111	0	0.288889						0.0499058	-0.0396795	0.592105	0	0.407895
0.0725713	0.0492108	0.604545	0	0.395455						0.0357544	0.0168525	0.711111	0	0.288889						0.0328146	0.00806426	0.601504	0	0.398496
0.0752073	-0.00649039	0.604545	0	0.395455						0.0794853	0.045995	0.711111	0	0.288889						0.0538221	-0.053142	0.614035	0	0.385965
0.0318656	-0.0931826	0.604545	0	0.395455						0.0797932	-0.075625	0.722222	0	0.277778						0.0474192	-0.0581019	0.614035	0	0.385965
0.0589505	0.00631628	0.622727	0	0.377273						0.0199516	-0.0479785	0.722222	0	0.277778						0.0750732	0.0146169	0.614035	0	0.385965
0.0282655	-0.00981233	0.622727	0	0.377273						0.0120441	-0.049148	0.722222	0	0.277778						-0.00187879	0.0543017	0.614035	0	0.385965
0.0805428	-0.0772007	0.622727	0	0.377273						0.0271627	-0.0392964	0.722222	0	0.277778						0.085429	0.0366385	0.614035	0	0.385965
0.0527464	-0.032483	0.622727	0	0.377273						0.0127993	0.0443889	0.740741	0	0.259259						0.0755058	-0.0746927	0.614035	0	0.385965
-0.0380013	-0.0246229	0.628788	0	0.371212						0.0445593	-0.053322	0.740741	0	0.259259						0.0442431	0.0538841	0.614035	0	0.385965
0.0598552	0.00878286	0.628788	0	0.371212						0.0274965	-0.001991	0.740741	0	0.259259						0.0764238	-0.0452572	0.614035	0	0.385965
0.0658155	0.00731904	0.640909	0	0.359091						0.0419367	0.00382866	0.740741	0	0.259259						0.0526775	-0.0119242	0.614035	0	0.385965
0.0707121	-0.0229074	0.640909	0	0.359091						0.0872613	-0.0307612	0.740741	0	0.259259						0.072482	-0.07737	0.631579	0	0.368421
0.0526616	-0.0165464	0.640909	0	0.359091						0.0489262	-0.00422887	0.755556	0	0.244444						0.0368011	-0.0198151	0.631579	0	0.368421
0.022306	-0.00612414	0.659091	0	0.340909						0.0312078	0.0998091	0.755556	0	0.244444						0.0495252	-0.0199735	0.631579	0	0.368421
0.0244496	-0.109529	0.659091	0	0.340909						0.0517572	0.0250749	0.755556	0	0.244444						0.0404218	0.0718635	0.631579	0	0.368421
0.0565582	0.00758582	0.659091	0	0.340909						0.0913322	-0.0490485	0.755556	0	0.244444						0.0546789	-0.0155454	0.631579	0	0.368421
0.0972942	-0.0086725	0.659091	0	0.340909						0.0392067	0.0725905	0.777778	0	0.222222						0.0672637	-0.000255588	0.631579	0	0.368421
-0.0224353	0.012131	0.659091	0	0.340909						0.0615153	-0.00464246	0.777778	0	0.222222						0.0449769	0.0346415	0.657895	0	0.342105
0.0708336	0.0391083	0.659091	0	0.340909						0.0432321	0.045205	0.777778	0	0.222222						0.0104442	0.0295448	0.657895	0	0.342105
0.0864097	0.0179883	0.659091	0	0.340909						5.7468e-05	0.00941274	0.777778	0	0.222222						0.0554628	0.0208404	0.657895	0	0.342105
0.104214	0.0704341	0.681818	0	0.318182						0.00513821	0.0244668	0.8	0	0.2						0.0428534	0.033793	0.657895	0	0.342105
0.0254962	-0.131203	0.689394	0	0.310606						0.101482	-0.0187118	0.8	0	0.2						0.0890351	-0.0135683	0.657895	0	0.342105
0.0478356	-0.0106467	0.689394	0	0.310606						0.0480681	-0.0464063	0.814815	0	0.185185						0.0384803	0.058718	0.657895	0	0.342105
0.0867544	-0.0409281	0.695455	0	0.304545						0.086132	-0.0257592	0.833333	0	0.166667						0.0690837	-0.00657273	0.657895	0	0.342105
0.0630203	-0.00175388	0.704545	0	0.295455						0.0532372	-0.0522382	0.844444	0	0.155556						0.0741459	-0.0350932	0.657895	0	0.342105
0.0413639	-0.0118862	0.704545	0	0.295455						0.0790944	0.0052177	0.888889	0	0.111111						0.0242401	0.0342117	0.657895	0	0.342105
0.0553545	0.0181169	0.704545	0	0.295455						0.0217174	-0.0719543	0.888889	0	0.111111						0.0579914	-0.00529168	0.684211	0	0.315789
0.0686066	0.0509974	0.727273	0	0.272727						0.105197	-0.0353663	0.888889	0	0.111111						0.00644776	-0.0116664	0.684211	0	0.315789
0.04615	-0.035894	0.768182	0	0.231818						0.0551973	0.00741881	0.888889	0	0.111111						0.019594	-0.0298738	0.684211	0	0.315789
0.0443046	-0.0333244	0.780303	0	0.219697						0.0111144	0.0277933	0.888889	0	0.111111						0.0510394	-0.0176379	0.736842	0	0.263158
0.111612	0.0347023	0.786364	0	0.213636						0.0458068	0.00287939	0.933333	0	0.0666667						0.055246	-0.0442508	0.736842	0	0.263158
0.0949484	0.0234429	0.795455	0	0.204545						0.0423493	0.0193184	0.944444	0	0.0555556						0.011328	0.0841864	0.736842	0	0.263158
0.10506	-0.0381898	0.795455	0	0.204545						0.0864161	-0.0269426	0.944444	0	0.0555556						0.024283	0.00373344	0.745614	0	0.254386
0.0442007	-0.0144009	0.840909	0	0.159091						0.0420445	-0.0299694	0.962963	0	0.037037						0.048051	0.00884786	0.745614	0	0.254386
0.0911687	0.0216633	0.840909	0	0.159091						0.0674104	0.0147119	0.962963	0	0.037037						0.0673653	0.0164636	0.745614	0	0.254386
0.0989899	0.0320064	0.863636	0	0.136364						0.09748	-0.00461375	1	0	0						0.0423664	-0.0417913	0.789474	0	0.210526
																				0.0502195	-0.0555412	0.789474	0	0.210526
																				0.0770541	0.0776878	0.789474	0	0.210526
																				0.0706654	-0.0505938	0.789474	0	0.210526
																				0.0548024	0.0513234	0.789474	0	0.210526
																				0.0416513	-8.31035e-05	0.833333	0	0.166667
																				0.0373851	-0.00975398	0.855263	0	0.144737
																				0.0817885	-0.0155343	0.921053	0	0.0789474
																				0.0418439	-0.0117264	1	0	0

## Sheet: Figure 2b
AM
familiar	unfamiliar (100 repeats)
0.111495	0.579837	0.0942587	-0.132563	-0.1481	0.446024	0.100128	0.363151	-0.015914	0.555821	0.303257	0.791209	0.754893	0.218602	0.596194	-0.00320433	0.267233	0.234152	0.619943	0.252744	0.464617	0.172136	0.186772	0.0884295	0.545717	0.3399	0.325232	0.209603	0.447161	0.366806	0.142731	0.321442	0.0868139	0.370548	0.309872	0.227493	0.279343	0.227736	0.592054	0.535258	0.0569575	0.217267	0.229767	0.656	0.547679	0.165359	0.486634	0.382776	0.131804	0.0623629
0.503446	0.420984	0.19577	0.15269	0.434538	-0.0385607	0.565689	0.707762	0.297571	0.0284232	0.5511	0.631414	0.559407	0.545625	0.273357	0.00858783	0.243004	0.353334	0.553535	0.536669	-0.0590378	0.581117	0.426351	0.354808	0.585878	0.385122	0.446008	0.0767643	0.290298	0.496982	0.0494463	0.38266	-0.100534	0.735549	0.522571	0.459564	0.387484	0.37948	0.584662	0.459613	0.162056	0.175321	-0.0623901	0.784782	0.560687	0.378765	0.181595	0.386971	0.467181	0.172699
-0.10679	0.294704	0.285422	0.449951	0.562909	0.0599282	0.271827	0.467986	0.418121	-0.0273093	0.563369	0.567831	0.464392	0.233507	0.0601726	0.411429	0.727355	0.361626	0.38103	0.625139	0.591707	0.619235	0.193085	0.562329	0.539159	0.358968	0.64896	0.420255	0.5433	0.507237	-0.0242839	0.646652	0.780762	0.560979	0.274212	0.611406	0.663258	0.557649	0.61795	0.452841	0.444553	0.428277	0.211912	0.502442	0.694781	0.684788	0.451458	0.515996	0.60983	0.743239
0.0920785	0.505015	0.36945	0.122694	-0.054661	0.298084	0.498989	0.174553	0.315112	0.33634	-0.027982	0.270336	0.671232	-0.0314062	-0.144092	0.135128	0.199624	0.0592052	0.12849	0.341895	0.304649	0.341135	0.428027	0.0129175	0.467777	0.111843	0.403691	0.41572	0.476385	0.446179	0.428466	-0.250577	0.289663	0.205059	0.545632	0.522439	0.382366	0.179072	0.551588	0.286923	0.165132	0.137147	0.126431	0.27901	0.401875	0.632139	0.12141	0.241356	0.20312	0.575399
-0.0996821	0.726284	0.670185	0.513972	0.460001	0.61069	0.748468	0.629551	0.772003	0.657405	0.468359	0.566896	0.3508	0.68926	0.596918	0.370833	0.610041	0.623453	0.437999	0.520565	0.533516	0.629056	0.347593	0.339219	0.451315	0.402595	0.530384	0.659157	0.581295	0.655906	0.737472	0.584169	0.629755	0.558696	0.617296	0.410805	0.686101	0.716261	0.478	0.498759	0.51125	0.268669	0.460429	0.594867	0.668815	0.58212	0.377455	0.443815	0.739946	0.51466
0.297527	0.280452	0.43313	0.372416	0.0626317	0.00377274	0.602435	0.264012	0.407705	0.515629	0.061896	0.450069	0.213315	0.0224143	0.241407	0.373865	0.433269	0.106974	0.198126	0.153183	0.135309	-0.334582	0.20211	0.201966	-0.332389	0.0382461	0.220612	0.0991145	0.475672	-0.0971047	0.169418	0.380726	0.451939	0.343401	0.320902	0.212646	-0.043392	0.651803	0.257799	0.560526	0.0552628	0.271062	0.113203	0.445766	-0.0903128	0.477972	0.43622	0.135699	0.443961	0.494531
0.294172	0.510136	0.486884	0.521166	0.593132	0.220837	0.454432	0.640483	0.567332	0.490062	0.530524	0.653195	0.325376	0.386141	0.466927	0.245761	0.498747	0.37452	0.515758	0.337214	0.579619	0.328226	0.447314	0.473527	0.538886	0.120831	0.718566	0.58247	0.584956	0.624014	0.581337	0.563827	0.329076	0.678874	0.692449	0.391443	0.641574	0.353141	0.58137	0.582165	0.605012	0.383136	0.623331	0.458166	0.694628	0.333367	0.477258	0.313137	0.401644	0.442285
0.0600818	0.240635	0.387995	0.696111	0.473578	0.356303	0.627899	0.328033	0.531961	0.388477	0.606939	0.531813	0.719684	0.638841	0.11562	0.471521	0.27214	0.650206	0.135739	0.56284	0.533254	0.505296	0.454678	0.392834	0.513939	0.27406	0.547119	0.560283	0.314697	0.611056	0.540108	0.483073	0.58003	0.229076	0.370581	0.581606	0.587271	0.647082	0.373753	0.729339	0.300624	0.265159	0.42176	0.715826	0.784443	0.607521	0.50531	0.341407	0.401852	0.505221
0.290976	0.599313	0.611512	0.525006	0.560621	0.233412	0.64686	0.610876	0.428181	0.63096	0.585723	0.674356	0.503544	0.492227	0.570035	0.23001	0.487594	0.393624	0.597843	0.315129	0.756557	0.407791	0.37324	0.621981	0.570457	-0.0501477	0.689995	0.531908	0.623018	0.742791	0.462794	0.484252	0.583796	0.639428	0.592555	0.349638	0.539494	0.500452	0.577778	0.681187	0.550484	0.58055	0.420725	0.642144	0.675546	0.664383	0.42915	0.529258	0.375655	0.585892
0.422248	0.607962	0.556763	0.664223	0.659379	0.614874	0.547485	0.544918	0.765898	0.589639	0.521135	0.778008	0.523352	0.782405	0.615785	0.731409	0.641943	0.722236	0.699237	0.609707	0.618342	0.704908	0.715318	0.686171	0.742614	0.70171	0.612458	0.701471	0.716399	0.724972	0.565423	0.742134	0.698908	0.580489	0.467042	0.782413	0.711891	0.618831	0.692706	0.657372	0.626788	0.619424	0.588724	0.456958	0.683178	0.637141	0.662294	0.865816	0.581906	0.743115
0.0271859	0.471464	0.34661	0.5922	0.590134	0.631411	0.279587	0.448948	0.736628	0.287289	0.627927	0.636828	0.207426	0.570237	0.40496	0.527505	0.403123	0.751453	0.630605	0.28001	0.541822	0.5632	0.665853	0.54963	0.549506	0.520966	0.324648	0.339071	0.593254	0.530558	0.43977	0.473124	0.690042	0.630229	0.466382	0.648871	0.635008	0.567511	0.557285	0.722563	0.444295	0.579937	0.484261	0.430423	0.575251	0.321985	0.515133	0.406903	0.645241	0.540487
0.172863	0.603624	0.422069	0.718429	0.650437	0.621599	0.701864	0.652143	0.62439	0.490329	0.36838	0.619171	0.236939	0.650085	0.629491	0.732588	0.515886	0.727189	0.763553	0.566492	0.41816	0.746192	0.585295	0.562894	0.616358	0.635532	0.635831	0.469455	0.743526	0.372104	0.735143	0.555584	0.518735	0.687455	0.363843	0.49343	0.552506	0.641446	0.406546	0.580186	0.878305	0.653915	0.494906	0.591092	0.391574	0.454961	0.397161	0.582843	0.769985	0.634739
0.309837	0.431312	0.134845	-0.0570766	-0.315766	0.26283	0.192246	0.128281	0.244966	0.110449	0.418831	0.199897	0.194611	0.0442237	0.142682	0.225034	0.0606154	0.223917	-0.0169171	-0.0633085	0.0237666	-0.205508	0.259925	0.0212202	0.565193	-0.273161	0.426502	-0.00911851	0.225525	0.393566	0.379503	0.367817	-0.0935181	-0.0160205	0.453986	0.149439	0.198356	-0.548113	0.00013375	0.22407	0.124081	0.201698	0.195215	0.226727	0.58682	0.510685	0.100748	0.0856963	0.35683	0.414494
0.180465	-0.0254317	0.20292	0.288153	0.326703	0.419479	0.593975	0.224113	0.172948	0.296389	0.374055	0.235053	0.686092	0.300305	0.396438	0.616247	0.385574	-0.179257	0.0588195	0.345698	0.423004	0.197901	0.210106	0.553387	0.451775	0.319225	0.104697	-0.0432076	0.543736	0.00120837	0.578246	0.552607	0.122975	0.359992	0.225019	0.338889	0.403251	0.42413	0.208629	0.577268	0.19932	0.118314	0.275813	0.150202	0.0931446	0.45379	0.536235	0.438517	-0.0968184	-0.00183314
-0.0708631	0.487967	0.597456	0.4554	0.297742	0.538589	0.597851	0.29321	0.387203	0.645604	0.598672	0.63765	0.642962	0.327122	0.205724	0.267901	0.677231	0.397307	0.597051	0.659518	0.323737	0.354562	0.61999	0.341432	0.567565	0.459158	-0.117406	0.406085	0.427144	0.328464	0.497759	0.42164	0.301292	0.724271	0.425278	0.69109	0.532906	0.67078	0.677996	0.592665	0.0814936	0.226219	0.309783	0.507233	0.548586	0.695307	0.42191	0.22905	0.545906	0.666106
-0.139928	0.416061	0.425414	0.0365588	0.290183	0.168059	0.373378	0.11662	0.262338	0.382536	0.220231	0.438019	0.531682	0.508079	0.284608	0.447965	0.372719	0.232684	0.551347	0.360427	0.360021	0.105086	0.348453	0.341614	0.588185	0.504057	0.236	0.631935	0.622193	0.454682	0.313534	0.586494	0.112374	0.131341	0.529784	0.332131	0.414865	0.33052	0.430849	0.353594	0.314979	0.23011	0.525155	0.33595	0.548882	0.488287	0.350752	0.347855	0.545111	0.240245
0.120401	0.160352	0.642579	-0.15373	0.429954	0.0819804	0.191198	0.620655	0.223397	0.754361	0.0642497	0.366957	0.442389	0.489426	0.420931	0.351153	0.421259	0.206973	0.134166	0.406138	0.264074	0.547552	0.16963	0.411529	0.355007	0.567543	0.476977	0.253638	0.717603	0.59014	0.424359	0.457987	0.587217	0.489858	0.562189	0.671786	0.546757	-0.0285521	0.414017	0.345099	0.656276	0.581218	0.449146	0.354902	0.4496	0.344471	0.507083	0.229564	0.465557	0.244211
0.102365	0.302226	0.538651	0.263859	0.468211	0.449039	0.638057	0.60903	0.347163	0.503689	0.0595938	0.642696	0.630243	0.610038	0.575996	0.402517	0.446085	0.659481	0.568857	0.343349	0.535207	0.48543	0.452038	0.273856	0.350924	0.604605	0.314996	0.705864	0.720645	0.730364	0.554659	0.520346	0.765607	0.702548	0.510962	0.603285	0.683104	0.444879	0.626712	0.230347	0.506613	0.283319	0.395426	0.763343	0.520294	0.593386	0.821359	0.396347	0.554275	0.32526
-0.130429	0.476963	0.292024	0.479122	0.420263	0.683737	0.366595	0.271397	0.253789	0.18724	0.27007	0.0799768	0.338215	0.481846	0.110111	0.455437	0.219848	0.286994	0.345156	0.682466	0.393795	0.744008	0.326979	0.505238	0.756206	0.472917	0.0233594	0.338371	0.551542	0.488325	0.465865	0.164539	0.126202	0.345464	0.579538	0.351532	0.427027	0.498448	0.602229	0.328857	0.0258932	0.196671	0.320559	0.225869	0.402626	0.451201	0.319628	0.0651554	0.222456	0.328558
0.18757	0.535792	0.740217	-0.100844	0.357556	0.40955	0.337175	0.433402	0.32725	0.51559	0.635838	0.525953	0.72317	0.477599	0.522598	0.516861	0.240676	0.615567	0.662787	0.44386	0.408209	0.408526	0.59356	0.22972	0.566171	0.486156	0.435641	0.579261	0.672964	0.564063	0.464782	0.132331	0.321623	0.399313	0.120005	0.470194	0.600757	0.506283	0.805704	0.203586	0.559165	0.552232	0.544484	0.452069	0.553468	0.628904	0.599416	0.597579	0.678666	0.0684759
0.322927	0.657039	0.638721	0.33949	0.657233	0.488139	0.562283	0.477508	0.618297	0.556963	0.510079	0.695012	0.723707	0.439346	0.627213	0.761466	0.581125	0.768163	0.6393	0.560763	0.686368	0.320199	0.614051	0.55782	0.620561	0.699015	0.515746	0.339619	0.755101	0.695269	0.498722	0.356587	0.618276	0.486326	0.455271	0.569148	0.512204	0.693319	0.604856	0.556144	0.454666	0.369542	0.571067	0.611468	0.677107	0.289069	0.652426	0.392478	0.790306	0.46525
-0.143045	0.737092	0.642811	0.538746	0.585269	0.0997525	0.534928	0.332213	0.386426	0.315897	0.560297	0.494841	0.627728	0.437596	0.321424	0.570771	0.699787	0.865186	0.331749	0.576051	0.559005	0.266198	0.555706	0.550587	0.54431	0.605366	0.449543	0.506175	0.671704	0.714244	0.476694	0.0822818	0.665787	0.531687	0.375811	0.355015	0.51163	0.555609	0.421109	0.542724	0.335443	0.545478	0.653531	0.564363	0.677722	0.310506	0.153706	0.56824	0.695847	0.418389
-0.11336	0.647762	0.503201	0.599917	0.568222	0.291512	0.670276	0.463334	0.517788	0.385559	0.694707	0.601807	0.567653	0.376391	0.310725	0.679899	0.705035	0.750598	0.484801	0.539339	0.636608	0.536417	0.702687	0.736913	0.590162	0.621828	0.497854	0.550718	0.742793	0.662268	0.565181	0.326084	0.666517	0.478491	0.615539	0.490885	0.782786	0.56999	0.515189	0.685352	0.4445	0.490448	0.662723	0.614672	0.572102	0.315148	0.571882	0.583818	0.660671	0.515057
0.513789	0.621937	0.461306	0.53523	0.70039	0.721299	0.493871	0.606336	0.615674	0.774599	0.687132	0.755531	0.388624	0.526713	0.637292	0.708879	0.686193	0.736037	0.691545	0.692061	0.869137	0.571952	0.762357	0.480893	0.701344	0.784096	0.652946	0.487603	0.638256	0.818651	0.674139	0.640119	0.439385	0.750294	0.801776	0.729398	0.647109	0.630473	0.707502	0.571435	0.728827	0.631953	0.751202	0.577043	0.656212	0.503222	0.621732	0.636279	0.643301	0.661718
0.115016	0.299185	0.295	0.167311	0.389888	0.407806	0.311675	0.512781	-0.409733	0.309048	0.481757	0.546935	0.24984	0.490221	0.0985635	0.0295652	0.550013	0.564237	0.507953	0.713171	0.486964	0.472035	0.268955	0.385619	0.410989	0.10779	0.176413	0.273993	0.344897	0.439971	0.296384	0.12921	0.485242	0.473318	0.363285	0.248771	0.248964	0.281898	0.497002	0.565483	0.635834	0.387916	0.224878	0.67037	0.481742	0.46399	0.44051	0.366036	0.252229	0.529663
0.0219685	0.660376	0.540648	0.336441	0.642733	0.507682	0.705955	0.505265	0.401537	0.536695	0.43439	0.633677	0.421158	0.456096	0.201426	0.443552	0.175023	0.368882	0.74077	0.401929	0.583692	0.513494	0.337906	0.506008	0.718461	0.394007	0.592577	0.591993	0.473793	0.48457	0.224855	0.415959	0.603359	0.632303	0.514388	0.338275	0.47448	0.337605	0.565026	0.539243	0.41625	0.566325	0.456328	0.719839	0.210663	0.386468	0.672579	0.33267	0.595759	0.478717
0.0300021	0.492422	0.369918	0.590121	0.42894	0.398231	0.481363	0.528415	0.386992	0.615213	0.278867	0.333384	0.593407	0.620945	0.222122	0.524007	0.445262	0.211578	0.380028	0.29976	0.620758	0.339941	0.322409	0.162996	0.43657	0.381649	0.215247	0.596253	0.663785	0.485055	0.337212	0.242939	0.307776	0.591647	0.490879	0.325991	0.434896	0.226801	0.569528	0.664304	0.522857	0.788336	0.392235	0.669178	0.180064	0.447144	0.635182	0.527096	0.432958	0.464799
-0.00802307	0.828043	0.737206	0.635401	0.271097	0.716209	0.673788	0.645213	0.741838	0.815426	0.673507	0.78828	0.729244	0.603351	0.608481	0.650014	0.443194	0.69104	0.61686	0.47204	0.708646	0.605311	0.25116	0.528505	0.52468	0.602724	0.70648	0.680174	0.67549	0.714225	0.50226	0.516728	0.233857	0.351355	0.240216	0.535737	0.734832	0.482875	0.638807	0.765134	0.751842	0.638624	0.663994	0.645937	0.817021	0.626686	0.596819	0.67319	0.573029	0.637886
0.00198764	0.189709	0.560183	0.18303	0.365015	-0.0622212	-0.149797	0.409575	0.364539	0.177192	0.453813	0.353533	-0.0383351	0.203742	0.173225	0.00844936	0.446477	0.304158	0.00996049	0.00770171	0.279438	0.186044	0.0542394	0.172054	0.382821	0.27306	0.384494	0.303111	-0.00462055	0.182722	0.513823	0.094416	0.228945	0.0928839	0.287183	-0.205793	0.269214	0.137829	0.0164862	0.466175	-0.0375468	-0.00032764	0.240256	0.267165	0.176056	0.0944956	0.258371	0.17282	0.446468	0.142054
0.0591575	0.187859	0.520328	0.526946	0.538251	0.348689	0.339041	0.145624	0.445277	0.614297	0.375119	0.538904	0.160874	0.323854	0.208465	0.550816	0.343699	0.291681	0.453956	0.36	0.400748	-0.100413	0.345813	0.200545	0.413011	0.623104	0.20942	0.337322	0.619202	0.344433	0.180127	0.471069	0.295037	0.375452	0.133336	0.459887	0.473153	0.291141	0.699852	0.193325	0.50731	0.403218	0.289658	0.404962	0.413913	0.695788	0.356235	0.307448	0.492786	0.416571
0.390132	0.287937	0.366216	0.178494	0.116513	-0.00836108	0.387657	-0.21482	-0.0472937	0.359196	0.134821	0.502085	-0.185856	0.0616517	0.128523	0.514539	0.0873608	0.607989	0.377854	-0.204792	0.126378	0.443868	0.0867108	-0.00773086	0.137592	-0.166079	0.269371	0.37602	-0.0356707	0.541502	0.474657	-0.0132275	-0.0697428	0.356851	0.384557	0.17456	0.103145	0.169748	-0.0332498	0.0680557	0.0973313	0.0315636	0.342212	0.0989383	0.524603	0.275509	0.290415	0.308068	0.34856	0.321089
0.289146	0.653599	0.332578	0.666831	0.497457	0.280262	0.662035	0.721602	0.607727	0.60896	0.441363	0.617772	0.447626	0.343378	0.772854	0.203637	0.719119	0.481746	0.298895	-0.00948338	0.465204	0.802571	0.444859	0.328202	0.527315	0.588113	0.416502	0.562184	0.524528	0.512457	0.648184	0.457355	0.454227	0.648154	0.677712	0.480446	0.652926	0.250767	0.307028	0.48957	0.547814	0.616096	0.252534	0.417091	0.347433	0.433082	0.468037	0.405419	0.654391	0.275758
0.21474	0.777248	0.468518	0.558167	0.483453	0.379085	0.568972	0.576774	0.42467	0.229843	0.62571	0.666098	0.576198	0.660194	0.747283	0.501335	0.508684	0.793059	0.63503	0.347124	0.738311	0.508386	0.434255	0.716802	0.780428	0.701217	0.457524	0.538551	0.750812	0.644724	0.380036	0.619804	0.667574	0.473087	0.593492	0.644874	0.788097	0.772673	0.760398	0.50746	0.748925	0.554834	0.61686	0.463134	0.674571	0.735013	0.662361	0.594982	0.824266	0.656702
0.171302	0.380224	0.528007	0.453278	0.212362	0.551243	0.241165	0.62417	0.0999246	0.353532	0.396159	0.401133	0.700949	0.255177	0.545463	0.378893	0.520093	0.593534	0.425707	0.412111	0.537983	0.577577	0.340136	0.738769	0.666422	0.417531	0.476044	0.403703	0.497336	0.538136	0.41524	0.642376	0.361803	0.470227	0.594185	0.424212	0.665294	0.33378	0.234461	0.528777	0.488699	0.146422	0.363582	0.381499	0.631742	0.555506	0.494743	0.405278	0.329279	0.428526
-0.0334263	0.451785	0.35935	0.335156	0.231096	-0.0026225	0.611895	-0.0415887	0.401151	0.534518	0.489979	-0.0175108	0.456852	0.433059	0.0808132	0.683061	0.362225	0.465782	0.299087	0.372409	0.525519	0.284571	0.398439	0.528049	0.228948	0.196759	-0.0351055	0.346178	0.239593	0.467176	0.184008	0.151202	0.140597	0.255087	0.316415	0.459838	0.488493	0.261947	0.49901	0.209167	0.54314	0.475263	0.245723	0.616116	0.519793	0.148908	0.00765071	0.399369	0.13166	0.413769
-0.000319096	0.776526	0.711388	0.69468	0.668469	0.635237	0.729131	0.663841	0.288485	0.657207	0.773223	0.604119	0.757363	0.783144	0.627923	0.445584	0.714854	0.668551	0.528353	0.587183	0.669747	0.665681	0.600999	0.498061	0.739233	0.655508	0.65857	0.596202	0.752797	0.668077	0.612102	0.776821	0.690572	0.578762	0.672925	0.670455	0.796178	0.541226	0.568526	0.55637	0.631016	0.882298	0.414172	0.58758	0.637374	0.7052	0.609428	0.571808	0.668962	0.494091
0.0799715	0.644578	0.680162	0.76794	0.790254	0.666222	0.878347	0.699529	0.165336	0.789121	0.614312	0.631885	0.603703	0.597217	0.688985	0.726135	0.685153	0.673799	0.651324	0.696247	0.652566	0.536583	0.754963	0.558343	0.674541	0.434108	0.528886	0.615352	0.717013	0.688348	0.656756	0.568072	0.84089	0.723759	0.532334	0.670559	0.641173	0.716849	0.740577	0.747031	0.648976	0.648865	0.685447	0.521953	0.681653	0.593746	0.586798	0.634568	0.644309	0.703092
0.0364957	0.331916	0.487677	0.208963	0.4784	0.448659	0.700384	0.662408	0.603384	0.209677	0.72427	0.690796	0.24954	0.670949	0.375826	0.484887	0.486437	0.537445	0.243953	0.393436	0.593268	0.199666	0.5471	0.660555	0.57286	0.354022	0.62343	0.37448	0.0449132	0.534503	0.336991	0.502035	0.0430285	0.700489	0.438075	0.665317	0.396594	0.425614	0.381487	0.385358	0.352692	0.698487	0.426535	0.622932	0.459211	0.8033	0.668091	0.480579	0.598244	0.530061
-0.105105	0.40131	0.464248	0.281553	0.325814	0.0891163	0.538205	0.404288	0.450367	0.0295742	0.578018	0.383451	0.413589	0.641874	0.242353	0.493515	0.527005	0.465076	0.373567	0.250669	0.673951	0.579694	0.518097	0.288146	0.47262	0.145895	0.604141	0.56468	0.161357	0.26413	0.0336874	0.520258	-0.354758	0.713736	0.425703	0.360772	0.510884	0.576969	0.461794	0.345135	0.462624	0.392332	0.509659	0.477901	0.50685	0.866764	0.223622	0.33029	0.452664	0.463278
0.175311	0.681033	0.678763	0.47123	0.681375	0.515857	0.53718	0.669688	0.718514	0.68379	0.807854	0.639777	0.598371	0.442909	0.694271	0.649051	0.635665	0.622158	0.432033	0.694993	0.736111	0.69565	0.623289	0.694105	0.448187	0.869301	0.820728	0.703875	0.495239	0.717997	0.655153	0.555539	0.619511	0.523358	0.532753	0.606089	0.44739	0.786039	0.571239	0.730703	0.702018	0.435761	0.682553	0.859785	0.550344	0.594985	0.626986	0.626056	0.447562	0.650998
0.519684	0.442192	-0.110348	0.551257	0.477881	0.664107	0.149161	0.191404	0.288992	0.391762	0.557307	0.642549	0.202223	0.202418	0.144815	0.35379	0.434704	0.485198	0.353063	0.531665	0.368415	0.118488	0.39224	0.215777	-0.396839	0.513405	0.34383	0.185008	0.377202	0.719821	0.387608	0.601771	0.307795	0.180955	0.625388	0.290471	0.204225	0.172379	0.609172	0.0714242	0.454503	-0.0349905	0.229626	0.487961	0.467727	0.4868	0.525386	0.460566	0.270254	0.575622
0.0814531	0.283116	0.54695	0.39957	0.655714	0.168934	0.655385	0.49992	0.306704	0.404581	0.535144	0.136657	0.591778	0.149894	0.552264	0.567628	0.506652	0.0316732	0.145347	0.309504	0.363909	0.469505	0.363897	0.399988	0.380523	0.690447	0.409451	0.0782042	0.535596	0.34863	0.395985	0.583027	0.5661	0.343977	0.542887	0.331545	0.543644	0.171991	0.198044	0.45911	0.494531	0.568359	0.376739	0.551925	0.192803	0.502814	0.51497	0.493568	0.50856	0.523134
0.212299	0.535944	0.475213	0.495791	0.616458	0.338832	0.434704	0.430353	0.582038	0.229534	0.220675	0.500902	0.433107	0.253136	0.211581	0.142243	0.636069	0.436274	0.393285	0.54311	0.188309	0.466401	0.32127	0.421749	0.308421	0.328808	0.332062	0.349703	0.396426	0.582061	0.35828	0.458412	0.364912	0.624864	0.267552	0.33575	0.172706	0.456479	0.299726	0.485336	0.21329	0.355829	0.363046	0.681266	0.646394	0.628869	0.49165	0.298471	0.361434	0.194504
-0.016653	0.529936	0.285078	0.570799	0.589356	0.35816	0.69179	0.408266	0.18611	0.198411	0.511872	0.407272	0.452131	0.308124	0.749447	0.302966	0.481012	0.353082	0.578925	0.560593	0.64153	0.082955	0.37154	0.422426	0.197598	0.298476	0.31226	0.518821	0.485586	0.345151	0.376161	0.348356	0.736685	0.67257	0.634177	0.430266	0.378164	0.0604882	0.476223	0.482569	0.442225	0.577652	0.196391	0.543932	0.713766	0.597121	0.270222	0.267075	0.473356	0.573848
0.304621	0.603545	0.24063	0.71652	0.784869	0.56535	0.728608	0.625046	0.637704	0.771305	0.569901	0.704961	0.668143	0.739038	0.638858	0.49696	0.572112	0.45739	0.458272	0.62232	0.622572	0.563582	0.547797	0.615295	0.789024	0.585236	0.606224	0.438208	0.570917	0.606305	0.721724	0.565325	0.75064	0.800924	0.411462	0.602561	0.777418	0.443544	0.738546	0.639701	0.596676	0.755445	0.380362	0.57509	0.653063	0.541388	0.503961	0.664287	0.623855	0.651021
-0.0294854	0.572041	0.651728	0.470304	0.367078	0.520764	0.822094	0.755765	0.74819	0.68308	0.45667	0.438756	0.464224	0.672227	0.372425	0.488043	0.641563	0.460194	0.541203	0.270766	0.5523	0.652502	0.592401	0.495064	0.595596	0.605206	0.589697	0.685947	0.756604	0.692246	0.733651	0.537322	0.635553	0.423367	0.431788	0.645926	0.541731	0.3651	0.731178	0.647493	0.439807	0.557919	0.644053	0.594827	0.574451	0.256061	0.564568	0.345629	0.696965	0.774236
0.139374	0.671116	0.71138	0.445257	0.552363	0.592256	0.365509	0.67011	0.625957	0.698442	0.655549	0.605548	0.707271	0.531655	0.673234	0.639137	0.554481	0.60593	0.577866	0.244713	0.596022	0.674722	0.553893	0.364046	0.611095	0.482218	0.633411	0.495676	0.508816	0.646508	0.618188	0.542091	0.434622	0.602912	0.302249	0.839371	0.440959	0.499722	0.585944	0.655103	0.605026	0.772902	0.593571	0.644941	0.764748	0.429972	0.614877	0.589597	0.61105	0.738436
0.0481906	0.62376	0.44902	0.652201	0.609998	0.538083	0.808025	0.706196	0.700309	0.612633	0.640898	0.703132	0.624593	0.630561	0.507236	0.565201	0.510252	0.456701	0.591706	0.456433	0.725033	0.741978	0.701757	0.59041	0.745009	0.752081	0.780769	0.342954	0.732771	0.72137	0.745379	0.623121	0.744066	0.821862	0.514147	0.625563	0.649716	0.50425	0.75152	0.749022	0.625621	0.64441	0.701325	0.511715	0.449199	0.451279	0.672637	0.765035	0.770237	0.725199
0.149221	0.316965	0.553813	0.544756	0.653758	0.589236	0.718001	0.357533	0.639258	0.321022	0.328832	0.682572	0.428333	0.334182	0.556522	0.489889	0.165339	0.397228	0.659097	0.0839394	0.719937	0.626893	-0.0352941	0.43913	0.58276	0.424157	0.644456	0.554355	0.51174	0.420977	0.331806	0.618294	0.728342	0.712516	0.0798633	0.576826	0.698174	0.36431	0.577137	0.63552	0.453456	0.580905	0.532144	0.492934	0.164373	0.225466	0.563034	0.199041	0.646207	0.572481
0.137755	0.487234	0.469176	0.182089	0.293833	0.569297	0.405983	0.484867	0.478185	0.423116	0.439231	0.381001	0.60783	0.627753	0.371851	0.569335	0.319594	0.197583	0.330562	0.348414	0.56265	0.246674	0.63831	0.456751	0.454076	0.567847	0.268399	0.500259	0.666178	0.0843946	0.453549	0.570776	0.473117	0.577687	0.569132	0.573047	0.49747	0.269933	0.40576	0.458528	0.587667	0.293608	0.399985	0.4652	0.414848	0.355627	0.510243	0.596291	0.603738	0.357785
0.345933	0.295579	0.446608	0.451956	0.480027	0.451516	0.363387	0.0779606	0.34654	0.446306	0.39191	0.355063	0.55901	-0.0452952	0.563046	0.406103	0.375744	0.1762	0.151736	0.303672	0.438674	0.559859	0.158703	0.505333	0.233959	0.548225	0.575465	0.43168	0.563543	0.357039	0.180029	0.111064	0.617563	0.224534	0.38754	0.6214	0.276693	0.421197	0.0643754	0.166081	0.316016	0.505168	0.477253	0.560059	0.208093	0.309844	0.363901	0.333494	0.119698	0.19955
0.472937	-0.418922	-0.585514	0.352611	0.424878	0.202067	-0.222175	0.213381	-0.261389	0.200366	-0.0873137	0.0510717	-0.20841	0.036395	-0.491149	0.202782	0.110992	0.684591	0.0747635	0.282236	-0.329203	-0.0180592	0.353925	0.137186	-0.0794152	-0.16148	0.216971	-0.167533	0.0915159	0.283829	0.104716	0.00408191	0.0532336	0.0416022	-0.174118	0.0152776	0.144533	0.19049	-0.154673	0.210118	0.0569754	-0.4848	0.230437	-0.041509	0.501885	-0.456706	-0.179229	0.150299	0.401716	0.60027
0.0887769	0.518174	0.442596	0.484176	0.652491	0.567639	0.165787	0.303208	0.676364	0.538769	0.464104	0.101566	0.320871	0.655935	0.367012	0.42464	0.3356	0.128229	0.625454	0.480298	0.361757	0.680516	0.644265	0.451902	0.483669	0.590181	0.426873	0.310008	0.466385	0.11934	0.000189891	0.500282	0.28768	0.332694	0.344731	0.468942	0.65161	0.596939	0.557223	0.662513	0.533598	0.611134	0.448314	0.187729	0.52012	0.745365	0.655349	0.472525	0.279677	0.467755
0.0290244	0.278043	0.566336	0.147729	0.42423	0.358566	-0.23481	0.0931132	-0.0278758	-0.113837	0.0326909	0.361612	0.242749	0.402757	0.165349	0.214525	0.096255	0.102405	0.178842	0.172514	-0.170857	0.404791	0.410623	0.0619925	0.0736765	0.165851	0.461284	0.121104	-0.012336	0.154199	0.213554	0.302985	0.14566	0.513257	-0.132899	0.478195	0.394636	0.418557	0.565753	0.176849	0.224101	0.623495	-0.0493951	-0.198783	0.37247	0.645927	0.45277	0.312164	-0.20386	-0.307559
0.55514	0.396298	0.59288	0.0556342	0.327091	0.590453	0.547215	0.516696	0.26674	0.5417	0.349533	0.402549	0.0621205	0.187568	0.274013	0.433469	0.253697	0.0515208	0.483797	0.578097	0.209935	0.492467	0.298059	0.162535	0.335836	0.506139	0.438383	0.342014	0.114171	0.0836112	0.113268	0.120015	0.485684	0.112048	0.0687135	0.416279	0.0529765	0.460196	0.526275	0.552654	0.36703	0.35431	0.377007	0.677975	0.617665	0.445569	0.507819	0.583172	0.488035	0.495388
-0.110253	0.147592	0.217194	0.198115	-0.255112	0.155863	-0.270789	0.27332	0.283338	0.249837	0.0199749	-0.427637	0.31781	0.487173	0.00895198	0.026825	0.385622	0.0662968	-0.133577	0.18257	0.522344	0.097724	0.413342	0.414923	0.103923	0.235957	0.14317	0.413176	0.048144	0.0473915	0.0460195	0.0366823	0.260113	0.321577	0.0382702	-0.0560326	-0.068955	0.494583	-0.0631503	-0.0218142	0.364297	-0.259177	0.189906	-0.007539	-0.0192806	0.154229	0.493251	0.44871	0.0276578	-0.296507
0.375654	-0.0972646	0.460539	0.64675	-0.24107	0.0386685	0.158411	0.241033	0.502929	0.337033	0.516543	0.269606	0.345777	0.0550289	0.471846	0.251149	-0.0489801	0.11579	0.3972	0.470648	-0.146731	0.367376	0.372495	0.345073	0.275198	0.253042	0.446456	-0.20496	0.169921	0.0851475	0.328637	0.283165	-0.107541	0.384128	0.176863	0.160504	0.38818	0.296685	0.0797467	0.447731	0.70884	0.172173	0.606267	0.674306	0.431713	0.781965	0.283284	0.518448	0.512783	0.392057
0.0302192	0.184214	0.378928	0.335488	0.124601	0.170554	-0.222225	0.243968	0.287939	0.521271	-0.0512884	-0.189738	-0.14399	-0.32688	0.313905	0.0116747	-0.0565269	0.0872136	0.090041	0.195312	-0.0441136	0.0382869	0.155647	0.123675	0.102806	0.354505	0.127912	0.0853313	-0.167238	0.276812	0.268375	0.338936	-0.0245692	-0.16855	-0.103157	-0.194578	-0.226982	-0.332495	-0.352794	0.217348	-0.130715	0.217327	0.0537089	0.144578	0.0984175	-0.017891	0.0752982	0.137652	0.189413	0.316933
0.264536	0.394104	0.118202	0.173351	-0.208857	-0.0181919	-0.0330786	0.297561	0.452739	0.518554	-0.0516647	-0.0733877	-0.0123131	0.551536	0.191156	0.285108	0.405755	0.218713	0.291204	0.220656	0.119139	0.0164295	0.212641	-0.0426427	0.202009	0.321722	0.27197	0.0573789	-0.0922925	0.293123	0.420714	0.0802136	0.00791008	-0.187947	0.252672	0.11515	-0.286938	0.274159	0.300958	0.375618	0.342194	0.213527	0.626744	0.365466	0.502295	0.00814261	0.390617	0.431823	0.140151	0.12939
0.00777905	0.144261	0.33155	0.739985	0.464192	0.600306	0.696706	0.559286	0.709179	0.662465	0.354792	0.432378	0.550175	0.492242	0.646641	0.515735	0.62833	0.554438	0.605499	0.607359	0.644318	0.589387	0.611279	0.661672	0.37488	0.635031	0.395267	-0.0545796	0.67163	0.591878	0.378704	0.601404	0.529245	0.430279	0.728667	0.457256	0.635775	0.336658	0.727187	0.629463	0.624495	0.666783	0.606126	0.497776	0.288833	0.483892	0.841959	0.21103	0.492762	0.73978
-0.168259	0.206005	-0.212345	0.701909	0.267814	0.550117	0.431611	0.0284827	0.368554	0.026824	0.335519	0.383477	-0.264688	0.00773286	0.695428	0.127089	0.389094	-0.181794	-0.0190119	0.200812	0.349159	0.363624	-0.0603028	-0.105751	-0.184712	0.0823115	0.430896	0.092245	-0.27639	0.340567	0.421076	0.289008	0.232037	-0.287903	0.494846	-0.0638136	-0.00682015	0.26808	0.597467	0.369995	0.5523	0.000543717	0.32519	0.16646	-0.266059	0.500382	0.241511	0.113013	-0.132087	0.0655764
-0.133519	-0.177444	0.302227	-0.035411	-0.0459253	-0.00564961	-0.255505	0.100033	0.229284	-0.0100545	-0.351072	0.365642	-0.0690323	0.0655362	-0.0524108	0.132287	-0.0828189	0.443941	0.0947787	0.423223	-0.0127869	-0.00578277	0.0605411	0.349112	0.148513	0.334251	-0.117218	0.289262	0.071434	0.144016	0.306504	-0.216767	0.239627	0.371796	0.181183	0.0382019	0.107181	-0.243955	0.351882	-0.148552	0.32992	0.218322	-0.113127	-0.435843	0.197912	0.0319391	0.390825	0.031567	0.195533	0.0901391
0.156066	-0.0144011	0.0482239	-0.0397204	0.123962	0.157445	0.369011	0.231013	0.252971	0.442634	-0.00687015	0.0424976	0.154614	-0.174773	-0.00955075	0.188697	0.144516	-0.12185	0.045291	0.0209319	0.243481	-0.0822366	0.0822075	0.249663	0.284188	0.198705	-0.0906109	0.242591	0.255792	0.177439	0.11989	0.10759	0.398236	0.511768	-0.0602984	0.257026	-0.234928	-0.137983	0.390226	0.124006	0.393103	0.154182	0.290437	0.326864	-0.110047	-0.01171	-0.0820218	0.206349	0.0448953	-0.0656424
0.403399	0.327504	0.656771	0.547676	0.0372136	0.452497	0.347489	0.643434	0.407246	0.715825	0.399137	0.743289	0.447097	0.77022	0.511164	0.590466	0.562172	0.393406	0.436719	0.527545	0.312927	0.323631	0.515283	0.405727	0.470188	0.540857	0.137633	0.686966	0.388634	0.518605	0.390034	0.475406	0.430591	0.418353	0.284745	8.30185e-06	0.32009	0.385476	0.534821	0.495566	0.307904	0.539964	0.791709	0.206571	0.711212	0.610303	0.662607	0.269823	0.425668	0.686375
0.252932	-0.00989182	0.288232	0.443539	0.406103	-0.0118659	0.224283	0.332076	0.562318	0.222656	0.359631	0.457072	0.418414	0.327523	0.546877	0.129611	0.580263	0.0684828	0.240291	0.352911	0.18472	0.36362	0.42346	0.541501	0.0107822	0.294024	0.212531	0.198112	0.470577	-0.214464	0.0214445	0.179573	0.687608	0.605751	0.208357	0.10699	0.15309	0.263748	0.315404	0.311896	0.597468	0.503869	0.296766	0.377322	0.594267	0.168265	0.357752	0.32788	0.510833	-0.0530343
-0.386988	0.260402	0.246801	-0.106796	-0.463957	-0.222611	0.0708567	-0.42359	0.386026	-0.20055	0.0603637	-0.150848	-0.0402014	0.181766	-0.0320495	0.160801	0.00062859	0.182749	0.161538	-0.49602	0.177799	0.532334	0.096951	0.199719	0.210351	-0.140286	-0.107564	-0.25027	-0.440181	-0.131971	0.172616	-0.0598104	-0.363074	-0.191387	-0.0314926	0.0106765	-0.119678	0.28454	0.261165	0.0990978	-0.0317344	0.405078	-0.138153	-0.090625	0.252605	-0.152052	0.0703497	-0.0975208	0.378336	-0.0135105
0.706069	0.392641	0.64766	0.533462	0.775236	0.589196	0.70673	0.512574	0.466664	0.652392	0.572932	0.539266	0.525914	0.703664	0.683042	0.760583	0.630436	0.629902	0.585638	0.633945	0.529146	0.575391	0.821999	0.540078	0.609321	0.586489	0.724643	0.703478	0.472391	0.608786	0.788757	0.342422	0.51933	0.770268	0.727104	0.535797	0.652593	0.633071	0.548024	0.480922	0.468559	0.739975	0.469034	0.73502	0.835623	0.643873	0.65977	0.580751	0.543963	0.640154
0.0728246	-0.137797	0.0155211	0.123156	0.0106051	0.411348	-0.00811386	0.419819	0.0862358	0.294359	0.143996	0.302831	0.212193	0.200159	0.361596	0.252799	0.213985	0.179781	0.349382	-0.215701	0.220801	-0.140329	0.510313	-0.106953	0.149264	-0.0840218	0.251959	0.0166949	0.593497	0.159369	0.231963	0.0571767	-0.134512	0.201678	0.129334	0.485511	-0.168464	0.493028	0.239286	0.165952	0.320201	0.392688	0.218537	0.367427	0.123552	0.193999	-0.214558	0.0405756	0.402544	0.627926
-0.0989768	0.485869	0.264629	0.391621	0.428182	0.655824	0.260755	0.468436	0.644442	0.555739	0.472553	0.350277	0.139279	0.566095	0.314527	0.559994	0.402741	0.446095	0.0857609	0.328524	0.604827	0.673137	0.428235	0.418678	0.538384	0.504844	0.458684	0.530263	0.456737	0.302182	0.263006	0.63956	0.578365	0.0348502	0.340662	0.347442	0.241208	0.266037	0.512938	0.343567	0.476408	0.316307	0.510168	0.514906	0.055567	0.307631	0.293418	0.349655	0.376784	0.539791
0.311169	0.513881	-0.0546437	0.397661	0.308553	0.441928	0.648311	0.244842	0.00733396	0.539654	0.440446	0.34838	0.33042	0.0536615	0.350513	0.569611	0.321696	0.470722	0.215027	0.127257	0.465304	-0.0304914	0.0834313	0.247161	0.457901	0.462611	0.561837	0.281442	0.553305	-0.0144568	0.427295	0.4888	0.0120457	0.580939	0.332932	0.580054	0.575106	0.336144	0.496815	0.28213	0.0257986	0.234197	0.130192	0.205092	0.356399	0.693416	0.178825	0.267154	0.338014	0.354256
0.142296	0.0992103	0.205061	0.0696909	-0.0636703	0.307587	0.627477	0.605647	0.441983	0.0652953	0.269258	0.489544	0.604571	0.601785	0.169091	0.510936	0.570422	0.58978	0.155199	0.511818	0.218107	0.587627	0.491248	0.719157	0.398913	0.26726	0.0576001	0.0434035	0.631619	0.20554	0.237708	0.528209	0.324463	-0.318093	0.26964	0.425737	0.201939	0.630578	0.470787	0.431333	0.326638	0.34729	0.0805189	0.61072	-0.0463265	0.275319	0.0641587	0.388607	0.334139	0.464645
0.17829	0.313738	0.2628	0.56905	0.608672	0.573728	0.468278	0.30119	-0.107345	0.179684	-0.0722947	0.472215	0.313513	0.490515	0.4582	0.472957	0.270943	0.356673	0.313526	0.169421	0.402866	0.201548	0.248542	0.508244	0.573201	0.176881	0.356231	0.521179	0.378879	0.36162	0.481219	0.442562	0.41539	0.069232	0.297917	0.408866	-0.0632634	0.389491	0.177242	0.265947	0.602723	0.690334	0.300422	0.335771	0.0613202	0.276399	0.216129	0.562829	0.263271	0.711649
-0.0423443	0.0481472	0.327781	0.267607	0.174245	0.158754	0.307916	0.129411	0.124381	0.445578	0.0600604	-0.231241	0.240081	0.269997	0.23421	0.380542	0.341273	0.288038	0.0944296	0.61903	0.210838	0.171109	0.396567	-0.00721961	0.340676	0.671548	0.239741	0.508544	0.473757	0.317029	0.376832	0.335524	0.207312	-0.134494	0.206225	0.357756	-0.0915046	0.385442	0.348836	0.356867	0.37328	-0.0705107	0.280122	0.306436	0.233718	0.21299	-0.329564	0.372262	0.384411	0.289974
-0.489599	0.367932	0.120773	0.145619	-0.377489	-0.153738	-0.0186552	0.336099	0.436479	0.190369	0.597638	0.00358884	0.0230949	0.544822	0.260711	-0.100844	-0.109782	0.242749	-0.0853009	-0.34213	0.232132	0.255083	-0.03901	0.311719	-0.163508	-0.285108	0.334827	-0.170511	0.398507	0.481687	0.087465	0.225028	0.308675	-0.0599768	0.226405	0.0651857	0.213964	0.0120734	0.118025	-0.353859	0.0414733	-0.206364	0.0482552	0.353362	0.447009	-0.1474	-0.109079	-0.00187842	0.334219	0.0238247
0.365871	0.703107	0.781218	0.665197	0.703797	0.634897	0.537533	0.58065	0.722562	0.700475	0.719937	0.620609	0.553646	0.607953	0.540917	0.576158	0.639221	0.476116	0.586074	0.577142	0.594741	0.414937	0.493759	0.586158	0.534412	0.702944	0.628212	0.545447	0.365743	0.417561	0.639108	0.721555	0.599171	0.771481	0.77987	0.493466	0.609092	0.635951	0.600194	0.620532	0.51775	0.554714	0.40529	0.70378	0.730488	0.513041	0.731664	0.654874	0.339817	0.519664
-0.19193	0.0617258	0.558422	0.0727377	0.0527051	0.0998571	0.229962	0.111351	0.12062	0.116738	0.440868	0.190458	0.391968	-0.12144	0.140713	-0.0956351	0.439821	0.21949	0.0707387	0.186171	-0.0313705	0.478046	-0.0659475	0.316814	0.165515	-0.0304298	-0.397851	0.177514	0.247248	-0.0310068	-0.13039	0.196275	-0.0222836	0.0506175	-0.00764274	0.0862907	0.209489	-0.10417	0.2503	0.0972422	0.536776	-0.120666	-0.269874	0.0554224	0.49195	-0.0767569	0.176671	0.146072	-0.067423	-0.388223
0.600596	0.722839	0.60768	0.61209	0.628564	0.730842	0.805491	0.643678	0.783984	0.686536	0.691529	0.487421	0.523086	0.806211	0.781006	0.683225	0.82709	0.455288	0.714148	0.389007	0.763806	0.641843	0.725113	0.41514	0.612867	0.61998	0.863134	0.713648	0.497626	0.688306	0.558875	0.56757	0.522606	0.814073	0.788716	0.766431	0.701473	0.582549	0.803685	0.676264	0.596745	0.609187	0.515544	0.806205	0.658979	0.685647	0.695504	0.422613	0.595435	0.796979
0.492845	0.34982	0.186665	0.273012	0.621027	0.149221	0.369303	0.143945	0.476455	0.58935	0.0696719	-0.299528	0.0254618	0.114836	0.164921	0.460681	0.127649	0.289668	0.186222	0.069264	0.624149	0.302958	0.183507	0.170514	0.139539	0.677004	0.169365	0.0596569	0.532839	0.522466	0.399551	0.445081	0.621633	0.559681	0.355727	0.114154	0.336076	0.589562	0.499813	0.300498	0.355501	0.0106503	0.402414	0.221667	0.175368	0.118768	0.298615	0.303846	0.0792634	0.254114
0.26477	0.127752	NaN	0.167903	0.0538232	0.106373	NaN	-0.170779	-0.213061	NaN	0.0397481	NaN	NaN	NaN	0.0821075	NaN	0.00127909	-0.105817	0.0936525	NaN	-0.0580917	0.00955763	NaN	NaN	NaN	NaN	NaN	NaN	NaN	-0.32582	-0.15095	0.140334	0.111093	0.505417	-0.0749017	0.0944958	NaN	-0.0290436	-0.0757179	NaN	0.191435	0.0916606	NaN	-0.166904	0.0573137	NaN	NaN	-0.0339591	0.176929	0.117075
0.116971	0.038413	0.110891	0.528423	0.0168552	0.379789	0.150094	-0.0352618	-0.0319929	0.206474	0.20225	0.341031	0.212899	-0.163677	0.273213	-0.218601	0.00287377	0.318974	-0.273815	0.187204	0.143685	0.170878	0.100108	-0.383824	-0.0443607	-0.0938584	-0.40895	0.471769	0.246487	-0.10848	0.0684432	-0.278177	0.133267	0.274649	-0.219281	0.0624073	0.101351	0.000412094	0.114779	0.347337	0.061482	0.180391	-0.18174	-0.1703	0.122762	-0.144509	0.0834205	-0.119153	-0.172953	-0.205602
-0.205439	-0.334647	0.131214	0.0750044	0.174944	-0.415639	-0.28195	-0.0462411	NaN	-0.371988	0.20044	-0.498089	-0.152133	-0.474067	0.123298	-0.245143	NaN	-0.139024	0.501206	NaN	0.24179	-0.191528	0.198426	-0.12895	-0.0224462	-0.223645	0.0388366	-0.310142	0.280722	0.212683	0.403009	0.0424932	NaN	-0.0789023	NaN	NaN	0.168165	6.93311e-05	-0.194242	NaN	0.0993421	0.174165	0.279723	0.198305	-0.0875543	-0.107221	0.428553	-0.0429526	-0.0030378	-0.18713
0.110826	-0.0658085	0.647349	0.425863	0.128292	-0.114341	0.0448853	-0.0305329	-0.0177514	-0.0307502	-0.0545603	-0.341566	0.247325	0.112252	0.513463	0.0883064	0.3287	0.457511	0.00664076	0.240863	-0.341128	0.340677	0.36296	0.0276428	-0.12422	0.291985	0.409183	0.23167	-0.0820216	0.0282071	0.16782	0.0846307	0.070264	-0.0844788	0.0669599	0.566043	0.25924	0.599041	-0.168224	0.189809	0.127459	0.0626654	0.468884	0.427943	-0.294491	-0.179313	-0.0207667	0.613236	0.247603	0.208057
0.196444	0.592361	0.492249	0.426318	0.471714	0.376473	0.382804	0.176835	0.481152	0.381613	0.275588	0.585415	0.248545	0.288699	0.689985	0.111389	0.578031	0.385871	0.119446	0.558357	0.57324	0.376848	0.239785	0.272092	0.485786	0.484517	0.378041	0.339226	0.393859	0.19277	0.618	0.661173	0.726976	0.439978	0.398567	0.00732141	0.205946	0.421218	0.663147	0.271616	0.569271	0.453822	0.304535	0.239388	0.370244	0.468587	0.367314	0.287523	0.305703	0.463352
0.190675	0.0683188	-0.0701175	0.386242	0.525655	0.114327	0.47186	0.0576926	-0.201482	0.0766013	0.402272	-0.0665502	0.300611	0.266619	0.427629	0.156134	0.108202	0.131986	0.127716	0.478067	0.383372	0.188782	0.103764	0.0313577	0.334246	0.4319	0.542014	0.158679	0.475016	0.434003	0.105082	0.273537	0.10191	0.295476	0.0669308	0.239727	0.264102	0.154119	0.106968	0.672321	0.258193	0.021819	0.108687	0.284956	-0.0247374	0.191016	0.336181	0.261052	-0.0727142	-0.0800377
-0.229212	-0.271673	-0.174708	NaN	NaN	0.15486	-0.0703449	0.227241	NaN	0.17889	0.252704	-0.29911	NaN	0.121579	0.0672068	-0.00864703	0.0211728	-0.0955611	-0.316384	-0.245086	NaN	0.341375	0.0533385	NaN	0.32169	0.00753514	0.238212	NaN	-0.0857736	-0.0657845	-0.279213	-0.10346	0.282803	0.144076	-0.220212	0.188239	0.467529	0.087432	-0.10063	-0.092685	0.181699	-0.368744	-0.0556844	0.393424	0.150608	0.185545	0.0233688	-0.137976	NaN	-0.230028
0.145262	0.203994	0.552644	0.466965	0.491242	0.19993	0.403763	-0.0337713	0.31662	0.615513	0.474555	0.168137	0.211909	0.167601	0.556834	0.260461	0.39056	0.139212	0.407588	0.137384	0.683269	0.221908	0.301932	0.466008	0.433196	0.158235	0.656551	0.43848	0.569696	0.48706	0.382741	0.127102	0.284732	0.373861	0.445242	0.0475647	0.119038	0.697606	0.565291	0.261468	0.593605	0.328864	0.487922	0.425049	-0.0619792	0.434008	0.393451	0.255124	0.083055	0.399142
-0.119432	-0.108222	0.146143	-0.425313	0.45917	0.29868	0.284693	NaN	-0.141695	0.130048	0.246165	0.163271	0.335306	0.0215976	0.010988	0.472204	0.0580631	-0.108114	-0.375612	-0.102716	0.140628	-0.164627	0.369338	-0.201106	0.459568	0.094505	0.113888	0.340671	0.132885	-0.165127	-0.180456	0.139608	-0.23977	-0.153417	-0.0539614	0.351413	-0.275978	0.258048	-0.0849734	-0.389301	0.384656	-0.0237681	0.251904	-0.191279	0.0933656	0.375462	0.475702	0.17828	-0.16663	0.250017
0.0425718	0.459272	0.356747	0.537962	0.397528	0.351192	0.639834	0.422404	0.538838	0.749266	0.630666	0.38796	0.637127	0.427705	0.692583	0.627472	0.432459	0.618526	0.437592	0.587431	0.570217	0.602507	0.641679	0.622499	0.308243	0.81338	0.620213	0.229596	0.649227	0.540135	0.500471	0.661927	0.647322	0.473222	0.431062	0.586247	0.412732	0.541947	0.693537	0.431761	0.67082	0.702716	0.534067	0.738582	0.428156	0.65641	0.664792	0.487963	0.675587	0.715086
0.549307	0.506801	0.386786	0.709478	0.273829	0.751785	0.746973	0.428283	0.515635	0.625818	0.630483	0.424639	0.143496	0.523739	0.264508	0.382327	0.734131	0.484661	0.551102	0.477509	0.615782	0.418996	0.357897	0.267593	0.367282	0.716694	0.421534	0.694374	0.664547	0.363536	0.238774	0.473623	0.54797	0.428814	0.471361	0.636348	0.623666	0.626852	0.595912	0.35875	0.496109	0.561617	0.460618	0.393537	0.651938	0.639108	0.523826	0.553813	0.51743	0.590696
-0.173053	0.0643571	0.0476576	-0.0674671	0.24472	0.136392	0.154756	0.47408	0.4207	0.178251	0.408226	0.335334	-0.274189	0.366814	-0.0602963	0.325875	0.198586	0.172261	0.439157	0.120777	0.143983	0.329366	0.562524	-0.1744	0.153269	0.427614	0.204945	0.250021	-0.239979	0.274749	0.408564	0.736378	0.0824774	0.211891	0.348667	0.490898	0.0561129	0.208641	0.111315	0.337825	0.573773	0.0173172	0.360767	0.230464	0.00808318	0.346946	0.655974	0.16475	0.343694	0.588572
0.100623	0.368088	0.568645	0.174487	0.603208	0.576619	0.413238	0.438088	0.160906	0.521577	0.168619	-0.29197	0.496977	0.248988	0.465934	0.587842	0.334264	0.282212	0.647299	0.533529	0.524077	0.200781	-0.0035013	0.771031	0.2321	0.305386	0.419649	0.662278	0.00185485	0.56417	0.510127	0.106469	0.276372	0.412606	0.330605	0.351945	-0.0380362	0.589886	0.0896636	0.532471	0.491926	0.523267	0.397738	0.417384	0.43259	0.00542768	0.383554	0.444687	0.348812	0.372567
0.0993159	0.0048908	0.0634022	-0.163069	-0.100983	0.41512	0.522142	0.0607508	-0.218706	0.0785763	0.0474264	-0.314409	0.257398	0.452405	0.0634313	-0.0184957	0.109343	0.013625	-0.106935	0.462411	0.279507	0.372486	0.0509684	0.273403	0.500151	0.198232	-0.182133	0.324365	-0.026783	0.0879033	0.326467	-0.377203	0.441495	0.142697	0.314121	-0.244724	-0.191327	-0.401872	-0.273117	-0.160024	0.198939	0.00753288	0.055546	-0.473604	-0.149239	-0.0735114	0.239453	0.210759	0.244998	0.11971
0.128199	-0.0839165	0.155197	0.241585	-0.157117	0.0428613	0.279393	0.25396	0.1037	0.391435	0.0719061	0.149069	-0.102312	0.395927	0.236025	0.0157498	0.437129	0.233251	0.129919	-0.35901	0.467499	-0.250682	0.56639	0.19455	0.301701	0.235306	0.20308	0.17411	-0.0842299	-0.167111	0.00578677	0.148996	0.072337	0.298008	0.149863	-0.201238	-0.191121	0.118002	0.578886	0.317519	0.180331	0.317049	0.0585061	0.0479389	0.474428	0.435164	0.144758	0.316682	0.185352	0.055893
0.0485074	0.469404	0.423166	0.374156	0.435997	0.726572	0.478765	0.590566	0.359249	0.646837	0.452671	0.27059	0.450299	0.436809	0.481992	0.415051	0.610452	0.677634	0.589864	0.82654	0.540657	0.509055	0.435792	0.470499	0.355281	0.345635	0.538851	0.226751	0.673678	0.422861	0.639584	0.56156	0.702357	0.617714	0.578597	0.630393	0.469942	0.538229	0.46855	0.608369	0.675901	0.609133	0.399631	0.439342	0.765414	0.621002	0.598185	0.482967	0.473294	0.593467
0.090281	0.62139	0.572427	0.440735	0.331689	0.611653	0.759072	0.415011	0.383472	0.772321	0.485839	0.513167	0.557225	0.634429	0.588177	0.552507	0.509191	0.29105	0.612529	0.351034	0.568785	0.539425	0.146494	0.48222	0.596347	0.481506	0.445106	0.383164	0.378041	0.411956	0.657021	0.705474	0.734328	0.43759	0.54415	0.315238	0.56907	0.56287	0.585329	0.493262	0.610513	0.531103	0.166538	0.0877776	0.475754	0.615069	0.617131	0.651261	0.152971	0.60212
0.0955336	-0.45208	0.301831	NaN	-0.158915	0.162571	0.349954	0.0469158	0.184028	-0.11148	0.0405579	0.359499	-0.302286	0.321601	0.175632	0.213732	NaN	-0.0125783	0.29787	NaN	NaN	0.504766	NaN	NaN	-0.167155	0.0167734	NaN	-0.105996	0.0546959	0.399078	0.349036	0.00450961	0.149312	NaN	0.307336	NaN	0.156998	-0.0223556	-0.139363	0.292377	NaN	NaN	NaN	0.120754	-0.492104	-0.149282	0.178844	NaN	0.26616	0.323155
0.0286786	-0.0544407	0.304538	0.410323	-0.0377874	-0.239308	0.225259	0.011935	0.152275	-0.0851318	0.0837871	-0.033106	0.152427	0.172236	-0.117279	-0.330225	-0.234892	0.295445	-0.099911	-0.206314	-0.0155298	0.101707	-0.0705248	0.0633972	0.195521	0.0322059	-0.0588308	0.0148666	0.0897656	-0.287618	-0.00449434	-0.421176	0.107774	-0.0685048	-0.0365745	0.138014	-0.102261	0.313509	0.089256	0.14244	-0.157677	0.406852	-0.197283	-0.195904	0.238854	-0.0773113	0.0119075	0.304004	-0.13488	-0.31719
-0.291503	0.367803	-0.261584	-0.123774	0.253	0.454804	0.399846	0.344202	0.20847	0.379948	-0.0380653	0.406562	-0.176006	0.27533	0.0166012	0.0200144	0.208145	0.0522599	0.368723	0.665809	-0.0170771	0.257844	0.435387	0.0878226	-0.16646	-0.157221	0.0633015	-0.183104	0.427895	0.267235	-0.0948669	0.255914	0.104875	0.436342	0.0449481	-0.212885	0.426087	0.316105	0.246989	0.382484	-0.231786	0.0745491	0.282011	-0.0470066	0.234971	-0.0401764	0.384081	-0.146783	0.145599	0.490763
0.15078	-0.0672096	0.225891	0.445846	-0.0138451	0.0384832	-0.0781764	0.347977	0.0531356	0.41201	-0.169569	-0.331759	0.272077	0.219916	-0.184661	0.35298	0.161581	0.141975	-0.0760672	0.110318	-0.0663026	0.544558	0.0664064	0.609012	-0.206185	0.165019	0.342536	0.379048	0.323046	0.317197	-0.137894	0.41456	0.522915	0.268964	0.117888	0.458288	0.429816	0.129453	0.338672	0.362723	0.361735	-0.0348265	0.116914	0.122539	0.179758	0.172236	-0.150295	0.261758	0.302757	0.291624
0.479246	0.432679	0.39321	0.351663	0.604462	0.307506	0.689491	0.596192	0.517048	0.633391	0.448447	0.281539	0.433023	0.706943	0.499588	0.587338	0.69597	0.588054	0.532839	0.43904	0.534901	0.565079	0.351961	0.622549	0.672508	0.480557	0.327558	0.430199	0.532495	0.530404	0.329954	0.582575	0.669924	0.483121	0.748733	0.588901	0.619036	0.601517	0.57979	0.582707	0.388464	0.547923	0.5056	0.554362	0.414233	0.409305	0.641299	0.556989	0.538494	0.511238
-0.285241	0.047418	-0.122928	0.165684	-0.296025	0.0193135	0.183679	-0.229801	-0.176836	0.12009	0.310972	-0.215716	0.0483119	0.0445967	0.223446	0.218746	0.160728	-0.110602	-0.267909	0.162468	0.0349485	0.427621	-0.0982665	-0.206972	0.224791	0.254293	-0.0836427	-0.0119814	0.00661166	0.00673961	-0.514055	0.124469	0.106275	0.00662908	0.000194994	-0.111862	-0.0820485	0.322722	-0.0271114	-0.0772628	0.494519	0.245098	0.460246	0.0636565	0.0776347	0.328051	0.19158	-0.0999564	0.160002	0.0402878
NaN	NaN	NaN	NaN	NaN	NaN	NaN	NaN	NaN	NaN	NaN	-0.130793	NaN	0.136098	NaN	NaN	NaN	NaN	NaN	0.0735494	NaN	NaN	NaN	NaN	NaN	NaN	NaN	NaN	-0.124797	NaN	NaN	NaN	NaN	NaN	NaN	NaN	0.0446439	NaN	NaN	-0.102469	-0.123146	NaN	NaN	NaN	NaN	NaN	NaN	NaN	NaN	NaN
0.181294	0.19891	0.607475	0.504998	0.609619	0.193384	0.367995	0.0426476	0.278807	0.2993	0.406722	0.35969	0.381492	0.289259	0.419434	0.0410009	0.298893	0.579947	0.415292	0.302178	0.400659	0.350047	0.505882	0.202636	0.291628	0.427347	0.414824	0.310273	0.446768	0.429757	-0.043817	0.432287	0.124703	0.216069	0.510091	-0.0427675	0.265617	0.0496815	0.434309	-0.283226	0.442271	0.584082	0.241491	0.471708	0.20967	0.175076	0.44373	0.0921048	0.521127	-0.246405
0.0680573	0.373281	NaN	0.255181	-0.0669051	0.111277	0.31596	0.584349	-0.145849	0.194481	0.0280793	-0.00759058	0.0688555	0.473383	-0.0248456	-0.116847	-0.139906	0.00841194	0.265607	0.221634	0.107517	0.155028	-0.143142	0.118042	-0.0866137	0.318071	0.0269949	0.267956	0.101243	0.251305	-0.0602478	0.102764	-0.159968	-0.124981	0.281868	-0.223497	-0.0219438	0.14212	0.125714	-0.107716	-0.0254463	0.0350626	-0.0566563	0.070027	0.21456	-0.489671	-0.0366345	0.0456632	-0.212238	0.49491
0.0339118	0.0564357	0.300231	-0.377005	-0.0600976	0.255886	0.393676	0.102534	-0.0550616	0.287993	0.0171804	0.0154399	-0.382792	0.0290471	-0.190826	0.254956	0.174731	-0.123749	0.1915	-0.218135	0.12631	0.139671	0.208142	0.370507	-0.0844623	0.6669	0.45181	0.434003	-0.180118	0.0835434	-0.132997	-0.0764743	0.254262	-0.0397964	0.045081	-0.0210459	0.232053	0.0769813	0.0574214	-0.152168	0.491754	-0.174216	0.129275	-0.182302	0.0607146	-0.071813	0.226957	0.704699	0.220786	0.15715
-0.113336	0.431436	0.338115	0.578589	-0.0508051	0.454581	0.689501	0.342438	0.312851	0.575541	0.39731	0.514891	0.363254	0.391269	0.161156	0.175679	0.399451	0.573404	0.294849	0.122457	0.59462	-0.0458757	0.498858	0.374664	0.252705	-0.0106505	0.410315	0.46754	0.368593	0.159648	-0.111089	0.544736	0.460027	0.555681	0.467764	0.468807	0.619052	0.29534	0.318807	0.425242	0.256418	-0.119088	0.519552	0.338437	0.304214	0.379395	0.101634	0.264496	0.0325213	0.0247631
0.471457	0.423919	0.385238	0.400697	0.181391	0.650875	0.52951	0.409297	0.489001	0.750914	0.474182	0.585144	0.332194	0.466196	0.553099	0.359865	0.450214	0.353641	0.526077	0.256069	0.366879	0.537837	0.457715	0.512235	0.42899	0.642836	0.497623	0.454143	0.637076	0.215715	0.549843	0.612746	0.44504	0.403223	0.389407	-0.0192919	0.347137	0.310249	0.438019	0.540465	0.290395	0.410902	0.440514	0.558075	0.34048	0.0137748	0.644813	0.717469	0.484438	0.417476
-0.328259	0.0343482	0.0397841	0.253195	0.369863	0.0843789	0.0744306	-0.0747363	-0.142412	-0.150456	0.270612	-0.274056	0.12273	0.154564	0.184518	-0.418342	0.175901	0.0389232	-0.587634	0.136715	-0.144629	0.0384883	0.0144292	0.463753	-0.187917	-0.072699	0.0642389	-0.258658	0.146155	0.121539	0.0523869	0.359736	-0.00803252	-0.266943	0.438674	0.100788	0.241509	-0.189952	-0.0814582	-0.340148	0.0248825	0.115982	0.425581	-0.0766799	0.030621	0.113928	-0.375255	-0.193654	0.00810767	0.289866
0.110426	0.0670518	0.325652	-0.375263	-0.238833	0.0913656	-0.168426	-0.0390758	-0.00180515	0.127114	-0.0666113	-0.155327	-0.116435	-0.0311844	0.307493	-0.112426	-0.342718	0.0440326	0.211759	-0.32294	0.100303	0.206681	-0.606766	0.00254484	0.179525	0.0482275	-0.171947	-0.121065	-0.0571012	-0.0158662	0.229134	0.119069	-0.104233	-0.0773431	0.186799	-0.206586	-0.358776	-0.0146631	-0.315261	0.0587489	0.148045	0.0799979	0.138299	-0.0787256	-0.176674	-0.216502	-0.25149	0.269772	0.370168	-0.246861
0.250028	0.0153322	0.0273443	0.151243	-0.416896	-0.033122	-0.166443	0.322836	-0.00597993	-0.176636	0.230187	-0.169025	0.260696	0.325532	0.118835	-0.0296907	-0.0631694	0.127888	0.294028	-0.251198	-0.289169	0.149793	0.381646	-0.11387	-0.259332	0.152832	0.199021	0.162048	-0.122769	0.0846024	-0.107043	0.447479	0.433028	0.316308	-0.128496	0.288408	-0.205277	0.0114411	-0.0965851	0.210071	-0.197533	-0.0346523	0.139648	-0.275138	-0.00350123	0.0512079	0.0845357	0.331984	0.271857	0.196227
-0.0499372	0.146097	-0.0763907	0.222003	-0.0877597	0.212042	0.166092	0.120029	0.340072	0.530439	0.512058	-0.00573724	0.428066	0.42715	-0.0418163	-0.0579271	0.175984	-0.030892	0.0394927	0.172918	0.382063	0.445962	0.0853095	0.296714	0.38881	-0.0470343	0.442146	-0.00321321	0.144101	0.00795372	0.0422752	-0.0658622	0.410832	0.0215712	0.198029	-0.0698883	0.327799	0.599358	0.211421	0.227945	0.235949	0.134526	0.302688	0.243701	0.0799858	-0.20975	-0.345703	-0.0461438	0.264027	-0.0476589
-0.156197	-0.20527	0.0789402	0.305529	-0.145662	0.0973924	-0.309375	-0.247584	0.0167167	0.103772	0.0146973	-0.36866	-0.133941	-0.301611	-0.26574	-0.360832	0.195683	0.0920255	0.177943	-0.0605467	-0.131295	-0.328615	-0.0258084	0.035427	-0.396377	0.24522	0.261804	0.0791085	-0.0675854	-0.0179775	0.136343	0.270333	0.322537	0.148286	0.304918	-0.186604	0.129732	0.107376	0.336282	0.205698	0.283804	-0.0147502	0.099806	-0.107119	-0.290384	0.412611	0.0889967	-0.045031	0.315424	-0.0953316
-0.212251	0.555699	0.0653856	0.0645137	0.232095	0.199398	0.280115	-0.0739539	0.331176	0.194818	-0.138548	0.0666588	0.171072	-0.152298	-0.313785	0.291937	0.0315279	-0.0191017	0.214013	-0.272477	0.0536474	0.0390178	0.0489166	-0.181184	0.370026	-0.179847	-0.218928	-0.0583954	-0.219272	-0.0692483	-0.0801715	-0.0624267	-0.122981	0.258914	-0.0391762	-0.180585	0.545348	-0.143866	0.20073	-0.192055	-0.245671	0.230204	0.0851197	0.0352467	0.204136	0.173161	0.0934969	-0.171016	0.0209648	0.198581
-0.0488182	-0.252423	-0.0588045	0.195639	0.166875	-0.128812	0.259952	0.480205	0.510997	-0.0173003	0.117617	0.233934	-0.0560165	0.144841	0.0109381	0.0672964	-0.156829	0.0689865	0.0630742	0.182666	-0.259752	0.165603	0.183247	0.417661	0.116023	-0.121991	0.206736	0.0596721	-0.203934	0.0627774	0.071614	-0.101697	-0.0163146	-0.266975	-0.139206	-0.311493	0.228267	-0.1612	-0.177667	0.0656512	0.370738	0.245233	0.00894616	-0.0979246	-0.428909	-0.429504	0.435026	0.375612	0.168601	-0.24735
0.428295	0.0339411	0.13209	0.0661966	0.177285	0.180885	0.248418	-0.178405	0.112649	0.182847	0.200523	-0.0347249	0.0988266	0.334957	-0.00077679	0.0867136	0.00178741	0.421579	0.270683	0.182766	-0.0646027	0.443418	-0.266511	0.310747	0.0301667	-0.234382	0.484117	0.267624	0.295761	-0.0878183	0.0132834	-0.0440997	0.21948	0.101353	0.21827	0.306587	0.0551649	0.174233	0.0755677	0.33313	0.439209	0.261904	-0.0469977	0.0989715	0.0216206	0.19692	-0.0399397	-0.243084	-0.154931	0.359243
-0.00168219	0.282687	-0.130522	0.0960399	-0.0500922	0.255263	NaN	-0.245264	-0.193531	0.215925	0.0511367	-0.0841074	0.343883	-0.0102906	0.202133	NaN	NaN	-0.397405	0.0153674	0.176265	-0.00239369	-0.328365	0.220159	0.20203	-0.0732905	NaN	-0.213736	0.367747	-0.151044	0.42914	0.308208	0.286755	-0.0591973	0.446789	0.258801	0.194181	0.0454475	0.187173	-0.0736307	0.610968	-0.0459339	NaN	-0.280212	0.334091	0.102622	0.339821	-0.30754	NaN	-0.345533	-0.160311
-0.352343	-0.164146	0.164904	-0.10475	0.236274	0.0306866	0.258902	-0.0111761	-0.0324544	0.128842	-0.219241	0.259386	0.15686	0.0690075	0.263762	-0.0275664	0.101787	0.329228	0.408731	0.0511271	0.00243963	0.327427	-0.204894	0.300142	-0.270734	0.00284413	0.314113	0.0520755	0.0895321	0.0711106	-0.158086	0.0995762	0.473935	0.000622833	0.30671	0.151478	0.0993328	0.0477448	0.426704	-0.106754	0.231515	0.310516	-0.162135	-0.102537	0.0803809	-0.119813	0.0493895	-0.23687	-0.263298	0.112416
0.0812539	0.0476472	-0.056195	-0.108606	0.0687382	0.51012	-0.332233	0.359538	0.406938	-0.0772466	0.339554	-0.0908429	0.338491	0.453035	-0.0731908	0.274975	0.0227147	0.0511853	0.0659293	0.124803	0.0283672	0.326167	-0.220431	0.226596	0.136338	0.0222477	0.107051	0.0261947	0.0497206	0.233607	0.392201	0.276054	0.189317	-0.0486525	0.269364	-0.370658	0.222129	0.196182	-0.408636	0.309234	-0.303417	-0.141602	0.108715	0.290495	0.261246	0.18437	-0.244	0.0665961	-0.432436	0.269973
-0.187097	0.0678223	0.0612394	-0.0431323	-0.529248	0.0954444	-0.470972	0.0276423	0.598526	0.0189392	0.305357	-0.194806	0.182358	0.416181	-0.102834	0.503582	-0.0615283	-0.0596958	0.233881	-0.00555371	-0.186265	0.265442	-0.151124	0.189085	0.110587	0.296878	0.2164	0.142931	-0.244048	0.217261	0.351093	-0.21312	0.145962	-0.0195015	-0.115459	-0.557328	0.206592	0.177261	-0.376578	-0.259062	-0.0636227	-0.0793003	-0.304708	0.0940742	0.0414046	-0.195606	0.405092	-0.226707	0.310783	-0.109929
-0.129018	0.284359	0.105707	0.00382806	-0.240091	0.147026	-0.0248184	0.130016	0.488248	-0.0901609	0.187808	-0.329817	0.0898162	0.419879	-0.252356	0.452172	0.0276544	0.00161344	0.0572632	-0.157192	0.02388	0.0814636	-0.394767	0.35922	0.102656	0.102326	0.311658	0.416314	-0.239105	0.154728	0.328867	-0.0103475	0.341091	0.0802774	-0.175876	-0.281389	0.163713	0.393223	-0.118176	-0.379462	0.158485	0.050709	-0.0773346	0.18579	0.0996466	0.140323	0.130915	-0.0126862	0.248276	0.187726
0.00288838	0.543899	0.732231	0.316834	-0.202085	0.3753	0.634217	0.267875	0.766446	0.482403	0.539539	0.60728	0.298627	0.496006	0.160306	0.494644	0.399609	0.685911	0.391146	-0.0288611	0.200631	0.147896	0.253713	0.397171	0.14971	0.326682	0.265655	0.586438	0.401847	0.372998	0.5009	0.687926	0.657878	0.688795	0.178839	0.478173	0.503726	0.518431	0.432788	0.401267	0.0438938	0.381538	0.29163	-0.0568152	0.0658402	0.560548	0.495705	0.481496	0.423607	0.4015
0.0414306	0.651231	0.574847	0.375923	0.262315	0.223041	0.608186	0.514354	0.691315	0.600836	0.576988	0.399985	0.524508	0.679007	0.258722	0.2818	0.552983	0.486633	0.669819	0.338009	0.462175	0.462487	0.371502	0.465497	0.44883	0.313971	0.160905	0.537558	0.236251	0.27702	0.441384	0.707232	0.552943	0.509535	0.298305	0.499963	0.713477	0.626899	0.68481	0.617802	0.506472	0.62667	0.362809	0.582344	0.0926785	0.669564	0.395756	0.383841	0.438807	0.432879
0.296196	-0.212563	0.168759	0.444566	0.377627	0.290516	0.0680552	0.235497	-0.088947	0.299383	-0.114422	0.3807	0.134665	0.220321	0.181236	0.0396677	-0.195696	0.195608	0.274327	0.0362808	0.518101	0.301808	0.389643	0.282014	0.21823	0.627087	0.400747	0.106955	0.175554	0.388592	0.236396	0.521276	0.226724	0.00141547	0.179433	-0.0368941	0.25081	0.234498	0.350487	0.055931	0.292962	0.0992865	-0.108174	0.296899	-0.278221	-0.0448639	0.321596	0.0527766	0.229158	0.288793
-0.0309353	0.672745	0.805254	0.407432	0.376056	0.486461	0.768351	0.634015	0.763211	0.710878	0.649896	0.678165	0.523043	0.789331	0.488485	0.577684	0.524982	0.731653	0.488808	0.36832	0.609987	0.570633	0.219013	0.583429	0.501681	0.588114	0.468101	0.726982	0.457783	0.435794	0.48825	0.693598	0.766033	0.690158	0.644375	0.596947	0.661914	0.52412	0.551656	0.655635	0.633939	0.663837	0.434875	0.453871	0.686974	0.688903	0.471462	0.479851	0.594495	0.606638
-0.0742079	0.579298	0.770624	0.664753	0.559245	0.393899	0.647468	0.586016	0.67545	0.574857	0.607644	0.801875	0.407564	0.867394	0.554101	0.541941	0.570355	0.710403	0.369693	0.382853	0.592879	0.641708	0.515927	0.490402	0.405633	0.440471	0.434937	0.605441	0.510387	0.422935	0.520568	0.710404	0.67558	0.722979	0.552501	0.191317	0.714857	0.209296	0.302858	0.666704	0.6775	0.61192	0.654017	0.57223	0.592269	0.767796	0.654108	0.330676	0.668898	0.493944
0.292717	0.543341	0.508857	0.635436	0.58228	0.726551	0.326989	0.312867	0.56748	0.478034	0.452356	0.465743	0.582683	0.426029	0.654497	0.662276	0.498791	0.545326	0.691997	0.463206	0.763463	0.304554	0.592725	0.483322	0.377662	0.480189	0.477692	0.4471	0.306116	0.551634	0.590469	0.45293	0.373843	0.55134	0.285882	0.650613	0.0823711	0.595465	0.639601	0.466271	0.437283	0.542522	0.738273	0.744802	0.541795	0.620294	0.703922	0.649168	0.424155	0.421471
0.642936	0.41928	0.395989	0.353953	0.329557	0.373922	0.415382	0.0863415	0.495989	0.345811	0.21736	0.557731	-0.0454709	0.110796	0.522582	0.231097	0.188231	0.249258	0.332561	0.362357	0.636935	0.221637	0.388347	0.157487	0.495305	0.0593103	0.231686	0.630983	0.516428	-0.000909139	0.550698	0.66103	0.494618	0.593025	0.425245	0.569057	0.0783007	0.500025	0.521354	0.37816	0.566418	0.127533	0.472734	0.401708	0.57322	0.352019	0.493747	0.205681	0.675347	0.594058
0.46975	0.827627	0.556546	0.671229	0.72187	0.46378	0.532395	0.493207	0.539305	0.472524	0.557926	0.482905	0.686897	0.489485	0.714151	0.75876	0.525061	0.757035	0.569206	0.665163	0.813888	0.209211	0.673065	0.764857	0.606199	0.556771	0.667904	0.622417	0.494303	0.579837	0.588731	0.73797	0.485913	0.616935	0.646493	0.789292	0.375469	0.679864	0.649379	0.792925	0.628096	0.326872	0.685679	0.737409	0.299142	0.58346	0.641432	0.588308	0.640058	0.529733
0.19327	0.551013	0.356229	0.310027	0.53254	0.255732	0.532059	0.368333	0.488526	0.583875	0.373474	0.414238	0.35559	0.465887	0.415093	0.575219	0.486113	0.389185	0.451334	0.413658	0.803245	0.342161	0.285729	0.445117	0.612924	0.498665	0.389428	0.115433	0.557553	0.525784	0.14063	0.513694	0.277514	0.376951	0.561447	0.683079	0.449494	0.54562	0.630724	0.517495	0.529485	-0.225375	0.848613	0.686433	0.418057	0.356409	0.749134	0.451836	0.655777	0.253241
-0.172104	0.725388	0.743117	0.591936	0.436085	-0.0265566	0.407541	0.507	0.66775	0.402981	0.638576	0.376442	0.567219	0.835085	0.350588	0.612267	0.465355	0.727452	0.498581	0.46572	0.580642	0.558076	0.0117452	0.517274	0.654865	0.449887	0.472805	0.649328	0.346623	0.400799	0.504083	0.65034	0.361539	0.604739	0.270736	0.510685	0.705932	0.629024	0.381057	0.432741	0.19055	0.551737	0.612064	0.426397	0.329477	0.666772	0.678804	0.543953	0.453828	0.3085
-0.029062	0.823365	0.761466	0.836568	0.542863	0.470251	0.666427	0.524484	0.825497	0.498553	0.613368	0.650632	0.53679	0.761407	0.522888	0.550472	0.525421	0.810822	0.488801	0.469188	0.538555	0.378093	0.418776	0.574641	0.519166	0.443781	0.544812	0.730933	0.529311	0.416247	0.490021	0.787505	0.732176	0.724395	0.433913	0.741977	0.7223	0.695447	0.560368	0.692815	0.576536	0.565659	0.392627	0.271	0.623755	0.735988	0.620959	0.528428	0.570511	0.479063
-0.143474	0.523115	0.676034	0.583597	-0.250965	0.205918	0.714164	0.613303	0.702339	0.680438	0.752892	0.409892	0.570005	0.709726	0.49712	0.308001	0.453192	0.703174	0.560947	0.468456	0.626233	0.475192	0.248111	0.380299	0.485609	0.104723	0.5266	0.68224	0.412681	0.212947	0.629594	0.660894	0.502583	0.590279	0.507125	0.487864	0.667795	0.497395	0.403055	0.651503	0.567292	0.420324	0.372049	0.357185	0.534574	0.574197	0.466207	0.447553	0.573657	0.285486
0.141105	0.290793	0.0906559	0.193121	0.368324	0.342098	0.439502	0.395173	0.542778	0.603215	0.197794	0.502413	0.295253	0.581576	0.0213496	0.384675	0.267681	0.322969	0.528714	0.227097	0.499702	0.474661	0.438812	0.113201	-0.0041813	-0.0863223	0.172171	0.506839	0.273903	0.265558	0.202892	0.536603	0.450807	0.687794	0.403602	0.427881	0.661869	0.61034	0.592799	0.521244	0.123052	0.413439	0.467894	0.213876	-0.336556	0.265939	0.244684	0.292701	0.429101	0.314688
-0.12359	0.834891	0.789364	0.316461	0.390525	0.569886	0.696201	0.538915	0.760175	0.442044	0.624463	0.646602	0.56338	0.667481	0.209167	0.496998	0.639983	0.761357	0.297481	0.360608	0.486678	0.502445	-0.166578	0.234744	0.435666	0.397041	0.32121	0.627972	0.435458	0.498131	0.222822	0.719391	0.754295	0.393935	0.331567	0.289873	0.612319	0.461426	0.691164	0.524957	0.424248	0.410393	0.313452	0.519591	0.69793	0.534114	0.440915	0.393774	0.515274	0.320216
[truncated: 354 more columns]

## Sheet: Figure 2c
	AM					PR					TP
	familiar		unfamiliar			familiar		unfamiliar			familiar		unfamiliar
t	mean	SEM	mean	SEM		mean	SEM	mean	SEM		mean	SEM	mean	SEM
4.5	0.000601126	0.0194787	-0.00844556	0.00904309		-0.0755309	0.029612	0.00265606	0.013157		-0.018996	0.0156176	0.038289	0.0157957
14.5	0.0185525	0.0190315	0.00242039	0.00910338		-0.0350846	0.0294889	0.0129768	0.0113602		-0.0205592	0.0150912	0.0217599	0.0156643
24.5	0.0353623	0.0198445	0.0113773	0.00797131		-0.0117116	0.0262845	0.00765534	0.0130045		-0.0237398	0.0148996	0.00806744	0.0173976
34.5	0.0249812	0.0181327	-0.00126522	0.00809897		-0.0219132	0.0268633	-0.0042257	0.0134966		-0.0259446	0.0167823	0.0195707	0.016651
44.5	0.0112259	0.0206233	-0.00199235	0.00822665		-0.000767588	0.0281363	0.000343347	0.0141593		-0.0140312	0.016931	-0.00984439	0.0173658
54.5	-0.00782163	0.0192011	-0.00421644	0.00881509		-0.00376694	0.0252654	-0.00552726	0.0120636		-0.00709632	0.0166739	-0.0136806	0.0161954
64.5	0.00621723	0.019525	0.0155354	0.00997471		0.0142853	0.0256945	-0.00858231	0.011543		-0.00447519	0.0166174	-0.00191892	0.0165542
74.5	0.0347372	0.0207143	0.0553607	0.0129618		0.00447529	0.0272662	7.10176e-05	0.0134496		0.0172001	0.0166105	0.0159635	0.0167145
84.5	0.0502922	0.0204652	0.0834337	0.0149169		0.0462242	0.0291839	0.0273317	0.0173902		0.0606044	0.0186101	0.0453102	0.0164067
94.5	0.0783276	0.0205635	0.118646	0.01668		0.0512765	0.0275234	0.054325	0.0195439		0.0934748	0.019422	0.0750728	0.0164177
104.5	0.0993445	0.0223256	0.165813	0.0171725		0.097104	0.03081	0.0922405	0.0211335		0.136112	0.0195103	0.104737	0.0189724
114.5	0.14256	0.020493	0.205345	0.0173058		0.138503	0.0300033	0.143835	0.0208224		0.174449	0.0191778	0.136382	0.0199125
124.5	0.150906	0.0207864	0.226395	0.0178021		0.191124	0.0340784	0.182057	0.021421		0.193922	0.0202458	0.158948	0.0202425
134.5	0.136071	0.0221789	0.239968	0.0177754		0.217417	0.0338307	0.217197	0.0210874		0.235185	0.0201692	0.20975	0.0188353
144.5	0.102585	0.02384	0.253013	0.0182041		0.211759	0.0343611	0.256995	0.0224446		0.269365	0.0193692	0.220892	0.019002
154.5	0.113615	0.0229183	0.259253	0.0174954		0.201144	0.0343412	0.279392	0.0225516		0.256099	0.0201259	0.236349	0.0181719
164.5	0.123522	0.0209173	0.262458	0.0176555		0.201536	0.0332035	0.288029	0.0232512		0.255694	0.01936	0.260138	0.0177421
174.5	0.109116	0.0195147	0.270514	0.0168191		0.155707	0.0329779	0.309481	0.022732		0.243338	0.0205511	0.265698	0.0176876
184.5	0.0951948	0.020163	0.274144	0.0161755		0.130728	0.0325996	0.306159	0.0236584		0.22577	0.020451	0.273237	0.0174649
194.5	0.11577	0.0185394	0.272454	0.0160534		0.0923419	0.0301151	0.308792	0.0216951		0.221293	0.019952	0.262151	0.0177101
204.5	0.115782	0.0185404	0.267426	0.0158172		0.0512467	0.0287158	0.304605	0.0214887		0.216615	0.0192081	0.263258	0.0183329
214.5	0.10465	0.0187178	0.267418	0.0166159		0.0295337	0.0270793	0.307549	0.0205509		0.204245	0.0186596	0.25336	0.0186078
224.5	0.083833	0.0173793	0.257419	0.0162699		0.00636917	0.0275129	0.286466	0.0215329		0.18213	0.0178183	0.251591	0.0184035
234.5	0.0662513	0.0171972	0.254082	0.0155695		-0.00474324	0.0276666	0.273069	0.0213798		0.183022	0.0165929	0.256317	0.0182703
244.5	0.0448416	0.0173289	0.251246	0.0154801		-0.00484434	0.0293747	0.27242	0.0209894		0.179212	0.0168533	0.231275	0.0200215
254.5	0.0388816	0.0172158	0.238855	0.0156268		0.00243563	0.0291263	0.244568	0.0208746		0.174528	0.0169165	0.258215	0.018648
264.5	0.0352091	0.0168039	0.225981	0.0160314		-0.010311	0.0276746	0.233358	0.0204251		0.173268	0.0162963	0.255011	0.0167683
274.5	0.0253432	0.0180618	0.211916	0.017625		-0.00203156	0.0257149	0.208997	0.0221958		0.196983	0.014868	0.25647	0.01797
284.5	0.025609	0.0180617	0.203689	0.0181663		-0.0187346	0.0243666	0.215456	0.0221381		0.196038	0.0161862	0.253864	0.0174856
294.5	0.00943911	0.0185612	0.193323	0.0169355		-0.00311111	0.0230263	0.200288	0.0218015		0.182877	0.0172464	0.258452	0.0166277
304.5	-0.000345571	0.0197505	0.18981	0.0157748		0.0247213	0.0257598	0.200652	0.0208243		0.169063	0.0176308	0.240263	0.0169069
314.5	-0.0262576	0.0188313	0.18232	0.0156986		0.0383399	0.0273665	0.216222	0.0175265		0.171606	0.0161982	0.233131	0.0172393
324.5	-0.0233067	0.0197618	0.177614	0.0146747		0.0506873	0.0281391	0.217476	0.017567		0.165517	0.0165914	0.204805	0.0183496
334.5	-0.0354549	0.0188211	0.171938	0.0146968		0.0467551	0.0262392	0.194791	0.0162311		0.158308	0.0160735	0.202168	0.0178228
344.5	-0.0201647	0.0177227	0.160343	0.014617		0.0410667	0.0268837	0.187744	0.0152364		0.137716	0.016138	0.182679	0.0184517
354.5	-0.0219974	0.0162717	0.143691	0.0150749		0.0289343	0.0246676	0.187681	0.0162417		0.162399	0.0169429	0.163959	0.0182079
364.5	-0.0215961	0.0171658	0.129956	0.0133967		0.0262763	0.0256563	0.178307	0.0152556		0.134765	0.0181959	0.155631	0.0178817
374.5	-0.0371474	0.0166717	0.123987	0.0126988		0.0256911	0.025504	0.162956	0.0170919		0.125697	0.0182629	0.148394	0.0174559
384.5	-0.0237413	0.0188358	0.103145	0.0124326		0.0345057	0.0277852	0.1356	0.0159168		0.137092	0.0167846	0.153893	0.0172045
394.5	-0.00180134	0.0204589	0.0908679	0.0120964		0.0390778	0.0270781	0.120261	0.0165186		0.138021	0.0162628	0.142468	0.0171722

## Sheet: Figure 2d
	AM									PR									TP
	familiar		unfamiliar		familiar shuffle		unfamiliar shuffle			familiar		unfamiliar		familiar shuffle		unfamiliar shuffle			familiar		unfamiliar		familiar shuffle		unfamiliar shuffle
t	mean	SEM	mean	SEM	mean	SEM	mean	SEM		mean	SEM	mean	SEM	mean	SEM	mean	SEM		mean	SEM	mean	SEM	mean	SEM	mean	SEM
4.5	0.00559508	0.0388018	-0.0444076	0.0486902	0.00480372	0.0159177	0.0148524	0.0160326		-0.0937389	0.0456285	0.0825617	0.0452935	-0.00846196	0.0205183	0.0186934	0.0194595		-0.023961	0.0353799	0.014128	0.0395016	0.0106858	0.0267429	-0.00491609	0.0306767
14.5	0.0121251	0.0359967	-0.0216535	0.0448792	0.00316426	0.0168827	0.0166065	0.0174115		-0.0302754	0.0508234	0.0713479	0.0454263	-0.000594549	0.0178903	0.0249204	0.0188619		-0.0341863	0.0317264	0.0033287	0.0416423	0.0111547	0.0252847	-0.000531799	0.0310221
24.5	-0.012728	0.039389	-0.0221159	0.0495004	-0.0145772	0.015468	-0.000572604	0.0155453		0.00900409	0.0500345	0.0794013	0.0427595	-0.00433707	0.0207406	0.0300428	0.0166788		-0.0524459	0.0347662	-0.0183688	0.0423263	0.0042173	0.0246181	-0.0114691	0.0320923
34.5	-0.0332784	0.0380228	-0.0327444	0.0461212	-0.00395861	0.0167874	-0.00635381	0.0151835		-0.0033233	0.0443144	0.0553228	0.0456543	-0.00323512	0.0209148	0.0343951	0.0177794		-0.0444242	0.0297254	0.00553049	0.0433687	-0.00153996	0.0267486	-0.00724748	0.0324248
44.5	-0.055899	0.0317857	-0.0395717	0.0463186	0.00699161	0.0167278	-0.00940667	0.0145558		0.0186262	0.0370612	-0.0254315	0.0541084	-0.0109199	0.0217525	0.0367514	0.0229415		-0.0282361	0.0259614	-0.00461837	0.0446014	0.00199233	0.0261161	-0.00834294	0.0319413
54.5	-0.0180184	0.033382	-0.0165349	0.052	0.00480103	0.0152536	0.0154969	0.0168462		0.0170637	0.0365692	-0.0182031	0.05135	-0.00902376	0.0192632	0.0292177	0.0234017		0.0100667	0.0298125	-0.00844391	0.0394428	0.00392116	0.0248466	-0.00857634	0.032449
64.5	0.0784275	0.034037	0.0515928	0.0534148	0.0197667	0.015081	0.0106091	0.019056		-0.0193609	0.0406793	-0.0177135	0.0432594	-0.0157388	0.0167342	0.0304096	0.0225887		0.011967	0.0344742	-0.00569155	0.0365507	0.00210289	0.0253827	-0.00507593	0.0321308
74.5	0.136006	0.0384903	0.240224	0.0439538	0.0182286	0.0164757	0.0167435	0.0198681		0.0492688	0.0519845	0.107824	0.0503448	-0.00854699	0.0156227	0.0321402	0.0224402		0.0363346	0.0353461	0.0190167	0.0386669	-0.00104971	0.0278838	-0.00754159	0.0327511
84.5	0.200479	0.0373062	0.316282	0.048563	0.00983783	0.01819	0.0118171	0.0194246		0.0960518	0.0566017	0.159321	0.0482315	-0.00278033	0.014665	0.0246311	0.0196708		0.0950497	0.0363219	0.0360126	0.0356752	-0.00582046	0.0281258	-0.0139276	0.0337442
94.5	0.224183	0.0420518	0.335304	0.0377053	0.0161773	0.0161099	0.0203136	0.0195234		0.101817	0.0603108	0.147483	0.0489778	0.0160308	0.0175732	0.0254611	0.0207392		0.113175	0.0391759	0.0590523	0.0407924	-0.00157566	0.0261313	-0.00952614	0.0324784
104.5	0.242563	0.0509815	0.428249	0.0302752	0.00847485	0.0123576	0.0264368	0.0197283		0.176191	0.0609649	0.23263	0.0443187	0.00259574	0.0171394	0.0249766	0.023862		0.153744	0.0404719	0.0705142	0.040043	-0.00887984	0.0267593	-0.00596278	0.0295537
114.5	0.322365	0.0549924	0.40479	0.0303668	0.015376	0.012599	0.0300662	0.019686		0.250349	0.0598145	0.287487	0.0389387	0.0164023	0.0171247	0.0250995	0.0216165		0.220886	0.0357054	0.129721	0.037917	-0.0149802	0.0255446	-0.0106257	0.0311279
124.5	0.357315	0.062782	0.441144	0.0306506	0.0302552	0.0158125	0.0226535	0.0171058		0.292318	0.066908	0.333681	0.0351269	0.0057121	0.0183748	0.0161517	0.0214707		0.266459	0.027941	0.161287	0.0355041	-0.0157653	0.0255955	-0.00731548	0.033785
134.5	0.321273	0.0650616	0.438543	0.0330213	0.00355849	0.0160117	0.0227658	0.018387		0.304897	0.0683576	0.35914	0.0402725	0.0146543	0.0167591	0.0161261	0.0216198		0.316276	0.0233435	0.196548	0.0344826	-0.0177441	0.0262561	-0.0156042	0.0333831
144.5	0.316478	0.0631724	0.488001	0.0274349	0.010127	0.0167906	0.019972	0.0175137		0.3163	0.0662307	0.385425	0.0409286	0.0334188	0.017048	-0.00263693	0.0205947		0.311733	0.0260352	0.224933	0.0301216	-0.0197559	0.0250921	-0.0134887	0.0343919
154.5	0.296831	0.0604035	0.478935	0.031352	0.00851172	0.0131182	0.0125046	0.0161565		0.267508	0.0654524	0.389552	0.0409372	0.00889718	0.0187683	0.0129905	0.0183028		0.319149	0.0243007	0.227084	0.0334116	-0.0367199	0.0242835	-0.0181551	0.034711
164.5	0.31272	0.0566526	0.475924	0.0269494	0.00578873	0.0114034	0.00561012	0.0208124		0.262887	0.063273	0.443298	0.0388996	0.0109861	0.0180122	0.010796	0.0191581		0.315022	0.0245341	0.252389	0.0367833	-0.0436335	0.025012	-0.0226662	0.0345148
174.5	0.300832	0.0612383	0.472875	0.0271028	-0.00654826	0.0117008	0.00204973	0.0221729		0.243119	0.0693322	0.443066	0.0338077	0.00723922	0.0173131	0.0191192	0.0210245		0.335649	0.0206089	0.244958	0.0314788	-0.0359715	0.0249868	-0.022656	0.0337828
184.5	0.287629	0.0552435	0.477987	0.0331934	0.000821359	0.0131924	0.0116182	0.0211063		0.22791	0.0689138	0.451031	0.0408734	-0.000517726	0.0171702	0.0202792	0.019846		0.324516	0.0232619	0.266912	0.0333421	-0.0254487	0.0228116	-0.0098177	0.0327939
194.5	0.265546	0.0564184	0.475649	0.0277817	0.00639058	0.0156734	0.0249066	0.0214217		0.191099	0.0629962	0.430449	0.0374126	0.00462477	0.0134378	0.0333819	0.0190944		0.307805	0.0231837	0.252907	0.0326211	-0.0250217	0.0225219	-0.00527033	0.0308146
204.5	0.222975	0.0512528	0.481645	0.0304964	0.00849698	0.0155399	0.00387614	0.0218916		0.143023	0.0593703	0.448089	0.0344169	0.0119906	0.0152226	0.0345128	0.0169563		0.291894	0.0216163	0.272942	0.0297559	-0.0332366	0.0211222	-0.00315969	0.0312756
214.5	0.239135	0.0514648	0.47108	0.0318584	0.00278165	0.01774	0.0125233	0.0163307		0.14988	0.0532832	0.449513	0.0340749	0.0246788	0.0145458	0.0293332	0.0190968		0.312592	0.0232077	0.255507	0.0317604	-0.0280176	0.0219614	-0.0114795	0.0331373
224.5	0.233628	0.0522907	0.45446	0.0342917	0.00782095	0.0193765	0.0103812	0.0179078		0.0756063	0.0535385	0.429437	0.0308828	0.0279809	0.0161255	0.0322084	0.0195433		0.276279	0.0259425	0.256329	0.0285411	-0.0307273	0.0225622	-0.0151805	0.0351312
234.5	0.214811	0.0489248	0.434129	0.0341013	-0.00283165	0.017012	0.00537209	0.0191754		0.0214778	0.0523245	0.422349	0.0302175	0.0218292	0.0134001	0.0281039	0.0218621		0.244115	0.0275472	0.257083	0.0330804	-0.0252946	0.0212872	-0.00757856	0.0348063
244.5	0.178319	0.0468821	0.46969	0.0316298	-0.0091121	0.0170017	0.00487921	0.019828		0.014713	0.0508754	0.432859	0.0338459	0.0225848	0.0158597	0.0259383	0.0206795		0.230724	0.0275048	0.25346	0.0339938	-0.0300506	0.0228228	-0.00169345	0.0343879
254.5	0.183193	0.050874	0.467914	0.0334305	-0.0133502	0.0163427	0.0337337	0.0176668		0.0499504	0.048796	0.4596	0.0273029	0.00559441	0.0174046	0.0372236	0.019284		0.223308	0.0312032	0.265859	0.0376331	-0.0191901	0.0231701	-0.00984007	0.0331851
264.5	0.18089	0.0497329	0.46231	0.0272649	0.00689596	0.016495	0.0291201	0.0138622		0.0774661	0.0515474	0.445044	0.0342136	0.0180692	0.0173282	0.031344	0.0186389		0.192238	0.0314703	0.253788	0.0370473	-0.0391797	0.0219279	0.00429918	0.0315331
274.5	0.16298	0.0433506	0.448221	0.0357497	-0.00197503	0.0182643	0.0088471	0.0162056		0.0775311	0.0497002	0.420675	0.0374701	-2.48463e-05	0.0165091	0.0367311	0.0164787		0.196473	0.0314877	0.283011	0.034304	-0.0365374	0.0243503	0.0056777	0.0322926
284.5	0.173332	0.0432528	0.431081	0.0295779	0.00215069	0.0203717	0.00167502	0.0148625		0.073399	0.0493345	0.411514	0.0380507	0.0139629	0.0148418	0.0574339	0.0194225		0.204044	0.0291051	0.26593	0.0330602	-0.0207088	0.0236997	0.00384601	0.033109
294.5	0.128478	0.0480961	0.399181	0.0295999	-0.00552435	0.0179691	0.00296163	0.0182728		0.0842606	0.0459926	0.393062	0.0449852	0.00695081	0.0163432	0.0741015	0.0188318		0.210758	0.0295579	0.242812	0.0407018	-0.0394581	0.022214	-0.0101886	0.0321592
304.5	0.0965487	0.0460971	0.409286	0.0332746	-0.00883743	0.0142351	0.00321234	0.0183061		0.133305	0.0467311	0.3686	0.0350757	-0.00885346	0.0183791	0.0388078	0.0192504		0.213328	0.0265882	0.234092	0.0359991	-0.0465278	0.0209573	-0.00407445	0.030388
314.5	0.0851283	0.0435421	0.371604	0.0408349	0.00787239	0.0151374	-0.00720998	0.0168928		0.111817	0.040152	0.351203	0.0375021	-0.0343724	0.0187349	0.027094	0.0208863		0.20784	0.0325976	0.229702	0.0349866	-0.0266486	0.0212541	-0.00627339	0.0298313
324.5	0.0897174	0.0436744	0.357868	0.041338	0.0186296	0.0150824	0.00653099	0.0197563		0.143677	0.0468923	0.368461	0.0346862	-0.042233	0.0177937	0.0274409	0.0231277		0.208258	0.0306046	0.219374	0.0356727	-0.0156274	0.0213959	-0.00837716	0.0305783
334.5	0.0219454	0.0375963	0.370394	0.0380064	0.0161836	0.0156556	0.0191132	0.0174813		0.147091	0.0513855	0.322183	0.0395279	-0.0523929	0.0168277	0.00868369	0.0204031		0.187436	0.0301936	0.203139	0.0375059	-0.0166845	0.0213326	-0.0126115	0.0317944
344.5	0.0560152	0.0353379	0.32668	0.043807	0.012776	0.0173617	0.0183371	0.0197632		0.120941	0.0501292	0.273058	0.0479884	-0.0393512	0.01637	0.0166318	0.0204234		0.15235	0.0328794	0.198921	0.0408733	-0.0174713	0.0226054	-0.0114268	0.0318243
354.5	0.045562	0.0311549	0.272756	0.0459147	0.00446513	0.0134345	0.0190617	0.0191988		0.0874456	0.0508174	0.29371	0.0474352	-0.03282	0.0115949	0.0111411	0.0216432		0.168487	0.0317811	0.156536	0.0438596	-0.0207924	0.0223055	-0.0139985	0.0337551
364.5	0.0687084	0.0357919	0.245009	0.0540146	0.00912625	0.012677	0.0189965	0.0165439		0.111769	0.0540861	0.305757	0.045996	-0.00710933	0.0140206	0.0201008	0.0231653		0.143473	0.0350004	0.134877	0.0435939	-0.0257185	0.0205862	-0.00281558	0.0328385
374.5	0.0301928	0.0323601	0.252006	0.042725	0.013548	0.0122281	0.018752	0.0176448		0.0785718	0.0555654	0.287065	0.0423611	-0.00118439	0.0144871	0.0176469	0.0216904		0.15086	0.0327074	0.158043	0.045253	-0.0407197	0.0189397	-0.0137932	0.033
384.5	0.0269619	0.0365878	0.199812	0.0294864	0.0169984	0.012716	0.0113681	0.0184312		0.0688957	0.0534571	0.304681	0.0447723	-0.00451254	0.0153096	0.0224492	0.0178187		0.128367	0.0347135	0.158058	0.0456736	-0.0314907	0.0189981	-0.0121049	0.0334712
394.5	0.0562088	0.041569	0.201485	0.0402468	0.00546545	0.0115602	0.00540594	0.0172601		0.0827545	0.0530396	0.305302	0.0357254	-0.0136752	0.0148953	0.0169426	0.0174318		0.115389	0.0327429	0.140641	0.0446666	-0.027061	0.0211051	-0.00368194	0.0308485
