# Supplementary material for: Temporal multiplexing of perception and memory codes in IT cortex
Source: Nature. 2024 May 15;629(8013):861–8. doi: 10.1038/s41586-024-07349-5 (PMC11111405; doi:10.1038/s41586-024-07349-5)
Supplement: Supplementary file 7 — Source Data Fig. 3 [file 41586_2024_7349_MOESM7_ESM.xlsx]

## Sheet: Figure 3a
AM
-0.00684654	0.117073	0.256483	0.0241334	0.163543	-0.0223365	0.0706032	0.210013	0.377304	-0.0688063	-0.143158	0.163543	0.349422	0.163543	-0.0688063	-0.115276	0.0241334	0.0241334	0.265777	0.210013	0.581771	0.0706032	0.488832	0.628241	0.395892	0.265777	-0.143158	0.0706032	-0.0688063	0.302952	0.550792	0.488832	0.240993	0.302952	-0.115276	-0.161746	0.163543	-0.0688063	0.488832	-0.0688063	0.00554541	0.711887	0.256483	-0.161746	-0.161746	0.117073	0.256483	0.0241334	-0.161746	-0.161746
-0.125953	0.243763	0.10512	-0.0839397	-0.0839397	0.0420998	-0.0209199	-0.0839397	0.39501	-0.109148	0.0420998	0.168139	0.987396	0.10512	-0.209979	-0.0839397	-0.0839397	-0.0839397	0.142931	0.294179	0.357199	0.0420998	0.672297	0.357199	0.420218	0.39501	0.193347	0.0420998	-0.0209199	0.420218	0.378205	0.210152	0.0420998	0.0420998	-0.0209199	-0.0209199	-0.0209199	-0.0839397	0.0420998	-0.0839397	0.294179	1	0.0420998	-0.0209199	-0.0839397	-0.0839397	0.420218	0.294179	-0.0839397	0.0420998
-0.0258286	-0.109004	0.681161	0.18211	0.18211	-0.0674163	-0.0674163	0.0850717	-0.109004	-0.0674163	0.431635	-0.0674163	-0.109004	-0.0674163	-0.109004	0.556398	-0.0674163	-0.109004	0.805924	-0.109004	0.18211	-0.109004	-0.109004	0.140522	0.556398	-0.109004	1	-0.0674163	-0.0258286	0.265285	0.140522	0.556398	-0.109004	-0.109004	-0.0674163	-0.109004	0.140522	0.015759	0.140522	-0.0674163	0.0296216	0.140522	-0.109004	-0.0258286	-0.0258286	0.140522	-0.0258286	-0.0258286	0.0573467	0.473223
-0.177726	0.157789	-0.184574	-0.253046	-0.287282	-0.21881	-0.287282	-0.287282	0.169201	0.260497	-0.287282	0.0893162	0.169201	-0.150337	-0.287282	0.0322558	0.169201	0.698721	-0.287282	-0.241634	-0.0133925	-0.150337	-0.287282	-0.241634	-0.287282	-0.0133925	-0.287282	0.123552	-0.287282	-0.21881	-0.241634	-0.150337	-0.21881	0.488739	-0.287282	-0.116101	-0.150337	0.0779041	0.226261	-0.287282	-0.241634	0.397442	-0.0133925	0.0779041	-0.0133925	-0.184574	0.945222	0.226261	-0.116101	-0.081865
-0.201491	-0.201491	-0.0447746	-0.201491	-0.201491	-0.201491	-0.0761178	-0.149252	-0.201491	-0.201491	-0.117909	-0.1597	-0.201491	-0.117909	-0.201491	-0.201491	-0.0343268	-0.201491	-0.149252	-0.201491	-0.149252	-0.149252	-0.1597	-0.149252	-0.0970133	-0.1597	-0.1597	-0.201491	-0.1597	-0.201491	-0.0447746	-0.1597	-0.201491	-0.201491	-0.201491	-0.149252	-0.0447746	0.0597029	0.0771158	-0.201491	-0.201491	-0.201491	-0.1597	-0.201491	-0.0970133	0.00746416	-0.1597	-0.201491	-0.0447746	-0.131839
0.135171	0.162482	0.126068	0.162482	0.112412	-0.0560016	0.217102	1	0.453792	-0.12276	-0.0241395	0.135171	0.180688	0.0289641	-0.0317257	0.271723	0.0896538	0.241378	0.28993	-0.0377947	-0.0560016	-0.0924154	0.339999	0.235309	0.635862	-0.0165532	-0.0241395	0.0668952	-0.0317257	-0.0317257	-0.0013808	0.180688	-0.0696568	0.107861	0.15793	0.385516	0.226206	0.0593089	0.0213779	-0.0742085	-0.0924154	0.198895	-0.0742085	0.180688	0.0289641	0.0289641	0.195861	-0.0924154	-0.0742085	-0.0620706
0.0241522	0.0389378	-0.0349901	0.0635804	0.112866	0.162151	0.260721	0.0635804	-0.0349901	-0.0349901	0.0389378	-0.0349901	-0.0349901	-0.0349901	0.0389378	0.162151	-0.0349901	0.0635804	0.162151	-0.0349901	0.162151	-0.0349901	-0.0349901	0.0635804	0.334649	-0.0349901	-0.0349901	-0.0349901	-0.0349901	0.0635804	0.0635804	-0.0349901	-0.0349901	-0.0349901	-0.0349901	-0.0349901	0.0241522	-0.0349901	0.162151	-0.0349901	-0.0349901	-0.0349901	-0.0349901	0.0389378	-0.0349901	-0.0349901	-0.0349901	-0.0349901	0.162151	-0.0349901
-0.0543385	-0.0826428	0.00227032	-0.125099	-0.018958	0.0234986	-0.0826428	0.0447269	0.90235	-0.0826428	0.104166	-0.0614146	0.0234986	1	0.00227032	0.108412	-0.0401863	-0.0614146	0.443819	0.172097	0.596662	-0.018958	0.172097	-0.0401863	-0.018958	0.0362356	0.00227032	0.150868	0.0871835	0.448064	0.0305747	0.285314	0.0871835	-0.0826428	0.150868	-0.0614146	0.150868	0.150868	0.108412	0.00227032	0.00227032	-0.0486776	0.235782	0.00227032	-0.0826428	0.235782	0.278238	0.12964	0.108412	-0.018958
0.0542749	-0.0592121	-0.0988425	0.0407645	0.207392	0.0137438	0.448777	0.216399	-0.0808287	0.502819	0.124529	-0.00877346	0.0921039	0.0488707	-0.015979	0.135337	-0.015979	-0.0132769	0.25693	-0.0673183	-0.0808287	0.0137438	-0.0718218	-0.0673183	0.0272542	-0.0673183	-0.0448011	-0.053808	0.000233447	-0.053808	-0.015979	-0.0988425	0.419055	0.639724	0.337992	-0.0808287	-0.0808287	0.189378	0.000233447	-0.0988425	-0.0673183	-0.0808287	0.102912	-0.0808287	0.108316	0.0632818	-0.0357942	-0.0402976	0.189378	0.0632818
-0.528135	-0.420967	-0.37929	-0.409059	-0.676979	0.00770481	-0.159001	0.0970114	-0.64721	-0.397152	-0.64721	-0.438828	0.0672425	-0.111371	-0.37929	-0.37929	-0.563857	-0.319753	-0.438828	-0.30983	0.0374737	-0.260215	-0.289984	0.216087	-0.659118	-0.349521	-0.373337	-0.30983	0.186318	-0.182816	-0.540042	-0.349521	-0.557903	-0.141139	-0.468597	-0.200677	0.245856	0.364931	0.0315199	0.56339	-0.492412	0.12678	0.0791501	0.364931	0.579267	0.12678	0.325239	-0.0816018	0.293486	0.0672425
-0.111904	-0.0753287	0.0343988	-0.0283026	0.209963	-0.0533832	0.363581	0.297745	-0.228947	0.0343988	0.209963	-0.0533832	-0.111904	0.327005	0.122181	0.0343988	0.385526	-0.0387529	-0.185056	0.0343988	0.122181	0.122181	-0.141165	0.122181	0.180702	0.180702	0.122181	0.159802	0.0343988	0.122181	0.0343988	-0.185056	-0.228947	0.0343988	0.56109	0.0343988	-0.0533832	0.144126	-0.228947	0.0343988	0.0343988	-0.228947	-0.0387529	0.209963	0.122181	0.122181	0.180702	-0.0533832	-0.111904	0.0343988
0.168946	-0.0754816	0.29116	0.186405	0.29116	0.56003	0.321713	0.804458	0.217832	-0.0999244	0.315603	-0.197695	0.352267	0.29116	-0.0754816	0.437816	0.144503	0.0467322	0.321713	-0.0754816	0.217832	-0.14881	-0.0510389	0.0222894	0.331898	0.128208	1	0.413374	0.0222894	0.144503	-0.0143747	0.199499	-0.124367	-0.0754816	0.266717	-0.0754816	0.217832	0.199499	0.071175	0.260606	0.0467322	0.0467322	0.189315	0.29116	0.168946	0.168946	0.29116	0.437816	0.128208	0.364488
-0.189216	-0.102727	-0.0811051	-0.0811051	-0.0811051	-0.189216	0.279263	0.0270054	-0.102727	-0.00903141	0.156738	-0.0450682	-0.189216	-0.059483	-0.0270498	0.387374	0.0270054	0.405392	0.243226	-0.13516	-0.0811051	-0.189216	0.0270054	0.0630423	-0.0270498	-0.0811051	0.747742	-0.153179	0.297282	-0.145971	-0.059483	-0.0811051	-0.0162388	-0.0270498	0.113494	0.0270054	-0.0450682	0.0810607	0.0810607	-0.102727	-0.189216	-0.0270498	-0.189216	-0.189216	-0.0811051	-0.059483	-0.13516	-0.0811051	-0.189216	-0.117142
0.28883	-0.0941081	0.234124	-0.0394027	0.0700081	-0.0941081	0.635297	0.124714	0.179419	0.384564	-0.0394027	0.28883	0.124714	0.179419	0.234124	0.111037	0.0700081	0.179419	0.0426554	0.0700081	0.0426554	0.0700081	-0.0394027	-0.0257263	0.452946	0.0426554	0.316182	0.179419	0.343535	0.0882433	0.407358	0.589709	0.124714	-0.0394027	1	0.247801	-0.0941081	0.0426554	-0.0394027	0.0700081	0.0700081	0.179419	0.0153027	0.124714	-0.00293242	0.0426554	-0.0941081	0.0153027	0.0426554	0.0700081
0.169997	0.0256488	1	0.147443	0.296302	-0.00141652	0.377498	0.891739	0.124888	0.0121161	0.181274	0.0797794	0.160975	0.057225	0.192552	0.485759	0.13391	0.756412	0.215106	0.0121161	0.242171	-0.0329927	-0.0284818	0.0797794	0.485759	0.0121161	0.350433	0.102334	0.305324	0.102334	0.23766	0.3311	-0.0555471	0.0121161	0.282769	0.181274	0.234438	0.124888	0.395541	0.124888	0.160975	0.350433	0.323367	0.169997	0.0797794	0.0797794	0.215106	0.160975	0.13391	0.102334
-0.173951	-0.136081	0.129004	0.176341	-0.136081	0.909113	0.375155	-0.0792773	-0.221287	-0.249689	1	-0.164483	-0.249689	-0.11336	-0.136081	0.0532655	-0.098212	-0.249689	-0.0224732	-0.136081	0.233145	-0.21182	-0.249689	-0.107679	0.02297	-0.107679	0.250186	0.261547	0.488763	-0.192885	0.204743	-0.0679165	-0.192885	-0.164483	-0.226968	0.000248401	0.0911349	-0.164483	0.204743	-0.136081	-0.107679	-0.098212	-0.0508753	-0.192885	0.0456917	-0.0224732	0.00592881	-0.164483	0.182021	-0.0792773
0.206239	0.115211	0.257214	0.544342	0.563067	0.344601	0.661377	0.694147	0.257214	0.694147	0.563067	0.388294	0.643172	0.898049	0.388294	1	0.606761	0.679583	0.77061	0.497527	0.650454	0.912613	0.431987	0.563067	0.643172	0.351883	0.475681	0.201037	0.606761	0.388294	0.442911	0.661377	0.73784	0.388294	0.650454	0.388294	0.475681	0.661377	0.563067	0.169828	0.169828	0.388294	0.169828	0.344601	0.563067	0.606761	0.388294	0.257214	0.315472	0.257214
0.0245243	0.0245243	-0.105539	0.117427	0.111233	-0.261615	0.512262	-0.105539	-0.235603	0.136007	0.642326	-0.235603	-0.235603	0.0505369	-0.0405075	0.349683	0.0245243	-0.170571	0.837421	-0.300634	0.187104	-0.365666	-0.148894	-0.105539	-0.105539	-0.261615	0.0678787	-0.0730233	-0.0405075	-0.287628	0.479746	0.377554	-0.170571	-0.105539	0.122072	-0.203087	0.414715	0.128575	-0.0730233	-0.268118	-0.203087	0.122072	0.0765496	0.0678787	-0.0535138	0.512262	-0.170571	0.0462015	-0.183577	-0.170571
-0.111425	-0.111425	-0.111425	0.0738125	0.166431	-0.111425	0.444288	0.0738125	0.0275031	0.166431	0.0275031	-0.111425	-0.111425	0.0275031	0.444288	0.0738125	-0.111425	-0.111425	0.861072	-0.111425	0.629525	-0.111425	0.0275031	0.222003	0.583216	-0.111425	-0.111425	0.0275031	0.25905	0.0275031	0.222003	0.0738125	0.0738125	-0.111425	0.583216	0.0738125	0.0275031	0.166431	0.444288	0.166431	-0.000282497	-0.111425	0.25905	0.0275031	0.11086	0.166431	0.444288	-0.111425	0.666573	-0.111425
-0.00533169	-0.00533169	-0.00533169	-0.00533169	-0.00533169	-0.00533169	-0.00533169	-0.00533169	-0.00533169	-0.00533169	-0.00533169	-0.00533169	-0.00533169	-0.00533169	-0.00533169	-0.00533169	-0.00533169	-0.00533169	-0.00533169	-0.00533169	-0.00533169	-0.00533169	-0.00533169	-0.00533169	0.832445	-0.00533169	-0.00533169	-0.00533169	-0.00533169	-0.00533169	-0.00533169	-0.00533169	-0.00533169	-0.00533169	-0.00533169	-0.00533169	-0.00533169	-0.00533169	-0.00533169	-0.00533169	-0.00533169	-0.00533169	-0.00533169	-0.00533169	-0.00533169	-0.00533169	-0.00533169	-0.00533169	-0.00533169	-0.00533169
-0.023908	0.0144885	-0.023908	-0.023908	0.408053	-0.023908	0.120079	0.168075	-0.023908	-0.023908	0.129678	-0.023908	0.0144885	-0.023908	-0.023908	0.244868	0.0240877	-0.023908	1	-0.023908	-0.023908	-0.023908	-0.023908	-0.023908	0.168075	-0.023908	0.0144885	-0.023908	0.296063	-0.023908	-0.023908	0.264066	-0.023908	-0.023908	0.168075	-0.023908	0.0144885	0.0400862	-0.023908	-0.023908	-0.023908	0.0240877	-0.023908	-0.023908	-0.023908	-0.023908	-0.023908	-0.023908	-0.023908	-0.023908
0.155734	0.0049725	0.0351248	0.547715	0.0351248	0.0954295	0.0954295	0.0049725	0.0592467	-0.0854845	0.0351248	0.0954295	0.0049725	-0.0854845	-0.0854845	0.547715	0.0049725	-0.0854845	0.276344	0.185887	0.185887	-0.0854845	0.185887	-0.0854845	-0.0854845	0.396953	0.0954295	0.0351248	-0.0131189	0.366801	-0.0131189	0.0351248	-0.0854845	-0.0854845	0.155734	0.276344	0.0954295	-0.0854845	0.0351248	0.203978	-0.0131189	-0.0854845	-0.0131189	-0.0854845	0.185887	0.396953	-0.0854845	-0.0854845	0.0351248	0.0049725
0.126534	-0.0190439	0.199323	0.490478	0.053745	0.490478	-0.528566	0.3449	0.102271	-0.455777	-0.601355	0.417689	0.636056	-0.0918327	-0.0918327	0.3449	-0.310199	-0.266526	0.199323	-0.310199	0.684582	-0.0190439	-0.0190439	0.490478	-0.23741	0.126534	0.490478	-0.0190439	-0.0918327	-0.455777	0.199323	0.199323	0.0828605	-0.285936	-0.0918327	0.3449	-0.150064	-0.455777	-0.382988	-0.266526	-0.528566	0.053745	-0.164622	-0.0918327	0.126534	-0.382988	-0.23741	0.126534	0.490478	0.272112
-0.0533158	-0.0598312	0.239875	0.239875	0.239875	-0.190138	0.543925	-0.0858926	-0.138015	0.131286	0.800196	-0.0424569	-0.2162	-0.0337697	0.0444145	0.196439	0.728527	-0.2162	0.728527	-0.183623	0.174722	-0.183623	-0.190138	-0.0641747	0.370182	-0.183623	0.0444145	-0.129328	0.239875	-0.190138	0.305029	0.207298	-0.138015	-0.0858926	0.0183531	-0.2162	0.522207	0.142145	0.207298	0.0444145	-0.118469	0.109568	0.000978827	0.207298	-0.020739	0.435336	0.174722	0.142145	0.109568	-0.129328
-0.0423828	-0.0423828	-0.0423828	-0.0423828	-0.0423828	-0.0423828	-0.0423828	-0.0423828	-0.0423828	-0.0423828	-0.0423828	-0.0423828	0.270332	-0.0423828	0.270332	-0.0423828	-0.0423828	-0.0423828	-0.0423828	-0.0423828	-0.0423828	-0.0423828	-0.0423828	-0.0423828	-0.0423828	-0.0423828	0.218213	-0.0423828	-0.0423828	-0.0423828	-0.0423828	-0.0423828	-0.0423828	-0.0423828	-0.0423828	-0.0423828	-0.0423828	-0.0423828	-0.0423828	-0.0423828	-0.0423828	-0.0423828	-0.0423828	-0.0423828	-0.0423828	-0.0423828	-0.0423828	-0.0423828	-0.0423828	0.270332
-0.0352186	0.223586	-0.0352186	-0.0352186	-0.0352186	-0.0352186	-0.0352186	-0.0352186	-0.0352186	-0.0352186	-0.0352186	-0.0352186	0.482391	0.378869	0.223586	-0.0352186	-0.0352186	-0.0352186	-0.0352186	-0.0352186	-0.0352186	-0.0352186	0.223586	-0.0352186	-0.0352186	0.223586	0.223586	-0.0352186	-0.0352186	-0.0352186	-0.0352186	0.309854	-0.0352186	-0.0352186	0.309854	-0.0352186	-0.0352186	-0.0352186	-0.0352186	0.223586	-0.0352186	-0.0352186	-0.0352186	-0.0352186	-0.0352186	-0.0352186	-0.0352186	-0.0352186	-0.0352186	-0.0352186
0.30253	-0.0744807	0.0763236	-0.131032	0.242208	0.000921497	-0.225285	-0.357239	-0.164963	0.604139	0.000921497	0.739863	0.0386226	0.30253	-0.357239	-0.225285	0.151726	-0.164963	0.264829	0.377932	0.151726	0.528737	0.468415	0.0160019	-0.119722	-0.300687	-0.0367796	-0.300687	0.000921497	0.264829	-0.149883	0.423174	0.28745	-0.0744807	-0.0744807	-0.149883	0.227128	-0.149883	0.196967	0.0951742	0.227128	0.28745	0.264829	-0.210205	0.242208	-0.255446	0.264829	-0.0744807	-0.210205	-0.017929
0.0263162	0.0766792	0.227768	-0.0632179	0.118648	-0.0632179	-0.00725907	0.272535	0.227768	0.0766792	0.160617	0.0766792	0.160617	0.294919	0.160617	0.160617	-0.0911973	0.272535	0.104659	0.0766792	0.160617	0.160617	0.0347101	0.216576	-0.00725907	0.0347101	0.748185	0.0766792	0.0766792	0.0486998	0.104659	0.832123	-0.00725907	-0.175136	0.272535	0.104659	0.227768	-0.0632179	0.328494	0.0766792	0.0486998	-0.00725907	0.160617	0.0766792	0.118648	0.0598915	0.160617	-0.0911973	0.160617	0.49637
-0.00236264	-0.00236264	-0.00236264	-0.00236264	-0.00236264	-0.00236264	-0.00236264	-0.00236264	-0.00236264	-0.00236264	-0.00236264	-0.00236264	-0.00236264	-0.00236264	-0.00236264	-0.00236264	-0.00236264	-0.00236264	-0.00236264	-0.00236264	-0.00236264	-0.00236264	-0.00236264	-0.00236264	-0.00236264	-0.00236264	-0.00236264	-0.00236264	-0.00236264	-0.00236264	-0.00236264	-0.00236264	-0.00236264	-0.00236264	-0.00236264	-0.00236264	-0.00236264	-0.00236264	-0.00236264	-0.00236264	-0.00236264	-0.00236264	-0.00236264	-0.00236264	-0.00236264	-0.00236264	-0.00236264	-0.00236264	-0.00236264	-0.00236264
-0.0376662	-0.0376662	-0.0376662	-0.0376662	-0.0376662	-0.0376662	0.22175	-0.0376662	-0.0376662	0.22175	-0.0376662	0.22175	-0.0376662	-0.0376662	-0.0376662	-0.0376662	-0.0376662	0.308223	-0.0376662	-0.0376662	-0.0376662	-0.0376662	-0.0376662	-0.0376662	-0.0376662	-0.0376662	-0.0376662	-0.0376662	-0.0376662	-0.0376662	-0.0376662	-0.0376662	0.308223	-0.0376662	0.308223	0.308223	-0.0376662	-0.0376662	-0.0376662	-0.0376662	-0.0376662	-0.0376662	0.481167	-0.0376662	-0.0376662	-0.0376662	0.308223	-0.0376662	-0.0376662	-0.0376662
-0.0919726	-0.0919726	0.454014	0.454014	-0.0919726	-0.0919726	-0.0919726	-0.0919726	-0.0919726	-0.0919726	-0.0919726	-0.0919726	-0.0919726	-0.0919726	-0.0919726	0.781605	-0.0919726	-0.0919726	-0.0919726	-0.0919726	-0.0919726	0.344816	0.454014	0.344816	0.344816	-0.0919726	-0.0919726	-0.0919726	-0.0919726	-0.0919726	0.636009	0.454014	0.344816	-0.0919726	0.454014	-0.0919726	0.344816	-0.0919726	-0.0919726	-0.0919726	-0.0919726	-0.0919726	-0.0919726	-0.0919726	-0.0919726	-0.0919726	0.636009	0.344816	-0.0919726	-0.0919726
-0.0347016	-0.0347016	-0.0347016	-0.0347016	-0.0347016	-0.0347016	-0.0347016	-0.0347016	-0.0347016	-0.0347016	-0.0347016	-0.0347016	0.275709	-0.0347016	-0.0347016	-0.0347016	-0.0347016	-0.0347016	-0.0347016	-0.0347016	-0.0347016	-0.0347016	-0.0347016	0.353312	-0.0347016	-0.0347016	-0.0347016	-0.0347016	-0.0347016	-0.0347016	-0.0347016	-0.0347016	-0.0347016	-0.0347016	-0.0347016	0.353312	-0.0347016	-0.0347016	-0.0347016	-0.0347016	-0.0347016	0.353312	-0.0347016	-0.0347016	-0.0347016	-0.0347016	-0.0347016	-0.0347016	-0.0347016	-0.0347016
-0.0100674	-0.0100674	-0.0100674	-0.0100674	0.278523	0.230425	-0.0100674	-0.0100674	-0.0100674	-0.0100674	-0.0100674	-0.0100674	-0.0100674	-0.0100674	-0.0100674	-0.0100674	-0.0100674	-0.0100674	-0.0100674	-0.0100674	-0.0100674	-0.0100674	-0.0100674	-0.0100674	-0.0100674	-0.0100674	-0.0100674	-0.0100674	-0.0100674	-0.0100674	-0.0100674	-0.0100674	-0.0100674	-0.0100674	-0.0100674	-0.0100674	-0.0100674	-0.0100674	-0.0100674	-0.0100674	-0.0100674	-0.0100674	-0.0100674	-0.0100674	-0.0100674	-0.0100674	-0.0100674	-0.0100674	-0.0100674	-0.0100674
-0.0189844	-0.0189844	-0.0189844	-0.0189844	-0.0189844	-0.00306276	-0.0189844	-0.00306276	-0.0189844	0.0287805	-0.0189844	-0.00306276	1	0.0871598	-0.0189844	0.00224445	-0.0189844	0.0574394	-0.0189844	-0.0189844	-0.00306276	0.108389	-0.0189844	-0.0189844	-0.0189844	-0.0189844	-0.0189844	-0.0189844	-0.0189844	-0.0189844	-0.0189844	0.0447021	0.0128589	-0.0189844	-0.00624709	-0.0189844	0.00224445	0.256991	0.0287805	0.00224445	-0.0189844	-0.0189844	0.00224445	-0.0189844	-0.00306276	-0.0189844	0.0234733	-0.0189844	-0.00306276	-0.00306276
-0.343159	0.48832	0.204054	0.731368	0.283648	0.204054	0.641824	0.442838	0.283648	0.522432	0.283648	-0.253615	0.442838	0.0150166	-0.343159	0.204054	-0.0745274	-0.273514	0.283648	0.442838	0.0789766	0.283648	0.373192	-0.03473	0.104561	0.124459	-0.03473	-0.03473	0.104561	-0.0745274	-0.0233594	0.442838	0.0150166	0.283648	0.283648	0.283648	0.283648	0.194104	0.363243	0.204054	0.283648	0.373192	-0.0745274	0.0150166	0.104561	0.0448646	0.194104	-0.193919	0.283648	0.0448646
-0.145547	-0.164024	-0.0531643	-0.23793	0.223984	-0.219453	-0.108594	-0.191739	-0.284121	-0.0993557	0.0161228	-0.191739	-0.108594	-0.23793	-0.191739	0.08541	0.168555	-0.261026	-0.0531643	-0.23793	-0.219453	-0.145547	-0.219453	-0.108594	-0.0531643	-0.0531643	0.08541	-0.0531643	-0.0531643	0.131601	0.08541	-0.13235	-0.219453	-0.0531643	-0.23793	-0.261026	0.421947	0.131601	-0.0531643	-0.145547	0.113125	-0.122451	-0.219453	-0.145547	-0.108594	0.342762	-0.0993557	-0.108594	-0.219453	0.08541
-0.116703	-0.0120121	-0.116703	-0.116703	-0.116703	0.0228849	0.0926788	0.0228849	-0.116703	-0.0120121	-0.116703	-0.0120121	-0.0120121	0.134555	-0.0120121	0.0228849	-0.116703	-0.116703	-0.116703	-0.0120121	-0.116703	0.162473	-0.0120121	0.302061	0.19737	0.19737	-0.0120121	0.19737	-0.116703	0.302061	0.162473	-0.116703	0.162473	-0.116703	-0.116703	-0.116703	-0.116703	-0.116703	-0.116703	-0.0120121	0.162473	0.0508025	-0.0120121	0.19737	-0.116703	-0.116703	-0.116703	0.0926788	0.0228849	-0.116703
-0.113847	-0.071549	0.334512	0.323232	-0.156145	0.266835	-0.156145	-0.029251	-0.127946	-0.071549	-0.071549	0.055345	-0.071549	0.478325	0.013047	-0.071549	0.055345	-0.139226	-0.029251	-0.156145	-0.0151517	-0.029251	-0.198443	0.013047	0.139941	-0.156145	-0.071549	0.097643	0.013047	-0.156145	-0.071549	-0.029251	0.0638046	-0.127946	-0.156145	-0.113847	-0.173064	0.139941	-0.071549	0.0638046	-0.029251	0.266835	-0.029251	-0.240741	-0.113847	-0.029251	-0.029251	0.097643	-0.071549	0.013047
-0.143035	-0.143035	0.0398509	-0.0124021	-0.143035	0.0398509	-0.143035	0.405622	0.0398509	0.0398509	0.0398509	0.0398509	-0.143035	0.00936996	-0.143035	0.0398509	-0.143035	0.00936996	-0.143035	0.0855723	-0.143035	0.222736	-0.143035	-0.143035	0.00936996	0.161775	0.0398509	-0.0124021	0.222736	0.0398509	0.0855723	0.0855723	0.0398509	0.314179	0.222736	0.222736	-0.143035	0.0855723	0.405622	-0.143035	-0.143035	0.0398509	0.161775	-0.143035	-0.143035	0.222736	-0.143035	-0.143035	0.00936996	0.222736
-0.0582872	-0.0582872	-0.0582872	-0.0582872	-0.0582872	0.647238	-0.0582872	-0.0582872	-0.0582872	0.206285	-0.0582872	-0.0582872	0.206285	-0.0582872	-0.0582872	-0.0582872	-0.0582872	-0.0582872	-0.0582872	0.206285	-0.0582872	-0.0582872	-0.0582872	0.294475	-0.0582872	-0.0582872	-0.0582872	-0.0582872	-0.0582872	-0.0582872	-0.0582872	-0.0582872	-0.0582872	0.470856	-0.0582872	-0.0582872	-0.0582872	-0.0582872	-0.0582872	-0.0582872	-0.0582872	-0.0582872	-0.0582872	-0.0582872	-0.0582872	0.576685	-0.0582872	0.470856	0.647238	-0.0582872
-0.0196272	-0.0196272	-0.0196272	-0.0196272	-0.0196272	-0.0196272	-0.0196272	-0.0196272	-0.0196272	0.184298	-0.0196272	-0.0196272	-0.0196272	-0.0196272	-0.0196272	-0.0196272	-0.0196272	-0.0196272	-0.0196272	-0.0196272	-0.0196272	-0.0196272	-0.0196272	-0.0196272	-0.0196272	-0.0196272	0.320249	-0.0196272	-0.0196272	-0.0196272	-0.0196272	-0.0196272	-0.0196272	0.660124	-0.0196272	-0.0196272	-0.0196272	-0.0196272	0.23528	-0.0196272	-0.0196272	-0.0196272	-0.0196272	-0.0196272	-0.0196272	-0.0196272	-0.0196272	0.23528	-0.0196272	-0.0196272
-0.0371588	-0.0371588	-0.0371588	-0.0371588	-0.0371588	-0.0371588	-0.0371588	-0.0371588	-0.0371588	-0.0371588	-0.0371588	-0.0371588	-0.0371588	-0.0371588	-0.0371588	-0.0371588	0.239417	-0.0371588	0.308561	-0.0371588	0.792568	0.308561	-0.0371588	-0.0371588	-0.0371588	-0.0371588	-0.0371588	-0.0371588	-0.0371588	-0.0371588	-0.0371588	-0.0371588	-0.0371588	-0.0371588	-0.0371588	-0.0371588	-0.0371588	-0.0371588	-0.0371588	-0.0371588	-0.0371588	0.308561	-0.0371588	-0.0371588	0.308561	-0.0371588	-0.0371588	-0.0371588	0.423801	-0.0371588
0.229494	0.0935218	-0.110436	0.0935218	0.637409	0.025536	0.263486	0.365465	0.0935218	0.433451	0.433451	0.161508	0.297479	0.025536	0.365465	0.433451	0.297479	0.705395	0.348469	0.977338	-0.0764428	0.161508	-0.0424499	0.433451	0.229494	0.433451	0.263486	-0.110436	0.0935218	0.036867	0.150177	-0.0764428	0.0935218	0.025536	0.263486	0.603416	0.229494	0.0935218	-0.110436	0.0935218	0.365465	0.77338	0.161508	-0.0424499	0.320141	0.263486	0.433451	0.229494	0.348469	-0.0424499
0.490798	-0.0184035	-0.0184035	-0.0184035	-0.0184035	-0.0184035	-0.0184035	-0.0184035	-0.0184035	-0.0184035	-0.0184035	-0.0184035	-0.0184035	-0.0184035	-0.0184035	-0.0184035	-0.0184035	-0.0184035	0.618099	-0.0184035	0.618099	-0.0184035	-0.0184035	-0.0184035	-0.0184035	-0.0184035	-0.0184035	-0.0184035	-0.0184035	-0.0184035	-0.0184035	-0.0184035	-0.0184035	0.490798	-0.0184035	-0.0184035	-0.0184035	-0.0184035	-0.0184035	-0.0184035	-0.0184035	-0.0184035	-0.0184035	-0.0184035	-0.0184035	-0.0184035	-0.0184035	-0.0184035	-0.0184035	-0.0184035
-0.0151968	-0.0151968	0.283391	-0.0151968	0.343108	-0.0599849	0.629752	0.477472	0.128125	0.163956	0.343108	0.163956	-0.0151968	-0.0151968	-0.0510273	0.701413	0.128125	-0.0151968	0.52226	-0.0599849	0.0564642	0.0295913	0.134097	0.29832	0.402825	0.0743794	0.0445207	-0.0599849	0.0743794	0.208744	0.0564642	0.581978	0.119167	-0.0749142	0.656625	0.0743794	0.0295913	0.387896	0.119167	-0.0151968	0.0743794	0.163956	0.307277	0.0743794	0.208744	0.163956	0.0146619	0.163956	0.104238	0.0445207
0.105385	0.0888178	0.436724	-0.159686	0.254487	0.282099	0.420157	0.502992	0.171653	0.420157	0.00598303	0.254487	0.337322	0.502992	0.171653	0.282099	0.171653	0.392545	0.0612062	0.0888178	0.0612062	0.282099	0.0888178	0.613438	0.254487	0.0888178	0.00598303	-0.159686	0.337322	0.282099	0.171653	0.0612062	-0.159686	-0.159686	0.171653	0.392545	0.105385	0.0612062	0.0612062	0.00598303	0.0612062	-0.0271509	0.171653	-0.159686	0.254487	-0.0271509	-0.0492401	0.00598303	-0.0492401	0.171653
-0.0581113	-0.0228409	-0.0581113	-0.0581113	-0.0581113	0.250505	-0.0581113	-0.0140233	0.365133	-0.0581113	-0.0581113	0.000672697	0.0124295	-0.0581113	-0.0228409	-0.0581113	-0.0581113	-0.0140233	-0.0140233	-0.0581113	0.0124295	-0.0581113	-0.0581113	0.162329	-0.0581113	-0.0581113	0.000672697	0.0300647	0.0300647	0.162329	-0.0581113	0.0594567	-0.0581113	-0.0581113	-0.0140233	0.0741526	-0.0581113	0.0741526	-0.0581113	-0.0581113	-0.0140233	-0.0140233	-0.0228409	-0.0581113	-0.0581113	0.0594567	-0.0581113	0.0300647	-0.0581113	0.000672697
0.239923	-0.0451058	-0.48215	-0.456814	-0.0451058	0.144913	0.0499038	-0.0451058	0.0499038	0.524952	-0.330135	-0.0451058	-0.330135	0.239923	0.239923	0.429942	0.239923	-0.0261039	-0.425144	-0.235125	0.303263	-0.0451058	-0.235125	0.239923	0.334933	0.0499038	-0.203455	-0.140115	-0.330135	0.334933	-0.235125	0.334933	0.201919	-0.0767757	-0.425144	0.239923	-0.102112	0.144913	-0.235125	0.125911	0.144913	-0.330135	0.239923	0.176583	0.0499038	-0.0451058	-0.0451058	-0.235125	-0.140115	-0.235125
-0.183639	-0.0521235	0.0267857	0.131998	-0.0784266	-0.183639	-0.00828505	-0.183639	-0.0784266	0.473938	-0.0784266	-0.0784266	-0.0784266	0.131998	-0.183639	0.342423	0.342423	-0.0784266	0.0793919	-0.183639	0.342423	-0.183639	-0.0784266	-0.183639	-0.183639	-0.183639	-0.00828505	-0.0784266	-0.183639	-0.00828505	-0.183639	-0.0521235	0.0267857	0.0267857	-0.183639	0.342423	0.0267857	-0.183639	0.0267857	0.0267857	0.23721	-0.0521235	0.131998	-0.0784266	-0.183639	0.0793919	0.210907	-0.183639	-0.0521235	-0.0784266
0.524619	-0.0564033	0.102057	-0.0960184	0.049237	0.260518	0.141672	-0.0960184	0.418978	1	0.366158	0.102057	0.220903	0.577439	0.181287	-0.0960184	0.0228269	0.0703651	-0.135634	0.458593	0.102057	0.102057	0.102057	-0.00358315	0.0624421	0.418978	0.0624421	0.207698	0.133749	-0.0564033	0.704207	0.049237	0.300133	0.313338	0.049237	-0.00358315	0.260518	0.049237	-0.109223	0.102057	-0.0880954	-0.0960184	0.228826	0.0228269	-0.0564033	-0.109223	-0.0564033	-0.0960184	0.260518	0.0228269
-0.0921501	-0.0921501	0.137776	-0.0921501	-0.0921501	-0.0921501	-0.0921501	-0.0921501	-0.0921501	-0.0921501	-0.0921501	-0.0921501	-0.0921501	-0.0921501	-0.0921501	-0.0921501	0.195258	-0.0921501	-0.0921501	-0.0921501	-0.015508	0.137776	-0.0921501	-0.0921501	0.195258	-0.0921501	-0.0921501	-0.0921501	-0.0921501	-0.0921501	-0.0921501	-0.0921501	0.0458057	-0.0921501	-0.0921501	-0.0346685	-0.0921501	-0.0921501	-0.0921501	-0.0921501	-0.0921501	-0.0346685	-0.0921501	-0.0921501	-0.0921501	-0.0921501	-0.0921501	0.195258	-0.0921501	-0.0921501
-0.0502965	-0.0502965	-0.0502965	-0.0502965	-0.0502965	0.124753	-0.0502965	-0.0502965	0.369822	-0.0502965	-0.0502965	-0.0502965	0.0809906	-0.0502965	-0.0502965	0.124753	-0.0502965	0.124753	-0.0502965	-0.0502965	0.474852	-0.0502965	0.0809906	0.299802	-0.0502965	-0.0502965	0.0809906	-0.0502965	-0.0502965	0.474852	0.124753	0.124753	-0.0502965	-0.0502965	-0.0502965	0.124753	-0.0502965	0.124753	-0.0502965	0.0809906	-0.0502965	0.159763	0.212278	-0.0502965	-0.0502965	0.0547332	-0.0502965	-0.0502965	-0.0502965	-0.0502965
-0.118708	-0.118708	-0.118708	-0.118708	-0.0565578	-0.118708	-0.118708	-0.0565578	0.0677431	0.0366678	0.192044	-0.0565578	0.0677431	-0.118708	-0.118708	-0.118708	-0.118708	0.129894	-0.118708	-0.118708	0.114356	0.00559262	-0.0565578	-0.0410202	-0.0565578	0.0366678	0.140252	0.00559262	-0.0565578	0.0884599	0.0884599	-0.118708	-0.0565578	0.129894	-0.118708	0.0366678	0.0677431	0.0366678	0.00559262	0.00559262	0.0677431	-0.0410202	-0.0565578	-0.0565578	-0.118708	-0.0410202	-0.118708	-0.0565578	0.0366678	0.0677431
-0.0943548	0.0255745	-0.0943548	0.0255745	-0.0493813	-0.0743666	0.175486	-0.274249	0.385362	-0.199293	0.175486	0.250442	0.10053	0.0255745	-0.0493813	0.125516	0.0255745	0.325398	0.225457	0.10053	0.0255745	0.325398	-0.124337	-0.0743666	0.10053	-0.0493813	0.550265	0.10053	0.475309	0.52528	0.325398	0.325398	0.325398	0.0255745	0.125516	0.125516	0.325398	0.0255745	-0.0743666	0.175486	0.0255745	0.205468	-0.0493813	0.175486	0.0255745	-0.0343902	0.225457	-0.274249	0.0255745	0.325398
0.139974	-0.0320312	0.0505313	0.0564286	-0.0320312	-0.0320312	-0.0320312	0.0505313	0.0918125	-0.0320312	0.0505313	0.00925005	0.00236985	0.208776	0.133094	-0.0320312	-0.0320312	0.139974	-0.0320312	0.122773	0.00925005	0.0918125	0.00925005	0.133094	-0.0320312	0.174375	1	0.0564286	0.256938	0.174375	0.0195704	0.0195704	0.0505313	-0.0320312	-0.0320312	0.133094	-0.0320312	-0.0320312	-0.0320312	0.0195704	0.00925005	0.0918125	0.00236985	0.00925005	0.0505313	-0.0320312	0.0367709	0.0505313	0.0367709	0.215656
0.80077	-0.168814	0.136672	0.369106	0.435516	-0.0625579	0.149954	-0.195378	-0.228583	0.468721	0.966795	0.435516	-0.228583	-0.0625579	0.269491	0.767565	-0.00942997	-0.0957628	0.86718	0.0702619	0.136672	-0.128968	-0.261787	-0.162173	-0.0891218	-0.195378	0.946872	0.114535	0.468721	-0.115686	-0.0625579	0.0702619	0.435516	-0.0293529	0.601541	1	0.402311	-0.0182846	0.0436979	-0.195378	0.0702619	0.149954	-0.0359939	0.0259886	0.12339	0.136672	-0.0625579	0.003852	0.176518	0.236287
-0.145692	-0.241166	-0.260261	0.172556	-0.33664	-0.145692	0.140731	-0.145692	-0.0820421	0.045257	0.045257	0.236206	0.045257	0.427154	-0.0502173	0.236206	-0.145692	0.045257	-0.241166	0.33168	0.299855	-0.145692	-0.241166	0.713577	0.045257	0.236206	0.427154	-0.241166	-0.241166	-0.0502173	0.522628	0.045257	0.121636	0.427154	0.236206	0.522628	-0.33664	-0.145692	-0.241166	-0.0311225	-0.241166	-0.33664	-0.145692	-0.0820421	0.045257	-0.145692	-0.33664	-0.145692	-0.33664	0.33168
0.34932	0.533415	0.266794	0.419149	0.33345	0.304883	0.152529	0.714336	0.38106	-0.190269	0.0477851	0.0953958	0.285839	0.634984	0.38106	0.571503	0.152529	0.412801	0.152529	-0.0379143	-0.0760029	-0.126788	0.000174309	0.0382629	0.000174309	0.254098	0.0953958	-0.0474364	0.190617	0.000174309	0.000174309	-0.0474364	0.0953958	0.266794	0.238228	0.238228	0.190617	0.0636553	0.0477851	-0.0760029	-0.0474364	0.000174309	-0.0379143	-0.114091	-0.126788	0.000174309	0.000174309	-0.0950472	-0.15218	-0.0633067
-0.0395913	-0.0395913	-0.0395913	0.0717934	-0.0395913	-0.0395913	0.0717934	-0.0395913	-0.0395913	0.294563	-0.0395913	0.294563	0.0495165	-0.0395913	-0.0395913	-0.0395913	0.0717934	-0.0395913	1	0.0717934	-0.0395913	0.227732	-0.0395913	-0.0395913	-0.0395913	-0.0395913	0.0495165	-0.0395913	0.108922	-0.0395913	-0.0395913	0.183178	0.227732	0.183178	0.0717934	-0.0395913	0.0495165	-0.0395913	-0.0395913	-0.0395913	-0.0395913	-0.0395913	-0.0395913	-0.0395913	0.257435	-0.0395913	-0.0395913	-0.0395913	-0.0395913	-0.0395913
0.0804788	0.53188	0.164072	0.582036	0.498443	0.0804788	0.53188	0.0804788	0.130635	0.130635	0.53188	0.164072	0.331257	0.331257	0.0303231	0.331257	0.230946	-0.0449104	-0.1703	0.0804788	-0.0699883	-0.1703	0.247665	0.456647	0.331257	-0.0449104	-0.003114	0.0804788	-0.1703	0.205868	-0.0699883	0.498443	0.456647	0.331257	-0.1703	0.331257	-0.0449104	-0.0449104	-0.0449104	-0.003114	-0.1703	0.205868	-0.1703	0.331257	0.0804788	0.164072	-0.0867068	-0.0449104	0.331257	0.498443
-0.0504347	0.0516909	0.00792281	-0.16715	0.0516909	-0.0698872	0.489372	-0.16715	0.0662803	0.0516909	-0.0942028	-0.16715	0.0516909	-0.0504347	-0.0942028	0.124638	-0.16715	0.0273753	-0.16715	0.124638	0.0273753	0.2219	0.562319	0.124638	0.124638	0.0516909	0.0516909	-0.0942028	0.124638	0.124638	0.124638	0.513688	-0.16715	0.416425	-0.0698872	-0.16715	0.00792281	-0.16715	0.124638	-0.16715	-0.0698872	0.0662803	-0.0942028	0.124638	0.124638	0.00792281	0.2219	0.416425	-0.0698872	0.2219
-0.00177094	-0.00177094	-0.00177094	-0.00177094	-0.00177094	-0.00177094	0.749557	-0.00177094	0.899823	-0.00177094	-0.00177094	-0.00177094	-0.00177094	-0.00177094	-0.00177094	-0.00177094	-0.00177094	-0.00177094	-0.00177094	-0.00177094	-0.00177094	-0.00177094	-0.00177094	-0.00177094	-0.00177094	-0.00177094	-0.00177094	-0.00177094	-0.00177094	-0.00177094	-0.00177094	0.499115	-0.00177094	-0.00177094	-0.00177094	0.499115	-0.00177094	-0.00177094	-0.00177094	-0.00177094	-0.00177094	-0.00177094	-0.00177094	-0.00177094	-0.00177094	-0.00177094	-0.00177094	-0.00177094	-0.00177094	-0.00177094
0.257557	0.000556962	0.200446	0.257557	0.0862235	0.314668	0.0481495	0.0291125	0.371779	0.0719458	0.0291125	-0.0279986	0.314668	0.371779	0.200446	-0.0708318	0.0291125	0.0291125	0.000556962	0.0291125	-0.0708318	-0.0279986	-0.0279986	0.000556962	-0.0279986	0.000556962	0.381297	0.200446	0.371779	0.095742	0.381297	0.286112	-0.0851096	-0.0279986	0.143335	0.0719458	-0.0851096	-0.142221	-0.0279986	-0.0851096	0.0291125	0.000556962	0.0291125	-0.0279986	-0.0470356	0.143335	-0.0708318	-0.0279986	-0.0708318	-0.0279986
-0.0291082	0.0673707	-0.0291082	0.0995303	0.16385	-0.0291082	0.549765	-0.0291082	0.897089	0.16385	0.16385	-0.0291082	0.260328	0.0480749	0.356807	-0.0291082	-0.0291082	0.614084	-0.0291082	0.0673707	0.228169	0.0995303	0.0673707	-0.0291082	0.0673707	-0.0291082	-0.0291082	0.0673707	-0.0291082	-0.0291082	-0.0291082	0.485446	-0.0291082	-0.0291082	0.0995303	0.228169	0.0480749	0.0995303	-0.0291082	0.0673707	-0.0291082	-0.0291082	-0.0291082	0.0673707	-0.0291082	-0.0291082	-0.0291082	0.16385	-0.0291082	-0.0291082
0.151556	-0.110691	-0.0991212	-0.0991212	-0.0412727	0.352097	0.0165758	-0.0798384	0.24797	0.0744242	0.0744242	0.0744242	0.0744242	0.421515	-0.110691	-0.0644121	-0.0991212	0.0165758	0.382949	0.0744242	0.305818	0.213261	-0.0412727	0.166982	-0.0181333	0.0744242	0.120703	0.132273	-0.15697	0.132273	-0.0798384	0.479364	0.0281455	-0.0991212	0.132273	-0.15697	-0.0181333	0.151556	-0.00270707	0.0744242	0.0744242	-0.0412727	0.190121	-0.0798384	0.305818	0.363667	0.0744242	-0.0181333	0.0281455	-0.0412727
0.158913	0.116858	0.116858	0.463807	0.158913	0.167323	0.0853174	0.337644	0.274562	-0.110235	0.0222359	-0.167009	0.17994	0.217789	-0.0093049	0.453293	0.369184	0.116858	-0.135468	0.116858	0.526888	-0.0513593	0.243021	1	0.167323	0.463807	0.293487	0.810755	0.306103	0.495348	-0.135468	0.217789	-0.135468	-0.103927	-0.110235	0.318719	0.116858	0.58997	0.306103	0.0222359	0.432266	0.285076	0.495348	0.306103	-0.160701	0.116858	0.116858	0.0537767	0.066393	0.116858
0.066992	-0.0263088	0.104312	0.0936494	-0.044969	0.104312	0.253594	0.178953	-0.044969	0.178953	0.104312	0.477516	-0.0574091	-0.0574091	0.178953	0.104312	-0.11961	0.253594	0.253594	0.253594	0.104312	1	0.328234	-0.11961	0.00479146	0.066992	0.328234	-0.0662949	0.253594	0.104312	-0.0263088	0.066992	0.253594	-0.0263088	-0.11961	0.402875	0.104312	0.066992	0.0296717	-0.0263088	0.0296717	0.104312	-0.0574091	-0.044969	0.104312	-0.11961	0.129193	-0.044969	0.00479146	-0.11961
-0.0588448	-0.0588448	-0.0588448	-0.0588448	-0.0588448	-0.0588448	0.117629	-0.0588448	0.364693	-0.0588448	0.117629	-0.0588448	0.294103	0.0823345	-0.0588448	-0.0588448	-0.0588448	0.176454	-0.0588448	0.117629	0.176454	0.411753	0.117629	0.176454	-0.0588448	0.470578	-0.0588448	-0.0588448	0.294103	-0.0588448	-0.0588448	0.176454	0.176454	-0.0588448	0.176454	0.176454	0.0823345	-0.0588448	0.176454	0.294103	-0.0588448	-0.0588448	0.117629	-0.0588448	-0.0588448	-0.0588448	-0.0588448	-0.0588448	-0.0588448	-0.0588448
-0.202816	-0.0982229	-0.0668451	-0.120636	-0.255112	-0.192356	-0.176667	-0.129601	-0.129601	0.372444	-0.255112	0.121422	0.0586661	-0.150519	0.184177	0.4352	0.0586661	-0.255112	-0.0197784	0.215555	-0.0668451	-0.129601	-0.0668451	-0.192356	-0.150519	-0.150519	-0.0668451	-0.0758102	-0.129601	-0.255112	-0.0197784	-0.0982229	0.686222	0.372444	-0.0668451	0.246933	-0.255112	-0.176667	-0.0668451	-0.255112	-0.0668451	-0.0668451	-0.202816	-0.00408949	0.0586661	-0.192356	0.0586661	-0.0668451	-0.202816	-0.00408949
-0.102629	-0.102629	-0.0377685	0.0919526	-0.102629	-0.102629	0.156813	0.027092	-0.102629	-0.00533823	-0.0539836	-0.0539836	-0.0637127	-0.102629	-0.102629	0.027092	-0.102629	-0.102629	0.481116	-0.102629	0.027092	-0.0377685	-0.102629	-0.0247964	-0.0539836	-0.102629	-0.00533823	-0.102629	-0.102629	-0.102629	-0.0637127	-0.102629	0.027092	-0.00533823	0.0433072	-0.102629	-0.0539836	-0.00533823	-0.0377685	-0.102629	0.0530363	-0.102629	0.0919526	-0.00533823	0.0530363	-0.0539836	0.156813	-0.0539836	-0.0637127	-0.102629
0.0748477	-0.0738375	-0.123399	-0.321646	0.669588	-0.123399	0.00876542	-0.321646	0.0748477	-0.321646	0.0748477	-0.123399	-0.123399	-0.321646	0.273095	-0.0738375	0.0748477	-0.123399	-0.321646	0.273095	0.173971	-0.123399	-0.321646	0.42178	-0.321646	-0.321646	0.00876542	-0.321646	0.273095	-0.15644	0.173971	0.173971	-0.321646	-0.123399	0.173971	-0.321646	-0.123399	-0.321646	0.0748477	-0.321646	-0.321646	0.42178	-0.123399	-0.123399	0.00876542	-0.0738375	0.669588	0.273095	-0.321646	0.273095
-0.254705	-0.204516	-0.204516	-0.279799	-0.304893	0.00627399	-0.129234	-0.242158	-0.166875	-0.324968	0.134254	-0.279799	0.134254	-0.0238389	-0.204516	-0.304893	-0.154328	-0.204516	-0.304893	1	-0.0163107	-0.254705	0.337516	-0.166875	-0.324968	0.171895	-0.0840647	0.397742	-0.0539518	-0.129234	-0.304893	-0.234629	-0.279799	-0.0539518	-0.355081	-0.174403	0.0213304	0.0966127	-0.129234	-0.242158	-0.204516	-0.254705	-0.0539518	-0.204516	-0.355081	0.0966127	-0.242158	-0.279799	-0.204516	-0.242158
0.480701	0.480701	0.134502	-0.0385976	0.134502	0.0912271	-0.0385976	-0.0385976	0.169122	0.272982	-0.0385976	0.307602	-0.0385976	-0.0385976	0.169122	-0.0385976	-0.0385976	0.221052	-0.0385976	0.350877	0.169122	0.221052	0.0479522	-0.0385976	-0.0385976	-0.0385976	0.307602	-0.0385976	-0.0385976	0.0912271	-0.0385976	-0.0385976	0.0912271	0.134502	0.0912271	0.221052	0.221052	0.0912271	-0.0385976	-0.0385976	-0.0385976	0.221052	-0.0385976	-0.0385976	0.0912271	-0.0385976	0.0479522	0.221052	0.134502	-0.0385976
0.0150917	0.0150917	0.152979	-0.21472	0.0150917	-0.0833992	0.409055	0.507546	-0.0833992	-0.280381	0.409055	-0.280381	0.0150917	0.113583	0.0150917	-0.0833992	-0.18189	-0.240984	-0.18189	-0.18189	-0.0833992	-0.280381	-0.0833992	-0.280381	-0.378872	0.113583	0.310564	0.212073	0.0150917	-0.378872	-0.280381	0.310564	-0.0046065	-0.0833992	-0.0833992	0.113583	0.0741862	0.113583	-0.378872	-0.0046065	-0.18189	-0.18189	0.113583	-0.346041	-0.18189	0.212073	-0.0833992	0.409055	0.0150917	-0.0833992
0.0272723	0.209659	0.356581	0.312251	0.356581	0.122265	0.437642	0.274254	-0.109518	1	0.498437	0.229924	0.300852	0.437642	0.498437	0.521236	-0.00312541	0.255255	0.350248	0.141264	0.528835	0.236257	0.141264	0.236257	0.533901	0.0462709	0.432576	0.0842681	0.141264	0.312251	0.179261	0.229924	0.33125	0.381913	0.46424	0.293253	-0.048722	0.293253	0.0842681	0.128598	0.141264	0.160262	0.407244	0.179261	0.122265	0.255255	-0.0233906	0.293253	-0.048722	0.255255
0.177099	0.240835	0.127527	-0.0905917	0.127527	0.365474	0.62325	0.603421	0.355559	0.127527	-0.0905917	0.177099	0.365474	0.62325	0.0878688	-0.189736	0.355559	-0.110421	-0.189736	0.127527	0.138857	0.127527	0.0878688	-0.0311049	-0.00136145	-0.110421	0.44479	-0.0311049	-0.0905917	-0.00136145	-0.167075	0.682737	0.355559	0.44479	-0.0311049	-0.0650973	-0.0905917	-0.00136145	-0.110421	-0.110421	-0.0311049	0.0878688	-0.00136145	0.0878688	0.0878688	0.286158	-0.179822	-0.0311049	-0.0311049	-0.0311049
0.108436	0.160881	0.393969	0.108436	-0.149904	-0.149904	0.108436	-0.149904	0.108436	0.285195	0.108436	0.230807	0.17642	0.47555	-0.013936	-0.0411297	-0.258679	-0.149904	-0.0411297	0.067645	0.720294	-0.0411297	0.720294	0.611519	0.230807	0.067645	0.393969	0.285195	0.108436	0.47555	-0.118826	0.611519	-0.258679	0.160881	-0.258679	-0.118826	0.230807	0.230807	-0.149904	-0.149904	-0.0411297	-0.258679	-0.013936	-0.013936	-0.013936	-0.149904	-0.136308	0.393969	-0.0411297	0.067645
-0.135436	-0.0917654	0.112031	-0.0626516	-0.0626516	0.729242	-0.0917654	0.0392465	0.126588	-0.179107	0.112031	0.344941	0.170258	0.100385	0.112031	0.112031	-0.00442415	-0.0626516	-0.00442415	-0.179107	0.519623	-0.0917654	-0.00442415	-0.120879	0.0305123	0.0392465	0.228486	-0.0393606	0.170258	0.30127	-0.0393606	-0.00442415	0.286713	-0.0393606	-0.00442415	0.0829171	0.112031	0.30127	-0.0626516	0.475953	-0.120879	0.0305123	0.0538033	-0.14417	-0.109234	0.0392465	0.100385	0.112031	0.30127	-0.0917654
-0.201969	-0.0588771	-0.154271	0.15099	0.265464	0.868356	0.570725	-0.17335	0.141451	0.181517	0.341779	0.265464	0.112833	0.0670434	0.112833	0.990461	0.227306	-0.077956	-0.192429	-0.00164054	0.370397	0.141451	-0.0302588	-0.0397983	-0.0703245	0.0269778	-0.077956	-0.0245352	-0.259205	-0.116114	-0.253482	0.0269778	0.875987	0.273095	0.502042	-0.0588771	0.15099	0.570725	-0.116114	0.141451	-0.192429	-0.0245352	-0.192429	-0.0703245	0.204411	0.227306	0.273095	-0.192429	-0.0302588	-0.00164054
0.613319	0.221616	0.64345	0.296944	0.391103	0.598254	0.824236	0.372271	0.779039	0.541758	0.541758	0.711245	0.786572	0.824236	0.579422	0.42249	0.334608	0.774018	0.347162	0.730077	0.598254	0.774018	0.617085	0.522926	0.485262	0.278112	0.391103	0.692413	0.598254	0.522926	0.548035	0.924673	0.623363	0.748908	0.522926	0.874454	0.357206	0.573144	0.372271	0.372271	0.548035	0.417468	0.504094	0.56059	0.485262	0.251747	0.472708	0.598254	0.221616	0.548035
-0.139605	0.0986764	-0.191405	-0.243205	-0.346805	0.084863	0.181557	-0.0878044	-0.295005	-0.0256441	-0.139605	0.222997	-0.139605	-0.232845	0.222997	-0.0360041	-0.232845	0.0157961	-0.243205	0.222997	-0.0360041	-0.0878044	0.0157961	0.0157961	-0.232845	0.171197	-0.274285	0.499265	0.119396	-0.0256441	0.181557	-0.191405	0.0157961	0.326597	-0.295005	-0.0878044	0.222997	0.0157961	0.181557	0.15393	0.0986764	-0.108524	0.0157961	0.292064	-0.149965	-0.139605	0.15393	-0.0360041	0.0157961	0.0157961
0.187676	0.566761	0.119983	0.390757	-0.0830983	-0.0289433	-0.0154046	-0.0830983	0.119983	0.458451	-0.0830983	-0.0154046	0.945845	0.526145	0.0252116	0.0793665	-0.0154046	-0.0830983	-0.0830983	0.390757	0.0252116	0.404296	-0.0830983	0.0252116	0.0252116	0.119983	0.0793665	0.119983	-0.0830983	0.187676	0.00715993	-0.0154046	0.0252116	0.864613	0.052289	-0.0154046	-0.0289433	0.187676	0.00715993	0.25537	0.00715993	-0.0830983	0.187676	0.0974181	0.0974181	-0.0830983	0.277934	0.187676	-0.0830983	-0.0830983
0.0555118	0.0555118	0.45553	0.293618	0.188851	-0.144497	-0.0278254	-0.0111579	0.58887	0.188851	0.322191	0.322191	0.11107	1	0.322191	0.122182	0.255521	0.388861	-0.0278254	0.472198	0.322191	0.388861	0.855549	0.188851	0.388861	0.11107	0.188851	-0.134973	0.122182	-0.0111579	-0.0278254	0.222186	0.388861	0.138849	0.122182	0.322191	0.255521	0.222186	-0.144497	-0.0278254	0.122182	0.0555118	-0.166721	0.322191	0.58887	-0.0111579	0.833326	0.188851	0.0555118	-0.0111579
-0.0146649	0.797067	0.0502736	0.851182	0.107095	0.310028	-0.0552515	0.350614	0.0394506	-0.0552515	0.0259217	0.147681	0.269441	1	-0.0958381	0.0665083	0.188268	0.0178044	0.147681	0.147681	0.472374	0.310028	0.228855	0.107095	0.310028	0.837654	0.255912	0.310028	-0.217598	0.147681	-0.0958381	0.107095	-0.177011	-0.0146649	-0.258184	-0.217598	0.245089	-0.0146649	0.0259217	0.21262	0.0259217	-0.0552515	0.0665083	-0.0146649	-0.0146649	0.0259217	0.147681	0.147681	-0.0958381	0.0259217
0.428938	0.171038	0.493412	-0.0438775	-0.0438775	0.314316	-0.115516	-0.00089433	0.342971	-0.0438775	0.314316	0.0635805	0.171038	0.314316	0.171038	0.299988	0.128055	0.117309	-0.0438775	0.171038	0.60087	0.686837	0.278496	0.385954	0.493412	0.643854	0.514904	1	0.0277611	0.493412	-0.00089433	0.224767	0.385954	0.385954	0.171038	0.0850721	0.171038	0.171038	0.0993998	0.0277611	0.171038	-0.00089433	0.128055	-0.0976065	0.0635805	0.314316	-0.0438775	-0.0438775	0.224767	0.0850721
0.268677	-0.181367	-0.0126004	-0.162615	-0.0126004	0.0999107	-0.350134	-0.125112	-0.387638	-0.237623	-0.0126004	-0.0126004	-0.068856	-0.125112	0.156166	-0.350134	-0.068856	-0.147614	0.0436552	0.0436552	-0.0876079	-0.462645	-0.125112	-0.406389	-0.068856	0.0999107	-0.0126004	0.156166	-0.125112	0.0999107	0.549955	-0.350134	-0.147614	-0.0876079	-0.125112	0.381189	0.257426	-0.0126004	-0.0126004	0.032404	-0.068856	0.0436552	-0.293878	0.362437	-0.237623	0.156166	-0.125112	-0.0126004	0.156166	-0.125112
-0.165151	-0.00332488	-0.111209	-0.0249018	0.018252	0.277175	0.0614058	-0.154363	0.234021	-0.262247	-0.197517	0.0290404	-0.111209	0.255598	-0.0249018	0.10456	-0.0356902	0.385059	0.018252	0.164975	0.881327	-0.0680555	0.352694	0.320328	-0.0356902	0.190867	0.255598	1	0.0614058	0.665558	-0.0939478	0.320328	-0.100421	-0.165151	-0.132786	-0.262247	0.126136	0.44979	0.294436	0.223232	0.0290404	0.287963	0.190867	-0.100421	-0.229882	0.0290404	-0.0680555	0.00962125	-0.0680555	-0.0680555
-0.00609801	0.496951	-0.00609801	0.209494	-0.00609801	-0.00609801	-0.00609801	-0.00609801	0.0418114	-0.00609801	-0.00609801	0.425087	0.353223	-0.00609801	0.209494	-0.00609801	-0.00609801	0.13763	-0.00609801	-0.00609801	-0.00609801	0.13763	0.425087	0.425087	-0.00609801	0.425087	-0.00609801	-0.00609801	-0.00609801	0.18554	-0.00609801	0.472996	-0.00609801	-0.00609801	-0.00609801	-0.00609801	-0.00609801	0.425087	-0.00609801	-0.00609801	0.353223	-0.00609801	-0.00609801	-0.00609801	-0.00609801	-0.00609801	0.209494	-0.00609801	-0.00609801	-0.00609801
0.189511	0.56002	0.00859816	-0.0999495	0.0520172	0.160565	0.138855	0.189511	0.37766	0.0737267	0.1953	-0.0131114	0.0910944	0.00859816	0.143197	0.0389915	-0.186788	0.39937	0.305295	0.355951	-0.0131114	-0.0825819	0.985527	0.143197	0.0737267	0.225693	-0.0825819	0.182274	-0.0710034	-0.0565304	-0.0999495	0.0954363	0.160565	0.269113	0.0520172	0.290822	-0.030479	0.652648	0.0737267	0.138855	0.160565	0.0954363	0.160565	0.305295	0.276349	-0.0565304	0.478971	0.0737267	-0.0825819	-0.07824
0.358439	0.379825	0.0911223	0.304976	0.0109272	0.518829	-0.00511178	0.29161	0.198049	0.13122	0.0911223	0.251513	0.572293	0.379825	-0.0291703	0.0911223	0.155278	0.604371	0.13122	0.411903	0.692585	0.572293	0.700605	0.452	0.692585	0.411903	0.155278	0.304976	0.0590443	0.465366	0.251513	0.508137	0.1232	0.251513	0.219434	0.0109272	0.251513	0.812878	0.411903	0.371805	0.171317	0.187356	0.0911223	0.371805	0.171317	0.171317	0.251513	0.211415	0.29161	0.198049
0.187537	0.444104	0.201791	0.315821	0.144776	0.358582	0.315821	0.087761	0.401343	0.187537	-0.0262689	0.0164923	0.144776	0.486866	0.144776	0.144776	0.230298	-0.111791	0.102015	0.401343	0.144776	0.27306	0.401343	0.358582	-0.197314	0.828955	0.0592535	0.65791	0.0164923	0.230298	0.0164923	0.144776	0.144776	-0.111791	0.187537	-0.0262689	-0.0262689	0.401343	0.358582	0.700672	-0.0547764	0.0592535	0.144776	0.358582	0.0164923	-0.0690301	0.444104	0.230298	0.401343	0.230298
-0.0391733	0.234293	-0.0391733	0.0337511	0.124907	0.310864	-0.0391733	-0.0391733	0.1796	-0.0391733	-0.0391733	0.0920907	0.223355	0.0702133	0.106676	0.0920907	0.143138	0.34368	-0.0391733	0.0920907	0.529637	0.01552	0.398373	0.398373	-0.0391733	0.310864	-0.0391733	0.1796	0.310864	0.442128	-0.0391733	0.398373	-0.0391733	0.106676	0.1796	0.048336	-0.0391733	0.0702133	0.048336	0.0920907	0.048336	-0.0391733	0.0920907	-0.0391733	-0.0391733	-0.0391733	0.00458134	0.00458134	-0.0391733	-0.0391733
-0.0304809	0.119798	-0.116354	0.656506	0.119798	0.570633	0.313013	-0.0304809	0.377418	0.119798	0.248608	0.313013	0.313013	0.377418	0.48476	0.313013	0.313013	0.0553925	0.0553925	-0.0304809	0.141266	0.398886	0.119798	0.467585	0.377418	0.892658	0.313013	0.119798	0.656506	0.0553925	0.209965	0.74238	0.0553925	0.570633	0.313013	1	-0.00901256	0.377418	0.48476	0.248608	0.106917	0.119798	0.313013	0.0553925	0.106917	-0.00901256	0.0553925	0.0553925	-0.0476556	-0.0304809
0.00817266	0.206538	-0.102912	0.0875188	-0.0711735	0.523923	-0.110847	0.00817266	-0.0711735	0.00817266	-0.0315004	1	0.206538	-0.110847	-0.110847	-0.0711735	-0.15052	0.0557804	-0.0315004	0.0478458	0.140416	0.603269	0.285884	-0.0315004	-0.15052	0.444577	-0.124071	0.285884	-0.0315004	0.00817266	-0.190193	0.127192	-0.102912	0.193314	-0.190193	-0.110847	0.0557804	-0.0315004	0.404904	-0.13465	0.00817266	-0.0315004	-0.110847	-0.0182761	0.0875188	-0.0315004	0.206538	0.0478458	-0.0711735	-0.110847
0.226897	0.00600997	-0.214877	0.0612316	0.226897	0.558227	-0.159655	-0.104433	0.0943646	-0.0676189	0.226897	0.33734	0.0612316	0.0612316	0.226897	0.0612316	0.447783	0.315251	-0.214877	0.0612316	0.33734	0.834335	1	-0.0676189	-0.159655	0.447783	0.116453	-0.141248	0.138542	-0.0492117	0.403606	0.0796389	0.171675	-0.214877	-0.288506	0.0796389	0.116453	0.226897	-0.214877	0.403606	-0.0823447	0.447783	0.0501873	0.0612316	-0.0676189	0.374154	0.0796389	0.226897	-0.0676189	-0.0492117
-0.518293	-0.27744	-0.566464	-0.518293	-0.807317	-0.0847576	-0.839431	-0.518293	0.0115837	-0.518293	-0.710976	-0.470123	-0.132928	-0.22927	-0.855488	-0.578507	-0.807317	-0.373782	-1	-0.710976	-0.397867	-0.855488	-0.710976	-0.879573	-0.759147	-0.879573	-0.357725	-0.662805	-0.614635	-0.237298	-0.558436	-0.879573	-0.518293	-0.22927	-1	-0.759147	-0.662805	-0.337654	-0.22927	-0.566464	-0.421952	0.0236263	-0.036587	-0.518293	-0.116871	-0.397867	0.204266	-0.132928	-0.879573	-0.27744
0.232202	0.177359	0.00944546	0.146891	0.161109	0.616101	0.146891	-0.0284705	1	0.426521	0.189546	0.872034	0.729849	0.744067	0.0615799	0.236941	0.0189244	0.123193	0.0473614	0.691933	0.518603	0.691933	0.274857	0.426521	0.232202	0.236941	0.350689	0.540269	0.0615799	0.317513	-0.0176374	0.995261	0.701412	0.518603	0.236941	0.226108	0.0189244	0.232202	0.00944546	0.0852774	0.0852774	0.0615799	0.274857	-0.0663865	0.232202	0.0473614	0.104235	0.199025	-0.0284705	-0.0663865
0.0282753	-0.0232556	0.0135522	0.0135522	0.0650831	0.581864	-0.0718418	0.140171	0.422854	0.352184	0.0518323	0.263845	0.0164968	0.28593	0.0282753	0.122503	0.0871677	0.440522	0.0518323	0.0164968	0.723206	0.24176	0.617199	0.374268	0.14606	0.511193	-0.0011709	0.122503	0.175506	0.776209	-0.0188386	0.153422	-0.0232556	-0.0306171	0.469968	0.193174	-0.0895095	0.131337	-0.0541741	0.29918	-0.124845	0.116614	0.210842	0.153422	-0.0188386	-0.0365063	-0.0365063	-0.124845	0.0871677	-0.0541741
0.228595	0.483434	-0.0193565	0.311246	0.0357439	0.380121	0.173495	0.145945	0.448997	0.0632941	0.0816608	0.311246	0.139057	0.311246	0.0701816	0.0816608	0.517872	0.104619	0.0816608	0.228595	0.228595	0.118394	0.55231	0.380121	0.283695	0.265329	0.24237	0.414559	0.55231	0.0357439	-0.0675693	0.494913	0.228595	0.0632941	-0.0331315	0.0632941	0.0632941	0.678581	-0.0675693	0.366346	0.104619	0.00130617	0.127578	-0.102007	-0.0193565	-0.0101731	-0.102007	0.207932	0.173495	0.00130617
1	0.516659	0.0333177	0.045711	0.510462	0.696363	-0.0410425	0.448495	0.386529	0.293578	0.0766944	0.897755	0.510462	0.665379	0.0147276	0.452922	0.045711	0.256398	0.665379	0.448495	0.665379	0.553839	0.804805	0.553839	0.0704978	0.516659	0.367938	0.426364	0.169645	0.572429	0.107678	0.634396	0.618904	0.442299	0.219218	0.200628	0.0333177	0.219218	0.045711	0.219218	0.0147276	0.0766944	0.107678	0.0612027	-0.0317475	-0.00386242	-0.0251082	-0.0782226	0.0612027	0.138661
0.0533786	0.559711	0.0460404	0.853237	0.131652	0.376257	0.412948	0.0827312	0.425178	0.596402	0.192803	0.52302	0.474099	0.278415	0.0827312	0.180573	0.180573	0.0533786	0.180573	0.914388	0.412948	0.302876	1	0.327336	0.278415	0.464315	0.0827312	0.611078	0.0827312	0.302876	0.0827312	0.339566	0.229494	0.571941	0.611078	0.0827312	-0.0151109	0.376257	0.192803	0.327336	0.131652	0.229494	0.278415	0.278415	0.302876	0.0827312	-0.0151109	0.0827312	0.302876	0.00934965
0.0968621	0.0430327	0.175945	0.264331	0.157337	0.38063	0.222464	-0.0659552	0.808607	0.306199	-0.00780618	0.327132	0.603922	0.264331	0.0340611	0.194553	0.0968621	0.21316	0.0270833	0.715568	1	0.473668	0.82954	0.417845	0.20153	0.21316	0.0642986	0.306199	0.389933	0.243398	0.138729	0.771391	0.452734	0.401895	0.101514	0.186578	-0.0706072	0.59927	-0.0845629	0.138729	0.00847556	0.0340611	0.159663	0.0549948	0.285265	0.00847556	0.243398	0.157337	-0.0473475	0.0270833
0.171471	0.0440049	0.0440049	0.522002	-0.261914	-0.0197281	-0.210927	-0.147194	-0.108954	0.120485	0.36267	0.349923	-0.0834611	0.235204	-0.338393	-0.0834611	-0.185434	0.120485	0.330803	0.120485	0.107738	0.0440049	-0.0324747	0.196964	-0.261914	0.885281	0.171471	0.745068	-0.210927	0.0440049	-0.0834611	-0.261914	-0.0324747	-0.338393	-0.0197281	-0.338393	0.171471	-0.0834611	-0.185434	0.0440049	-0.0834611	-0.0324747	-0.147194	-0.0324747	-0.185434	-0.185434	0.171471	0.426403	-0.0324747	-0.147194
0.180757	0.266243	0.180757	1	0.367758	0.287614	0.00978403	0.100613	0.50133	0.341043	0.330358	0.202128	0.688331	0.116642	0.0738987	0.100613	0.608188	0.351729	0.447901	0.207471	0.661617	0.875333	0.479959	0.447901	0.341043	0.608188	0.308986	0.180757	0.0311556	0.180757	0.100613	0.608188	0.522702	0.287614	0.2235	0.127328	0.2609	0.447901	0.251995	0.287614	0.0204698	0.266243	0.180757	0.528045	0.528045	-0.0329591	0.50133	0.100613	0.474616	0.180757
0.44094	0.246484	0.0196193	0.311303	0.122249	0.338311	-0.0776085	0.203272	0.513861	0.392326	0.149256	0.716419	0.392326	0.343712	0.473349	0.0103595	0.149256	0.0196193	0.473349	0.392326	0.473349	0.278894	1	0.927079	-0.0776085	0.89467	0.181666	0.42705	0.0412255	0.635396	0.149256	0.635396	0.513861	0.278894	-0.110018	0.0682332	-0.01279	-0.0451992	-0.0397977	0.116847	0.270791	0.0682332	-0.01279	0.149256	0.149256	-0.01279	0.033509	-0.0776085	0.0277216	0.0682332
0.235848	0.235848	-0.244476	0.0175193	-0.0698123	0.0175193	-0.20081	0.104851	0.366846	0.541509	-0.157144	0.628841	-0.0552571	-0.273586	0.192183	-0.157144	0.366846	0.454177	-0.0916452	0.454177	0.279514	-0.157144	-0.157144	0.454177	-0.0552571	0.0902956	0.279514	0.329418	0.279514	0.0175193	-0.309974	0.0175193	0.0175193	-0.0916452	-0.0698123	0.192183	0.366846	0.345013	0.192183	0.0175193	0.366846	0.104851	0.308625	0.0175193	0.279514	-0.244476	0.308625	0.0175193	0.0902956	-0.157144
0.343141	-0.104717	0.319255	0.144093	-0.0748598	0.0445691	-0.224146	-0.0748598	-0.333622	0.0147119	-0.224146	0.0744263	-0.134574	-0.0748598	0.163998	-0.313717	0.193855	-0.110688	-0.0748598	-0.164431	-0.0947646	-0.164431	-0.0450025	-0.0748598	-0.164431	0.402856	-0.0151453	0.223712	-0.164431	-0.134574	0.0744263	0.0147119	-0.15846	-0.0151453	0.25357	0.611856	0.152055	0.671571	0.163998	-0.134574	-0.0151453	-0.0748598	-0.28386	0.263522	-0.28386	-0.0450025	-0.0748598	0.313284	-0.134574	-0.194289
-0.489788	1	-0.112285	0.831472	-0.0673442	0.359593	0.0225374	-0.166214	0.346111	0.103431	0.0674782	0.103431	0.561827	0.831472	-0.0785794	0.202301	0.0899486	-0.0448738	0.112419	-0.112285	0.292182	0.453969	0.123654	0.224771	0.211289	0.651709	0.258477	0.69665	0.494416	0.056243	-0.348224	0.74159	0.346111	0.507898	0.224771	-0.328001	0.0225374	0.427005	0.15736	-0.0313916	-0.0448738	-0.280813	-0.112285	0.0225374	-0.0583561	-0.202167	-0.179696	0.46071	-0.0583561	-0.112285
-0.35814	0.177968	-0.239005	0.0707464	-0.286659	-0.215178	-0.107956	-0.381967	0.0850426	-0.11987	-0.401028	-0.229474	-0.000734626	-0.143697	-0.286659	-0.250918	-0.215178	-0.115104	-0.215178	-0.334313	-0.39388	-0.172289	-0.000734626	-0.143697	-0.229474	0.0350059	0.0707464	-0.536842	-0.179437	-0.334313	-0.115104	-0.334313	-0.343844	-0.35814	-0.215178	-0.315251	-0.143697	0.0707464	-0.143697	-0.401028	-0.215178	-0.143697	-0.343844	0.0707464	-0.315251	-0.286659	0.0278578	-0.000734626	-0.343844	-0.401028
0.323971	0.637031	0.160635	1	0.818516	0.863887	0.396565	0.909258	0.637031	0.668791	0.68694	0.584098	0.523604	0.274063	0.682402	0.750459	0.59166	0.274063	0.668791	0.79583	0.79583	0.727774	0.759533	0.856325	0.578049	0.904721	0.780706	0.863887	0.274063	0.886572	0.124338	0.568975	0.705088	0.578049	0.59166	0.500918	0.228692	0.251377	0.319434	0.183321	0.124338	0.21508	0.160635	0.319434	0.183321	0.21508	0.228692	0.21508	0.178783	0.160635
0.495218	0.583279	0.268773	0.583279	0.325384	0.473202	0.237323	0.532958	0.683921	0.457477	0.331674	0.551829	0.60844	0.771983	0.127245	0.344255	0.363125	0.150833	0.325384	0.62731	0.339537	0.400866	0.76412	1	0.394576	0.778273	0.212162	0.511392	0.205872	0.716944	0.231032	0.669769	0.381995	0.287644	0.363125	0.155551	0.212162	0.381995	0.174421	0.394576	0.0800694	0.11781	0.0234583	0.221597	0.221597	0.11152	0.231032	0.0800694	0.150833	0.249903
-0.0229633	0.628302	0.0564593	0.542526	0.390034	1	0.318554	0.342381	0.656894	0.604475	0.00880573	0.580649	0.0850514	0.161297	0.0802861	0.93805	0.37415	-0.110328	0.532995	0.618771	0.485341	0.675956	0.923754	0.618771	0.151766	0.275666	0.612418	0.428157	0.19942	0.428157	0.19942	0.890397	0.51711	0.675956	0.175593	0.19942	0.275666	-0.0102557	0.06599	0.2709	0.0326325	0.612418	-0.0388478	0.342381	0.175593	0.33285	0.161297	0.294727	0.247074	0.00880573
0.0198189	1	0.102986	0.237637	-0.217801	0.495058	-0.188098	0.108926	-0.0791893	0.0495214	-0.128693	0.465356	0.524761	0.0198189	-0.0692885	-0.039586	0.138629	-0.134634	-0.0692885	0.0792238	0.15843	0.554463	0.613868	0.316843	-0.0692885	0.376248	1.72563e-05	0.0495214	-0.217801	0.168331	-0.128693	0.287141	0.00793791	0.118827	-0.247503	-0.00988356	0.245558	0.227736	0.316843	-0.08711	-0.039586	0.0495214	0.0792238	-0.039586	-0.039586	0.0792238	0.554463	0.168331	0.0495214	-0.0692885
0.519387	0.440339	0.329672	0.430853	0.298053	0.696455	0.298053	0.250624	0.354967	0.487768	0.39291	0.810284	0.354967	0.544683	0.487768	0.487768	0.139956	0.345481	0.298053	0.772341	0.772341	0.620569	0.544683	0.39291	0.0134793	0.772341	0.582626	0.734398	0.39291	1	0.127309	0.535197	0.83558	0.724912	0.39291	0.544683	-0.10035	0.203195	0.0893655	0.203195	0.345481	0.266433	0.0767178	0.0609082	-0.0339496	0.354967	0.165252	0.0134793	0.203195	-0.176236
-0.0966485	-0.228246	-0.111271	0.181169	-0.345222	0.754351	-0.272112	-0.00891665	-0.18438	0.0174029	0.122681	-0.345222	0.0641933	0.333238	-0.0527826	-0.111271	0.0349493	0.239657	-0.286734	-0.111271	0.166547	0.122681	0.0788152	0.298145	-0.263339	0.0349493	-0.169758	-0.0176898	0.166547	0.605207	-0.228246	0.166547	-0.228246	0.157774	-0.228246	-0.140514	-0.0527826	0.649072	0.181169	-0.140514	-0.40371	0.0875884	0.122681	0.263052	0.0524957	-0.0527826	0.403423	-0.169758	0.0349493	0.122681
0.451238	-0.136721	0.498275	0.059265	0.059265	0.255251	-0.293511	0.0200677	-0.306576	0.216054	-0.136721	0.059265	-0.215116	0.0200677	-0.0191295	-0.332708	0.0984623	-0.222955	-0.175919	-0.136721	-0.254313	-0.175919	-0.136721	0.0200677	-0.0583268	0.529633	-0.149787	0.13766	-0.215116	0.0200677	0.0984623	-0.0583268	-0.128882	-0.0975241	0.451238	0.451238	0.216054	1	0.255251	-0.00345063	0.176857	-0.136721	-0.332708	0.477369	-0.215116	-0.0975241	-0.254313	0.333646	-0.215116	-0.0975241
-0.0321147	0.408052	-0.183896	0.0893105	0.271448	0.562869	-0.129255	-0.0199722	0.307876	0.745007	-0.20211	0.453586	0.125738	0.362517	0.150023	0.198593	-0.123184	0.362517	0.052883	0.0893105	0.490014	0.271448	0.59019	0.362517	-0.15354	0.380731	-0.20211	0.307876	0.0164554	0.453586	0.052883	0.134845	-0.0472929	-0.15354	0.392874	0.307876	-0.0928274	-0.00175841	-0.0928274	0.0893105	-0.129255	0.332161	0.052883	0.180379	-0.238538	-0.129255	-0.129255	-0.129255	-0.396391	-0.238538
0.110643	0.764582	0.0374023	0.337342	-0.0201443	0.189116	0.110643	0.0583283	0.407096	0.450692	0.110643	0.476849	0.0844859	0.293746	0.398376	-0.0463019	0.0583283	0.0792544	-0.0201443	0.633794	0.0932051	0.503007	0.372219	0.319904	0.0583283	0.476849	0.0234516	0.764582	0.424534	0.189116	0.136801	1	0.602405	0.407096	0.110643	0.424534	0.0792544	0.0321708	0.0844859	0.0792544	0.00601323	0.267589	0.0583283	-0.0114251	0.215274	-0.0201443	0.0321708	0.215274	0.136801	0.136801
-0.0289739	-0.0289739	-0.0289739	0.265019	-0.17597	-0.102472	-0.249468	-0.102472	-0.322966	0.412015	-0.249468	-0.102472	-0.322966	-0.102472	-0.102472	-0.17597	0.412015	-0.146571	-0.322966	0.118022	-0.126971	-0.322966	0.0445242	-0.0289739	0.191521	-0.17597	-0.224969	0.338517	0.0445242	0.191521	0.706007	-0.17597	0.0298246	-0.322966	0.118022	0.0445242	0.265019	0.118022	0.338517	-0.0289739	-0.102472	-0.249468	-0.102472	-0.126971	-0.249468	-0.249468	0.485513	-0.0289739	-0.17597	-0.17597
0.215449	0.93965	0.0343988	0.517199	-0.0259513	0.396499	0.336149	-0.0259513	0.356266	0.155099	0.215449	0.456849	0.0343988	0.215449	-0.146651	0.275799	0.0947488	-0.0138813	0.275799	1	0.195332	0.69825	0.215449	-0.0863014	-0.0863014	0.517199	-0.126535	0.396499	0.336149	0.336149	0.0947488	0.6379	0.275799	0.114866	-0.0863014	0.215449	-0.0621613	-0.0863014	0.396499	-0.0138813	-0.0863014	-0.146651	0.396499	-0.126535	-0.0259513	0.0343988	0.215449	0.336149	0.155099	0.336149
-0.0123186	0.146477	-0.0758366	0.25234	0.067079	-0.0123186	0.186175	0.0472296	0.331737	-0.0123186	0.126627	0.384669	-0.0520173	0.0273802	-0.0520173	-0.0123186	-0.032168	-0.0123186	0.0472296	0.0869284	-0.0652503	0.0472296	-0.0718667	0.126627	-0.0520173	0.245723	-0.0387844	0.245723	-0.0520173	0.00753082	0.067079	0.067079	0.194115	-0.0652503	0.0472296	0.0472296	-0.0440776	-0.0718667	0.106778	0.0829585	-0.032168	-0.0917161	0.00753082	0.305272	0.285422	-0.0917161	-0.0123186	0.206025	-0.0520173	0.225874
-0.0337691	1	-0.0170052	0.05005	-0.0896485	0.273568	-0.0337691	0.0221103	0.05005	0.105929	0.0221103	0.580904	0.301507	0.0221103	0.05005	-0.00582936	0.301507	-0.0840605	-0.117588	0.161809	0.05005	0.105929	0.301507	0.301507	0.05005	0.441206	-0.0989617	0.329447	-0.145528	0.273568	0.05005	0.189749	-0.039357	0.0127971	-0.117588	0.161809	0.0276983	0.217688	0.161809	-0.0170052	-0.117588	-0.0337691	-0.0337691	-0.0617088	0.0221103	-0.0617088	0.105929	0.357387	0.0779898	-0.0337691
-0.219352	-0.0669334	-0.35653	0.618952	0.00927614	0.00927614	-0.0669334	0.00927614	-0.0923366	0.237905	0.237905	-0.143143	0.161695	0.00927614	0.00927614	-0.447981	0.390324	0.131211	-0.219352	0.237905	0.00927614	-0.0669334	0.618952	-0.143143	-0.0669334	-0.295562	-0.295562	-0.143143	-0.0669334	0.390324	0.618952	-0.0669334	-0.0516915	-0.0923366	0.0854857	0.390324	0.0702438	0.237905	-0.143143	0.436049	-0.143143	-0.219352	-0.0669334	0.314114	0.161695	-0.219352	0.390324	0.161695	-0.295562	0.237905
-0.0167022	0.140926	-0.0718721	0.810846	-0.0955163	0.101519	0.259147	0.180333	0.49559	-0.0955163	0.337961	0.140926	-0.0167022	0.180333	-0.0955163	0.0227049	-0.17433	0.0227049	-0.0167022	0.101519	0.180333	0.259147	0.180333	0.0227049	0.101519	0.101519	0.0752476	0.574404	0.0621119	0.101519	0.180333	-0.0561092	0.148807	-0.0298379	0.101519	-0.213737	0.243384	-0.0561092	0.140926	0.243384	-0.17433	-0.134923	0.0227049	0.49559	0.929067	0.0227049	-0.17433	0.653218	0.21974	0.534997
-0.330541	-0.209583	-0.41118	0.637125	-0.572458	0.31457	0.153292	0.072653	0.588742	-0.169264	-0.0886248	0.201675	-0.572458	0.975808	0.104909	0.395208	0.0323335	-0.378925	0.153292	-0.0886248	0.516167	-0.0886248	0.491975	0.637125	-0.572458	0.516167	0.0323335	-0.4515	-0.0886248	0.717764	-0.475691	0.153292	0.00814188	0.153292	0.233931	-0.185391	-0.282158	-0.4515	-0.475691	-0.282158	-0.0886248	-0.0886248	-0.0886248	-0.572458	-0.378925	-0.378925	-0.475691	-0.185391	-0.572458	-0.0886248
-0.0165593	0.11461	0.108051	1	-0.0493515	-0.0821438	-0.0165593	0.180194	0.475324	-0.213313	0.0490252	-0.0493515	-0.147728	-0.0165593	0.180194	-0.18052	0.0162329	-0.0755853	-0.147728	-0.0165593	-0.224243	-0.0821438	0.11461	-0.0493515	-0.147728	0.278571	0.0380944	0.0162329	0.180194	0.0162329	0.212986	0.0490252	0.0818174	-0.0493515	-0.147728	-0.0821438	-0.0755853	-0.246105	0.147402	0.212986	-0.114936	0.11461	-0.114936	0.606493	0.606493	-0.213313	0.11461	0.147402	-0.0165593	0.0818174
0.102881	0.124762	-0.076543	0.752016	0.146643	0.168524	0.190405	0.037238	0.343571	0.146643	0.124762	0.234167	-0.0721668	-0.0502858	0.059119	0.037238	-0.0284049	-0.0415334	-0.0502858	0.212286	-0.0648731	0.124762	-0.0065239	0.059119	0.0153571	0.365452	-0.0065239	0.387333	-0.0940477	-0.0284049	-0.0065239	0.124762	0.238543	-0.0940477	0.168524	0.190405	0.0109809	0.0153571	0.190405	0.133514	-0.0065239	-0.0065239	-0.0721668	0.606143	0.409214	-0.0721668	-0.0502858	0.124762	0.037238	0.146643
-0.0422868	0.0619419	0.312091	-0.00754387	-0.459201	0.478857	-0.146515	-0.146515	-0.424459	-0.250744	0.114056	-0.146515	-0.19863	0.00982757	0.0619419	-0.146515	0.00982757	-0.021441	0.374628	0.00982757	-0.285487	-0.0422868	0.00982757	0.166171	-0.146515	0.218285	-0.146515	0.374628	0.00982757	0.166171	0.218285	0.218285	0.0202504	-0.00754387	0.322514	0.739428	0.187016	0.583085	0.00982757	0.187016	0.166171	-0.407087	-0.459201	0.339885	0.218285	-0.146515	-0.302858	0.843657	0.166171	-0.0944011
0.0529634	0.757371	-0.0018238	0.770415	0.131231	0.483435	-0.181839	0.0920972	0.144276	0.287766	0.248632	0.63997	0.0920972	0.0529634	0.0138297	0.0920972	0.170365	-0.0331308	-0.142705	0.0920972	0.0920972	0.248632	0.248632	0.170365	0.209498	0.3269	0.0399189	0.444301	0.0138297	0.248632	0.0920972	0.3269	0.217325	0.0920972	0.0529634	0.0529634	-0.0644378	0.131231	0.3269	0.123404	-0.0644378	0.131231	-0.0644378	0.144276	0.3269	0.209498	-0.025304	0.0920972	0.0529634	0.0920972
0.213725	0.896543	0.0895762	0.834468	0.213725	0.213725	0.586171	0.275799	0.834468	0.151651	0.213725	0.462022	-0.0345725	0.213725	0.213725	0.0895762	-0.0345725	0.288214	0.0895762	0.834468	0.0895762	0.0275019	0.275799	0.399948	0.0275019	0.399948	-0.0759554	0.524097	-0.0345725	0.462022	0.0895762	0.0275019	0.784809	0.0895762	0.213725	0.275799	0.0399167	0.0275019	0.151651	0.337874	0.0895762	0.0895762	-0.0345725	1	0.586171	-0.158721	-0.0966468	0.524097	0.0275019	0.151651
0.44699	1	0.0967509	0.784941	0.262654	0.585243	0.493075	0.262654	0.723495	0.907832	0.0783173	0.354822	0.124401	0.400906	0.0783173	-0.013851	0.170486	0.0598836	-0.0599351	0.44699	0.170486	0.262654	0.262654	0.262654	-0.013851	0.723495	-0.0752965	0.400906	-0.013851	0.400906	0.0322332	0.815663	0.612893	0.477713	0.0783173	0.0322332	-0.0507183	-0.106019	0.400906	0.133618	0.0322332	0.0783173	0.0783173	0.354822	0.124401	-0.013851	-0.0599351	0.170486	0.21657	0.21657
0.151614	1	-0.0180635	0.434409	-0.0180635	0.151614	-0.11987	0.185549	0.162926	0.0837428	-0.051999	0.355226	0.0837428	0.151614	0.0837428	-0.289547	0.185549	-0.0723602	-0.187741	0.117678	0.208173	0.219485	0.25342	0.219485	-0.0859344	0.830323	-0.0633108	0.524904	-0.0859344	0.185549	0.0158719	0.219485	0.0905299	0.208173	0.185549	0.151614	-0.0180635	0.219485	0.219485	0.00908485	0.0158719	-0.153805	-0.153805	0.660645	0.287356	-0.187741	0.185549	0.490968	0.0158719	0.0837428
0.186449	0.186449	-0.057616	0.593225	0.128338	0.418892	0.186449	0.418892	0.128338	0.709446	0.0121169	0.0121169	-0.0459938	-0.0459938	-0.278437	-0.104105	-0.0459938	-0.0111274	-0.278437	0.128338	-0.259067	-0.162215	0.0121169	0.186449	0.0121169	0.883778	0.0508574	0.360782	-0.0459938	0.128338	-0.104105	0.0702277	-0.057616	-0.259067	0.0121169	-0.104105	0.0818498	-0.0459938	0.302671	0.360782	-0.104105	-0.104105	-0.278437	0.283301	0.302671	-0.220326	-0.0459938	0.186449	-0.104105	-0.0459938
0.00195606	0.338796	0.00195606	1	0.114236	0.413649	0.0393827	0.0393827	0.700587	0.189089	0.0393827	0.376223	0.00195606	0.189089	0.189089	-0.222604	0.114236	0.121721	-0.0728972	0.713062	-0.0978483	0.0393827	0.114236	0.263943	0.189089	0.675636	0.00195606	0.750489	0.151663	0.600782	-0.0728972	0.151663	0.271428	0.55088	0.189089	0.114236	0.0318974	0.263943	0.226516	0.241487	-0.0728972	0.00195606	-0.110324	0.401174	0.525929	-0.147751	0.0393827	0.600782	0.0393827	0.151663
[truncated: 3,066 more columns]

## Sheet: Figure 3b
	AM					PR					TP
	familiar		unfamiliar			familiar		unfamiliar			familiar		unfamiliar
t	mean	SEM	mean	SEM		mean	SEM	mean	SEM		mean	SEM	mean	SEM
4.5	0.0310777	0.0036482	0.0312839	0.00831579		0.0173996	0.00446362	0.0154186	0.0126034		0.00572572	0.00525328	0.0222376	0.00682126
14.5	0.011172	0.00201838	0.01206	0.0047312		0.00578137	0.00251737	0.0015176	0.0100135		-0.00112772	0.00304482	0.00893267	0.00480491
24.5	-0.00379569	0.0007747	-0.00685073	0.00425743		-0.00271603	0.00125518	-0.000995348	0.00548673		-0.00230536	0.00174588	-0.00200809	0.00389438
34.5	-0.0123735	0.00201596	-0.0192936	0.00481773		-0.00701771	0.00232898	0.000262384	0.0100264		0.0011328	0.00317199	-0.00746153	0.00428214
44.5	-0.0180426	0.00314753	-0.0281084	0.00647236		-0.00868112	0.00468082	-0.0100393	0.0127109		0.00850193	0.00557837	-0.00467491	0.00703214
54.5	-0.0209556	0.00406175	-0.0337238	0.00939176		-0.0103114	0.00699986	-0.0163763	0.0164572		0.0179857	0.00777259	0.00253529	0.00981319
64.5	-0.0162188	0.00561608	-0.022698	0.0117027		-0.0122431	0.00876792	-0.0161736	0.0180267		0.0268583	0.0095017	0.0181088	0.012182
74.5	0.004523	0.00911509	0.0078388	0.0140916		-0.0103696	0.00999599	-0.0285555	0.0180556		0.0429109	0.0110161	0.0431953	0.0136831
84.5	0.050035	0.0140825	0.0566958	0.0178952		0.00327549	0.0113213	-0.0211274	0.0195224		0.0734722	0.0124822	0.0761237	0.0145254
94.5	0.117413	0.0183713	0.126247	0.021969		0.044568	0.014444	0.0440336	0.0248031		0.125258	0.0146235	0.136673	0.0159321
104.5	0.187353	0.0216803	0.214806	0.0261888		0.11098	0.0211708	0.144647	0.0309618		0.194141	0.017277	0.229338	0.0193443
114.5	0.238198	0.0234575	0.295319	0.0289896		0.162868	0.0291717	0.215254	0.0371898		0.249687	0.0194653	0.321687	0.0230938
124.5	0.262729	0.0237807	0.332691	0.0309038		0.16899	0.034118	0.245646	0.041839		0.259418	0.0207131	0.376231	0.0254548
134.5	0.267717	0.0241694	0.334179	0.0325125		0.145525	0.036265	0.267689	0.0453049		0.222753	0.0216356	0.385573	0.0262692
144.5	0.260752	0.0248085	0.323947	0.0331178		0.119775	0.0369228	0.286262	0.0466541		0.164045	0.0223236	0.365567	0.0268963
154.5	0.245722	0.0247074	0.310116	0.0320469		0.104773	0.0367587	0.294967	0.045205		0.112525	0.0229305	0.33112	0.0276865
164.5	0.226123	0.0233017	0.295826	0.030021		0.099338	0.0366686	0.279746	0.0423067		0.0824397	0.0232107	0.296353	0.0273663
174.5	0.207996	0.0210105	0.28658	0.0285521		0.0948809	0.0365419	0.249847	0.0412843		0.075534	0.0224277	0.266442	0.0259758
184.5	0.194818	0.0186256	0.2752	0.0274125		0.0889583	0.035782	0.226411	0.0420816		0.082738	0.020817	0.242057	0.0239371
194.5	0.185564	0.0165829	0.268281	0.0259093		0.0865957	0.0343894	0.218147	0.0421624		0.0925568	0.0190547	0.22578	0.0214958
204.5	0.180137	0.0151774	0.265701	0.0242618		0.0874943	0.03248	0.230831	0.0400754		0.101769	0.0174932	0.219153	0.0203327
214.5	0.180833	0.014528	0.257817	0.0234417		0.0902328	0.030034	0.237964	0.0364451		0.110239	0.0163952	0.220995	0.0203759
224.5	0.186315	0.0144282	0.253426	0.0237301		0.0940928	0.0275827	0.225468	0.0318755		0.11783	0.0158426	0.228272	0.0201182
234.5	0.19311	0.0145191	0.258828	0.023829		0.0980086	0.0252731	0.223129	0.0307924		0.12201	0.0153553	0.237995	0.0190958
244.5	0.1988	0.0145427	0.272437	0.0224397		0.101364	0.0226852	0.234609	0.0325537		0.123518	0.0145223	0.244427	0.0185542
254.5	0.199505	0.0144714	0.295695	0.0218695		0.102881	0.0205451	0.249802	0.0311852		0.118173	0.0134279	0.243706	0.0184453
264.5	0.193294	0.0141712	0.302843	0.0223703		0.10116	0.0185747	0.270881	0.0300949		0.10101	0.012308	0.240494	0.0182576
274.5	0.179306	0.0132394	0.27846	0.0230525		0.0946232	0.0165989	0.28455	0.0331383		0.0793697	0.0114693	0.233584	0.0177207
284.5	0.157846	0.011838	0.243458	0.0229088		0.0844412	0.0147348	0.275084	0.0340616		0.0580162	0.0106694	0.227616	0.0178225
294.5	0.131311	0.010389	0.210966	0.0218817		0.0726942	0.0127474	0.245138	0.0321805		0.0384577	0.00990439	0.222506	0.0178964
304.5	0.10344	0.00885392	0.182276	0.0203751		0.0611444	0.0108067	0.21044	0.0320913		0.0206469	0.00907957	0.208847	0.0176343
314.5	0.0752623	0.00718752	0.157827	0.0192616		0.0480155	0.00872676	0.185181	0.0333703		0.00163022	0.00797041	0.192302	0.0174106
324.5	0.049566	0.00553409	0.140145	0.0188869		0.0333927	0.00670525	0.175676	0.0342693		-0.0138935	0.00671912	0.16973	0.0175283
334.5	0.0283172	0.00394942	0.130499	0.0179656		0.0193505	0.00500064	0.168637	0.0349876		-0.0204763	0.0053356	0.147703	0.0171696
344.5	0.00998328	0.00253506	0.117955	0.0171318		0.00545905	0.00345123	0.151633	0.0354126		-0.0218362	0.0038809	0.129408	0.0159023
354.5	-0.00537311	0.00157829	0.103999	0.0171704		-0.0055981	0.00178367	0.155229	0.035206		-0.0186809	0.00411949	0.115141	0.015117
364.5	-0.0152958	0.00189592	0.0931283	0.016762		-0.0114303	0.0026728	0.156636	0.0336333		-0.0102093	0.00588673	0.1143	0.0147399
374.5	-0.0197397	0.00316623	0.0852541	0.0154701		-0.0133579	0.00464793	0.137079	0.0315908		0.00254019	0.00793241	0.119325	0.0146157
384.5	-0.0209972	0.00436388	0.0759132	0.0143666		-0.0146495	0.00648841	0.114989	0.0299524		0.0138544	0.00979065	0.117887	0.0157216
394.5	-0.0173722	0.00570079	0.0645843	0.0149235		-0.016708	0.00807914	0.108055	0.0298921		0.0281076	0.0112033	0.119228	0.0170409

## Sheet: Figure 3c
	AM					PR					TP
	accuracy		shuffle			accuracy		shuffle			accuracy		shuffle
t	mean	SEM	mean	SEM		mean	SEM	mean	SEM		mean	SEM	mean	SEM
4.5	0.561111	0.0136083	0.470833	0.025311		0.493056	0.0203124	0.483333	0.020787		0.502778	0.0140118	0.508333	0.0228874
14.5	0.4625	0.0300783	0.519444	0.0145226		0.451389	0.0242559	0.472222	0.014493		0.497222	0.0200522	0.495833	0.0300783
24.5	0.506944	0.0332077	0.526389	0.0241851		0.445833	0.0295318	0.490278	0.022111		0.518056	0.0237017	0.515278	0.0226284
34.5	0.476389	0.0187543	0.570833	0.0214617		0.434722	0.0163092	0.515278	0.0323047		0.504167	0.0178166	0.519444	0.0245152
44.5	0.504167	0.0234289	0.541667	0.0268359		0.477778	0.0170983	0.502778	0.0336915		0.466667	0.0237153	0.540278	0.0275025
54.5	0.490278	0.0149373	0.480556	0.023351		0.472222	0.0159033	0.516667	0.0231296		0.5375	0.0135846	0.540278	0.0268718
64.5	0.413889	0.0175438	0.529167	0.0203335		0.497222	0.0198373	0.502778	0.0235884		0.488889	0.0128967	0.502778	0.0179066
74.5	0.413889	0.0217937	0.502778	0.0232221		0.5125	0.0191389	0.501389	0.0151368		0.468056	0.0197561	0.470833	0.0197994
84.5	0.5	0.0203914	0.454167	0.0248495		0.479167	0.0171046	0.508333	0.0211347		0.427778	0.0192895	0.469444	0.0268997
94.5	0.577778	0.0236247	0.434722	0.0153617		0.547222	0.0132895	0.480556	0.0248624		0.502778	0.0215961	0.491667	0.0222222
104.5	0.634722	0.0229669	0.4625	0.0271574		0.633333	0.023351	0.477778	0.0180734		0.506944	0.0196691	0.4625	0.0271574
114.5	0.759722	0.00718712	0.481944	0.0272362		0.729167	0.0152497	0.477778	0.0213365		0.572222	0.0235884	0.520833	0.0234471
124.5	0.840278	0.0119387	0.498611	0.0201216		0.756944	0.0153896	0.469444	0.019066		0.577778	0.0227936	0.497222	0.0295572
134.5	0.869444	0.00723171	0.491667	0.0240741		0.781944	0.0105673	0.498611	0.013168		0.640278	0.0231898	0.483333	0.0320616
144.5	0.845833	0.0133298	0.55	0.0224143		0.829167	0.00949921	0.443056	0.0223425		0.655556	0.0175438	0.522222	0.020725
154.5	0.876389	0.0141109	0.511111	0.0141639		0.859722	0.018221	0.491667	0.0296586		0.677778	0.0203704	0.483333	0.0191781
164.5	0.865278	0.00903668	0.558333	0.0262545		0.898611	0.00994024	0.497222	0.0267399		0.620833	0.0201854	0.511111	0.0285239
174.5	0.891667	0.0111111	0.543056	0.0352248		0.881944	0.0152497	0.488889	0.0169219		0.693056	0.0263075	0.513889	0.0240563
184.5	0.905556	0.0109165	0.515278	0.0246242		0.859722	0.0148509	0.527778	0.0194224		0.7125	0.0195379	0.511111	0.0233142
194.5	0.911111	0.0119297	0.504167	0.0288415		0.881944	0.0173534	0.516667	0.0237694		0.713889	0.0198805	0.491667	0.0208282
204.5	0.944444	0.0117121	0.533333	0.029295		0.8625	0.0144115	0.502778	0.0272166		0.675	0.0238055	0.501389	0.0287224
214.5	0.911111	0.0121081	0.511111	0.0172977		0.8875	0.0141109	0.480556	0.0310012		0.726389	0.0201854	0.490278	0.0215216
224.5	0.893056	0.0132653	0.491667	0.019988		0.894444	0.0131273	0.505556	0.0271693		0.769444	0.0149588	0.490278	0.0212207
234.5	0.873611	0.00813815	0.495833	0.0227795		0.913889	0.0105165	0.518056	0.0257808		0.740278	0.0190941	0.525	0.0172977
244.5	0.841667	0.0163289	0.479167	0.0131354		0.886111	0.00944263	0.538889	0.0219895		0.781944	0.0185243	0.515278	0.0168775
254.5	0.876389	0.0125	0.4625	0.00972222		0.891667	0.013858	0.541667	0.02441		0.819444	0.0154937	0.531944	0.0263564
264.5	0.894444	0.0131273	0.509722	0.0311977		0.926389	0.0120815	0.504167	0.0286177		0.7875	0.01591	0.5	0.0195324
274.5	0.915278	0.0133298	0.508333	0.0203071		0.927778	0.00944263	0.490278	0.0355036		0.788889	0.0164074	0.479167	0.0316885
284.5	0.904167	0.0102377	0.530556	0.0175438		0.895833	0.0139274	0.484722	0.017004		0.791667	0.0153547	0.502778	0.0143145
294.5	0.9125	0.0153617	0.529167	0.0148509		0.888889	0.0154937	0.495833	0.0216209		0.797222	0.0197724	0.501389	0.0220528
304.5	0.902778	0.0118937	0.515278	0.0237379		0.890278	0.0104449	0.466667	0.0237153		0.804167	0.0213616	0.480556	0.0165893
314.5	0.880556	0.0168457	0.470833	0.0214617		0.879167	0.01405	0.466667	0.0264497		0.834722	0.0136476	0.4875	0.032371
324.5	0.898611	0.0160442	0.501389	0.019472		0.881944	0.00884489	0.493056	0.0205224		0.825	0.018309	0.473611	0.0346728
334.5	0.895833	0.0188909	0.505556	0.0221256		0.873611	0.0227229	0.486111	0.0234243		0.809722	0.022111	0.4625	0.0203967
344.5	0.851389	0.0170795	0.488889	0.0281457		0.905556	0.0182621	0.495833	0.0229669		0.791667	0.0166924	0.494444	0.0284788
354.5	0.879167	0.0107682	0.486111	0.0163026		0.873611	0.0128384	0.513889	0.0251879		0.755556	0.00661243	0.475	0.0233142
364.5	0.884722	0.00972222	0.458333	0.0180496		0.806944	0.0126703	0.493056	0.0230786		0.773611	0.0155006	0.470833	0.0162301
374.5	0.8625	0.00958903	0.4625	0.0169535		0.816667	0.0127294	0.490278	0.0228734		0.7625	0.0218575	0.497222	0.0199451
384.5	0.879167	0.0119027	0.473611	0.0123273		0.844444	0.0135451	0.493056	0.0308661		0.795833	0.0247631	0.444444	0.0282369
394.5	0.886111	0.0157407	0.440278	0.0152216		0.881944	0.0164661	0.469444	0.0195105		0.830556	0.0215961	0.504167	0.0240607

## Sheet: Figure 3d
	AM					PR					TP
	familiar		unfamiliar			familiar		unfamiliar			familiar	unfamiliar
t	mean	SEM	mean	SEM		mean	SEM	mean	SEM		mean	mean
-95.5	13.5409	0.0330094	14.0332	0.455155		8.58345	0.0500479	8.6259	0.226071		7.98877	8.2065
-85.5	14.2793	0.0501441	14.7449	0.284919		9.07315	0.025603	8.97848	0.419011		7.96268	7.56859
-75.5	12.897	0.028035	14.6125	0.403876		8.53441	0.0370561	8.28447	0.216204		7.86263	7.94572
-65.5	14.2007	0.0355931	13.4382	0.359285		8.99198	0.0120572	8.93727	0.341325		8.68737	8.53129
-55.5	13.8273	0.0328927	14.7647	0.284514		9.56572	0.0186505	8.30259	0.265719		8.68074	8.78104
-45.5	13.5632	0.0390019	13.5664	0.338863		8.79296	0.030196	8.07995	0.183512		8.34213	8.98461
-35.5	13.1671	0.0381785	13.6272	0.433458		7.84089	0.0188603	7.70776	0.301278		7.89863	8.07041
-25.5	12.8303	0.0351363	12.6235	0.331694		8.15089	0.0208883	7.47352	0.168884		7.45605	7.8632
-15.5	12.0692	0.0374555	11.5075	0.338972		7.80635	0.0184139	8.20583	0.299833		8.21454	7.29062
-5.5	11.6368	0.0201907	11.5255	0.298697		7.90886	0.0320225	8.05834	0.305522		9.11353	7.56642
4.5	11.131	0.0228306	10.958	0.206665		6.7289	0.0268601	7.75766	0.232645		8.75214	7.35012
14.5	9.44783	0.0303224	11.2129	0.293533		6.4608	0.0228598	7.49661	0.158463		9.7315	7.28897
24.5	9.11056	0.0142442	10.4834	0.320283		5.79335	0.0260529	7.54561	0.342141		9.51476	7.3735
34.5	8.70522	0.0229554	10.3618	0.409316		6.33709	0.0244647	7.71008	0.288192		9.1152	8.72844
44.5	8.8217	0.0209067	9.89373	0.455999		7.94374	0.0250071	7.72002	0.262707		8.41251	8.6947
54.5	9.448	0.0560012	9.83341	0.326961		8.14868	0.0401411	8.18432	0.33868		8.41115	8.02821
64.5	7.55001	0.0332311	9.6393	0.225143		8.45423	0.0242147	7.38892	0.297698		8.81267	8.70703
74.5	8.00927	0.0285244	10.753	0.323276		8.65259	0.0224415	7.6061	0.266979		8.68096	8.14918
84.5	10.1733	0.0295766	11.8423	0.391365		10.6434	0.0236866	8.12186	0.27447		8.61303	9.00403
94.5	16.3618	0.074526	13.2929	0.234387		15.7098	0.0381138	9.69122	0.230242		11.5195	8.60489
104.5	23.4154	0.0688894	14.3677	0.288679		22.2898	0.0771304	9.97804	0.404852		14.9684	10.5235
114.5	33.1152	0.0638747	16.1521	0.529294		32.9067	0.0551447	10.2136	0.365676		20.8319	10.8178
124.5	41.5522	0.0344467	16.2067	0.43961		44.7508	0.0524754	11.1868	0.390621		28.5561	10.0933
134.5	52.0358	0.0571746	17.6471	0.50241		54.3872	0.0406147	12.81	0.643381		34.3209	9.64321
144.5	60.0625	0.0329554	18.9027	0.765979		59.9833	0.0407591	12.3216	0.628542		37.4509	8.57011
154.5	67.1656	0.0595189	18.2239	0.540353		64.3451	0.0783892	13.4315	0.919553		36.807	8.59485
164.5	71.2431	0.0696902	18.7039	0.308214		63.1322	0.0328409	13.8692	0.558363		33.9509	8.5242
174.5	68.5825	0.0566046	20.0844	0.598203		59.8554	0.0609099	14.0041	0.750639		29.1589	8.7964
184.5	62.6908	0.0419911	20.0116	0.418752		54.278	0.0405865	13.9309	0.871164		24.7653	8.23458
194.5	57.2755	0.0573196	20.8739	0.411571		51.7626	0.032576	15.7166	0.45556		22.385	8.59094
204.5	51.9973	0.0537526	23.7581	0.673686		46.9794	0.0606239	16.2687	0.88508		22.0519	8.43268
214.5	47.9453	0.0482095	23.5407	0.660953		47.403	0.0574916	14.5741	0.646851		21.7518	7.61016
224.5	46.45	0.0590206	24.1619	0.669687		46.939	0.059396	13.9438	0.965581		23.8223	7.75103
234.5	46.1885	0.0467351	24.6368	0.77209		47.7982	0.0630548	14.2468	0.493843		25.4323	7.87004
244.5	44.8356	0.0424553	23.3248	0.711606		47.1332	0.0570596	13.5972	0.509851		26.477	7.94011
254.5	45.7662	0.0370381	21.4574	1.03481		47.3593	0.0680562	13.9513	0.632823		26.9348	9.21986
264.5	45.0872	0.0737378	19.4863	0.805941		46.4646	0.0337521	13.2195	0.755763		26.8997	9.05357
274.5	44.9589	0.0636105	18.4369	0.507863		46.573	0.0608311	14.1542	0.593951		27.5127	8.29465
284.5	44.6895	0.0550714	17.6926	0.661432		45.0753	0.0458902	13.9109	0.69021		29.504	8.69754
294.5	43.7018	0.0327025	17.766	0.327746		44.4221	0.0760272	12.7796	0.9671		31.2064	7.97912
304.5	41.5847	0.0702314	18.3084	0.486001		44.6392	0.0529933	14.0245	0.329307		32.2574	8.5311
314.5	40.1169	0.0581642	16.6304	0.571462		43.3327	0.042724	13.9503	0.643097		32.516	8.51242
324.5	39.2883	0.0392677	17.0167	0.649307		42.7102	0.0413561	15.4674	0.698878		31.7134	7.80197
334.5	36.7302	0.0121187	16.6175	0.476279		43.938	0.0576215	13.8901	0.674112		30.8712	8.37791
344.5	35.9949	0.0346639	15.0631	0.50653		44.9667	0.0523063	13.8047	0.796603		29.836	8.20534
354.5	35.3221	0.0300759	14.707	0.488245		45.1004	0.0319861	13.5396	0.603838		29.3362	8.62379
364.5	34.0255	0.0434283	13.0959	0.395636		45.2687	0.0494156	13.5726	0.4448		29.4323	10.0812
374.5	31.7213	0.0520285	12.9757	0.501734		44.9812	0.0472035	12.8399	0.61478		28.9778	10.8306
384.5	29.7353	0.0264869	12.1097	0.463153		45.1503	0.0461293	12.8212	0.203241		28.583	10.5389
394.5	28.504	0.0326378	12.2107	0.384762		44.6014	0.0440384	11.6335	0.417328		27.5316	9.1179
404.5	26.3139	0.0286264	11.4352	0.452102		43.829	0.0317493	10.8009	0.555982		26.0169	8.84654
414.5	23.3433	0.0428251	12.2863	0.394777		45.5895	0.0332367	12.1326	0.481099		24.0862	8.1793
424.5	23.2799	0.0426142	15.1368	0.779688		44.5879	0.0581265	11.2187	0.377273		22.2101	8.58046
434.5	25.7856	0.0271416	16.7338	0.638381		42.4623	0.040859	13.4888	0.480915		20.1173	9.5708
444.5	27.1699	0.0413659	17.0979	0.337642		40.7772	0.0425316	13.7044	0.829358		18.4878	9.88213
454.5	28.4082	0.0352622	17.3639	0.536207		39.8008	0.0468445	14.1019	0.415776		17.1618	10.4514
464.5	27.0114	0.0474851	16.3371	0.299137		36.4614	0.0328009	13.2055	0.441017		16.616	10.3674
474.5	25.1154	0.0402163	15.634	0.48839		31.0106	0.0305413	12.7364	0.574946		15.9083	10.1165
484.5	25.4497	0.0313566	14.6657	0.372022		26.6892	0.0408318	9.8317	0.447282		15.4204	9.4056
494.5	26.4421	0.0580928	14.9818	0.457605		25.2519	0.0264362	10.1618	0.317353		14.9458	9.52042

## Sheet: Figure 3e
AM							PR							TP
0-100 ms		100-200 ms		200-300 ms			0-100 ms		100-200 ms		200-300 ms			0-100 ms		100-200 ms		200-300 ms
value	significant	value	significant	value	significant		value	significant	value	significant	value	significant		value	significant	value	significant	value	significant
-0.189667	0	4.39976	1	4.2832	1		-0.054754	0	0.0267249	0	1.59065	1		-0.0522415	0	0.0183153	0	-0.113682	0
-0.888833	0	4.50667	1	5.35828	1		-0.212032	0	1.32319	1	3.76932	1		-0.127512	0	-0.0789298	0	-0.0428069	0
-0.0434947	0	12.6117	1	6.33085	1		-0.741246	0	1.566	1	1.5438	1		0.12086	0	0.813341	0	3.26545	1
0.0997011	0	6.36759	1	10.054	1		-0.202389	0	2.03507	1	4.99079	1		-0.139474	0	3.76548	1	1.25025	1
-0.251148	0	7.77676	1	16.1382	1		-0.274829	0	0.33144	0	3.98192	1		0.182803	0	0.723172	0	0.101269	0
-0.0204074	0	11.4182	1	7.74863	1		0.230336	0	1.59178	1	2.99616	1		0.252589	0	3.72866	1	3.65662	1
-0.420743	0	-2.97454	1	1.71763	0		-0.20995	0	-0.107976	0	-0.396735	1		-0.0161619	0	0.237524	0	0.520251	1
0.337815	0	1.38918	1	1.45048	1		0.0026746	0	2.30174	1	4.84175	1		-0.202156	0	1.54359	0	1.22473	0
-0.13569	0	-4.67631	1	0.911923	0		0.392453	0	2.37721	1	2.89431	1		0.280701	0	1.36836	0	1.42279	0
0.153008	0	-0.335611	0	2.58013	1		-0.147367	0	3.59452	1	1.07967	1		-0.104389	0	-0.0816062	0	-0.130364	0
0.321984	0	-2.27088	1	-1.05585	0		0.0760926	0	0.684249	0	-1.10962	0		0.0231333	0	0.230505	0	0.335844	1
-0.292259	0	-0.265019	0	-0.235926	0		2.3073	0	2.99077	1	5.94283	1		0.714952	0	0.251568	0	-0.581273	0
0.662259	0	3.48172	1	2.94787	1		0.469749	0	7.5628	1	0.944505	0		0.0294919	0	3.56738	1	1.61158	1
-0.132833	0	-1.25472	1	0.638981	1		0.358122	0	0.831767	0	4.4454	1		0.225514	0	0.847997	0	-1.70795	0
0.171336	0	11.2997	1	17.5463	1		-0.828384	0	2.40996	1	6.74794	1		0.0391943	0	0.478934	0	2.11464	1
-0.219862	0	3.50338	1	3.66364	1		-1.11477	0	11.0661	1	4.30567	1		-0.145459	0	2.25745	1	3.38057	1
-0.336574	0	5.78887	1	10.8958	1		0.463503	0	8.78873	1	5.67658	1		0.133124	0	2.45289	1	0.423521	0
-0.832833	0	6.16622	1	3.49141	1		-0.326706	0	0.800259	0	-0.435164	0		-0.218385	0	1.01566	0	4.50609	1
-0.492056	0	31.4672	1	13.7657	1		-0.731392	0	-0.77357	0	-1.60463	0		0.100322	0	0.721202	0	-0.18218	0
-0.430926	0	3.24593	1	-0.282222	0		0.573604	0	3.30038	1	1.12254	0		0.0290284	0	0.681069	1	0.0933318	0
0.205648	0	0.923722	0	0.189352	0		-0.297188	0	1.42788	0	4.3594	1		-0.0190074	0	0.10811	0	0.125766	0
0.225093	0	1.8072	0	5.10944	1		-0.0393889	0	-2.12843	1	-1.83932	1		-0.369182	0	2.79631	1	3.27607	1
0.101185	0	2.72087	0	3.27033	0		0.651583	0	-1.27101	0	0.409385	0		0.0876819	0	0.45328	0	0.663415	0
-0.0107407	0	0.332407	0	4.42444	1		-0.138786	0	-2.18499	0	-3.88646	1		0.00484878	0	0.654504	1	0.512185	1
-0.563148	0	0.0698148	0	-0.136481	0		0.761425	0	0.0765688	0	5.77249	1		-0.116623	0	1.74049	1	3.02365	1
-0.137926	0	8.19206	1	5.11748	1		0.265851	0	-1.17782	0	-2.85026	1		0.0828728	0	0.604082	0	1.22725	1
1.0243	0	1.36976	0	3.06243	1		-0.176396	0	2.3751	1	1.17046	0		-0.105224	0	1.48086	1	3.47557	1
0.157222	0	-0.923444	1	-3.27728	1		0.816757	0	-0.947238	0	-1.42686	0		-0.193823	0	0.319142	0	0.417478	0
0.0173519	0	3.73193	1	4.73839	1		0.0678333	0	0.190222	1	0.393444	1		-0.52207	0	2.23432	1	1.89364	1
-0.200296	0	0.0704259	0	1.34046	1		0.219278	0	0.334074	0	0.110053	0		-0.0337742	0	1.25537	1	1.10315	1
-0.479944	0	0.927963	0	2.2487	1		0.0278862	0	0.285722	1	0.153722	0		-0.119677	0	0.308941	0	0.418465	1
-0.0212037	0	5.10578	1	5.80983	1		-0.473106	0	0.86969	0	5.67306	1		-0.161934	0	0.684793	1	0.861631	1
-1.20948	1	-3.58159	1	-4.47657	1		-0.00450265	0	-1.88209	0	3.25924	1		0.0227625	0	0.131942	0	0.31758	0
1.00761	0	-2.15315	0	-3.29265	0		-0.559508	0	3.17606	1	-0.16545	0		-0.173611	0	0.825818	0	1.40099	1
1.64728	1	2.36993	1	3.03431	1		0.624	0	39.1365	1	29.8251	1		0.0131827	0	-0.0849847	0	0.158967	0
-0.0587963	0	1.06341	0	0.491722	0		0.980524	0	5.79808	1	9.45971	1		0.484414	0	0.294203	0	0.553624	0
-0.0697593	0	2.30337	0	0.707796	0		-0.482389	0	-1.43587	0	6.73335	1		0.0476612	0	0.598446	0	0.764564	0
0.87263	0	1.38856	0	0.590685	0		-0.978907	0	8.16376	1	4.30778	1		-0.0443683	0	0.0101243	0	0.187042	1
-0.224741	0	0.919722	0	-0.0751111	0		-1.8989	0	17.0326	1	19.6661	1		-0.0599497	0	0.0539427	0	0.260405	0
-0.35113	0	6.01222	1	6.51726	1		-0.330201	0	-1.00905	0	-4.81065	1		-0.0168923	0	0.202576	0	0.624748	1
0.102593	0	-1.91476	1	-0.786407	0		0.316593	0	12.8964	1	10.4359	1		0.268431	0	-0.01864	0	0.591639	1
-0.129296	0	1.32154	0	2.06306	1		0.0411759	0	2.21522	1	0.793377	0		0.0205254	0	1.81838	1	1.41901	1
0.662111	0	-2.35583	1	-0.130611	0		-0.456111	0	-0.606218	0	-0.284831	0		-0.0348561	0	0.869167	1	1.51643	1
-1.04213	0	4.41617	1	0.00940741	0		-0.0573333	0	-0.0233333	0	0.840222	1		0.356245	0	2.5385	1	1.07595	0
0.569296	0	-17.0721	1	-14.4226	1		-0.0492778	0	1.97417	1	1.09379	1		-0.0463613	0	1.64125	1	0.793949	1
0.786704	0	0.345648	0	4.17769	1		0.0752831	0	0.990714	1	1.54993	1		0.278253	0	-0.0145434	0	0.130109	0
-0.203407	0	0.673833	0	1.22965	0		-0.517566	0	0.656267	0	1.99338	1		-0.0861111	0	0.336259	0	0.26623	0
1.81881	1	-3.51696	0	1.28619	0		0.914817	0	-0.707648	0	5.59732	1		0.0744488	0	1.81045	1	1.34575	1
-0.541611	0	1.72496	1	1.62956	0		-0.0381257	0	0.763255	0	4.32536	1		0.310756	0	5.80257	1	3.81739	1
-0.183204	0	1.37561	0	0.101278	0		-0.22713	0	1.72051	1	0.423889	0		0.231183	0	1.79315	1	1.35479	1
0.400204	0	-0.405241	0	-0.409759	0		0.97762	0	3.53563	1	-2.16177	1		0.0339294	0	4.57534	1	4.69553	1
-0.0924815	0	1.56765	1	3.08181	1		0.348788	0	9.51602	1	16.1426	1		0.0507595	0	3.06269	1	0.268305	0
0.642716	0	3.79711	1	6.01721	1		-0.382804	0	3.42689	1	-5.71297	1		0.309678	0	-0.334967	0	0.0786387	0
-0.0982963	0	-0.354759	0	1.69135	1		-0.290463	0	-1.2258	0	0.253444	0		0.0296593	0	2.64255	1	2.14316	1
0.536148	0	1.23933	1	1.5153	1		0.0676111	0	0.616852	1	0.765421	0		-0.00166807	0	2.74228	1	2.01329	1
0.284648	1	0.223519	0	1.10594	1		0.0485556	0	0.4345	1	0.514074	1		-0.0107379	0	0.0143044	0	-0.0153061	0
0.396889	0	2.09589	0	2.13107	0		0.235259	0	0.0281111	0	-0.303056	0		-0.11156	0	-0.089918	0	-0.10879	0
-0.00272222	0	0.16587	0	0.206667	0		0.158646	0	12.4697	1	5.43385	1		0.259859	0	1.02698	1	-0.715426	0
-0.0963977	0	0.315194	0	0.222295	0		-0.400209	0	-0.693447	0	1.90011	1		0.216734	0	0.56094	0	0.966031	1
-0.0231085	0	3.51124	1	4.64	1		0.484098	0	2.4133	1	1.67328	1		-0.19347	0	0.354454	0	0.114402	0
-0.113889	0	0.606905	1	0.834405	1		-0.350796	0	1.06144	1	0.585981	0		0.0747451	0	5.0557	1	2.50896	1
-0.11483	0	0.494094	1	0.913384	1		-0.490312	0	2.01076	1	3.58551	1		-0.118294	0	2.34261	1	3.7397	1
-0.128267	0	1.21325	1	2.42562	1		0.589743	0	-0.616106	0	-1.52321	1		0.163844	0	0.803666	0	0.694956	0
-0.0907963	0	1.47519	1	1.23337	1		-0.316111	0	3.51722	1	2.205	1		0.0282688	0	1.04604	1	0.590028	0
0.466437	0	3.02509	1	2.06577	1		0.204444	0	1.02472	0	1.19444	0		-0.174396	0	1.74187	1	2.09999	1
0.375865	0	-0.34428	0	-0.160505	0		-0.0908333	0	1.02167	1	1.79389	1		0.209286	0	1.22781	1	1.52685	1
0.0105026	0	0.148423	0	-1.53576	0		-0.166019	0	-0.0961667	0	0.208463	1		0.786084	0	2.41762	1	2.24518	1
0.0182222	0	0.0892143	0	0.740365	1		-0.0941667	0	0.498519	0	-0.537037	0		-0.366134	0	0.0068953	0	1.03768	0
-0.0667937	0	0.159476	0	1.72374	1		0.00277778	0	-0.0916667	0	-0.342222	0		0.937123	0	6.68278	1	1.7516	0
-0.454095	0	1.85558	1	2.82875	1		1.02746	1	5.64837	1	3.54498	1		0.12651	0	0.358772	0	0.511221	0
-0.338127	0	0.175177	0	0.902765	0		0.15781	0	6.97709	1	4.82498	1		0.128698	0	3.66482	1	5.33343	1
-0.343265	0	0.231278	0	0.0943095	0		-0.00796825	0	1.26526	1	0.593886	0		0.0182526	0	1.69027	1	3.54378	1
0.409944	1	0.487016	1	0.300331	0									-0.103093	0	0.46432	0	0.0230185	0
-0.0167778	0	-0.0759127	0	-0.0690556	0									0.0655884	0	1.07697	1	0.703453	1
-0.0938677	0	-0.104661	0	0.346519	0									0.445626	0	1.23893	1	3.15234	1
1.06146	1	0.490675	0	0.841399	1									0.812021	0	4.73722	1	0.701905	0
0.477019	0	4.08656	0	0.127989	0									0.395076	0	2.73803	1	0.583478	0
-1.61831	0	5.80661	1	11.7358	1									0.0674817	0	0.87312	0	0.527191	0
-0.011	0	0.0539974	0	-0.0103333	0									0.148722	0	0.252991	0	0.849005	1
0.0594259	0	-0.0897778	0	0.0653519	0									-0.0032674	0	0.323004	0	0.298623	0
-0.0543333	0	0.157278	1	-0.0641667	0									-0.105705	0	0.167214	0	0.311352	1
-0.20363	0	0.157426	0	-0.447148	0									-0.0476697	0	-0.2017	0	0.520831	0
0.61137	1	-0.325093	0	4.10037	1									0.0121683	0	2.44087	1	4.08686	1
-0.217796	0	0.119444	0	0.244926	0									0.132056	0	2.22995	1	2.75968	1
0.110722	0	0.0521111	0	-0.0386667	0									0.185378	0	1.69234	1	2.21584	1
-0.775907	1	1.13152	0	0.635389	0									0.074022	0	-0.0995256	0	-0.216663	0
0.103667	0	-0.0758333	0	0.00418519	0									0.167361	0	1.31348	0	6.13436	1
0.169278	0	-0.948833	0	-8.4498	1									0.0256091	0	0.912945	1	-0.612729	0
0.208833	0	-0.142556	0	0.091	0									-0.0508297	0	0.767768	0	2.73092	1
-0.0356111	0	1.15483	1	1.93413	1									0.306865	0	0.530931	0	0.310725	0
-0.0854815	0	-1.02783	0	2.46785	1									0.122167	0	2.64873	1	3.98047	1
-0.356074	0	-0.158111	0	1.89993	1									0.121125	0	2.64255	1	3.27933	1
0.0578148	0	0.248944	0	0.808074	1									-0.205401	0	3.01017	1	4.89802	1
0.795	0	8.11652	1	13.2676	1									-0.000337834	0	1.11788	1	-0.10728	0
0.217111	1	0.684963	1	1.73022	1									0.72167	0	5.43066	1	7.02101	1
-0.0025	0	0.262204	1	0.144704	1									0.0132275	0	-0.00214947	0	0.0290048	0
0.397722	1	-0.0305741	0	-0.045463	0									-0.0205026	0	0.00281085	0	0.0116342	0
0.290667	0	-0.158556	0	0.266093	0									-0.00911242	0	0.811824	1	-0.143755	0
0.576111	0	1.07981	0	1.92233	1									0.0752238	0	-0.0222124	0	-0.0069683	0
-0.126741	0	0.34237	0	0.116611	0									-0.0294821	0	0.673049	0	0.0174252	0
-0.596556	0	0.128741	0	0.439	0									0.0615139	0	1.21024	0	-3.59921	1
-0.00666667	0	-0.002	0	-0.0025	0									-0.0511981	0	-0.0707894	0	0.0412222	0
-0.0801667	0	0.242574	0	0.168833	0									-0.203472	0	0.498062	0	0.436293	0
-0.0262222	0	-0.0247778	0	0.257815	0									0.0129931	0	0.258368	0	-0.00740586	0
0.20463	0	0.225463	0	0.0211852	0									0.0229011	0	0.225908	0	-0.0873664	0
-0.106722	0	4.4365	1	1.18543	0									-0.561714	0	0.627653	0	0.0101023	0
-0.200759	0	12.0208	1	7.2988	1									-0.0560577	0	0.283935	0	-0.195261	0
-0.643907	0	0.126722	0	1.00807	0									-0.164575	0	0.94938	0	0.249574	0
0.173407	0	1.28719	0	-0.671056	0									-0.190086	0	1.25075	0	-0.0363807	0
0.385056	0	-1.60128	0	1.8743	1									-0.00396825	0	-0.00248016	0	0.0119048	0
-0.111852	0	0.558148	0	0.177185	0									0.0157628	0	0.0811053	0	0.0286045	0
-0.618074	0	-0.410556	0	0.395722	0									-0.130051	0	0.0175727	0	0.02669	0
0.710926	0	-0.852463	0	-0.475833	0									0.0629412	0	0.103151	0	0.0403632	0
-0.893722	0	2.13022	0	1.16854	0									-0.0502016	0	0.68937	0	0.356093	0
-0.19887	0	-0.837778	0	-1.06231	0									0.132003	0	-0.284829	0	0.111921	0
-0.0502778	0	0.243722	0	-0.0413333	0									-0.379749	0	0.10296	0	0.846355	0
0.226722	0	-1.13217	0	-0.339352	0									-0.421989	0	-0.00465174	0	0.0836627	0
-1.0728	0	-0.421407	0	-0.570648	0									0.0539251	0	0.500822	0	0.428339	0
-1.15383	0	0.245944	0	1.32283	0									0.153974	0	-0.132209	0	0.91387	0
-0.254778	0	-0.629204	0	2.71907	0									-0.000750875	0	-0.135282	0	1.16722	1
0.205889	0	7.79935	1	3.646	1									-0.0936581	0	-0.0320559	0	0.0551658	0
-0.760444	0	4.9138	1	2.64769	1									0.534432	0	-0.159919	0	-0.11526	0
0.814574	1	3.8517	1	1.60426	1									-0.0308898	0	0.104581	0	-0.0318969	0
-0.2935	0	4.11498	1	-0.266852	0									-0.452783	0	1.73773	0	0.296529	0
1.20837	0	0.446852	0	-2.9085	1									0.06437	0	0.0159944	0	-0.115679	0
-0.110167	0	3.39478	1	0.396759	0									0.0705273	0	1.66123	0	0.581266	0
-0.768389	0	3.34363	1	2.6845	1									0.164141	0	0.105164	0	-0.0510217	0
-0.618056	0	0.440241	0	-1.02844	0									0.0391348	0	-0.0861541	0	0.0796114	0
0.0413333	0	3.6257	1	1.29041	0									-0.00304291	0	0.0434648	0	0.0820996	0
-0.736648	0	2.07765	0	0.103333	0									0.783665	0	2.22455	1	0.288653	0
1.32833	0	6.2543	1	0.858315	0									-0.21335	0	0.28744	0	-0.60375	0
0.473796	0	2.47433	1	-1.20365	0									0.00115741	0	0.0563283	0	0.0236141	0
-0.0173704	0	4.02594	1	2.12974	0									-0.0432521	0	0.948724	0	0.840161	0
0.427944	0	5.23963	1	1.72141	1									0.165968	0	1.5146	0	2.72597	1
														0.228951	0	0.363943	0	0.540386	0
														-0.173007	0	1.70128	0	0.241709	0
														-0.0601363	0	0.107178	0	0.0102223	0
														-0.0364709	0	0.835064	0	0.212887	0
														-0.163734	0	0.389358	0	1.0234	1
														-0.409831	0	0.542657	0	-0.317984	0
														-0.0762172	0	-0.665915	0	1.11482	0
														-0.364394	0	0.667611	0	0.239804	0
														0.00843815	0	0.0458744	0	-0.00991061	0
														0.945422	0	-0.899667	0	-3.45773	1
														0.533695	0	0.516887	0	1.01488	0
														-0.31083	0	-0.128725	0	0.0989584	0
														-0.1377	0	0.441582	0	0.351792	0
														-0.224562	0	1.2222	0	1.09117	0
														0.470493	0	1.74335	0	2.08969	0
														-0.213277	0	-0.0772668	0	1.50759	0
														-0.00161942	0	0.00625017	0	0.0115886	0
														-0.307379	0	0.978201	0	1.44125	0
														-0.0410053	0	0.0489418	0	0.0430786	0
														-0.243695	0	0.86862	0	-1.8589	0
														0.33793	0	0.770416	0	0.986658	0
														-0.0760879	0	0.619982	0	0.297273	0
														-0.398015	0	-0.436173	0	1.10773	0
														0.550801	0	1.07986	0	3.02273	1
														-0.280329	0	-0.0699978	0	0.592218	0
														0.0160417	0	0.549684	0	1.70722	1
														-0.230764	0	0.35487	0	1.21357	0
														-0.394943	0	0.894286	0	1.81499	1
														-0.17639	0	0.276853	0	0.759982	1
														-0.314606	0	1.0397	0	2.43998	1
														-0.277213	0	0.259418	0	1.11071	0
														0.289814	0	1.00576	0	2.57065	1
														-0.141967	0	-0.0489101	0	0.291452	0
														-0.352473	0	0.756802	0	1.2235	0
														0.261471	0	2.26553	0	-0.346583	0
														-0.185598	0	6.3915	1	1.15844	0
														-0.329701	0	-0.157843	0	0.374038	0
														2.02754	0	4.57237	1	0.571066	0
														0.600086	0	2.52379	0	-1.058	0
														-1.72987	0	1.01658	0	-1.59679	0
														1.95587	0	1.75056	0	-0.148987	0
														0.994684	0	2.49555	0	-0.172914	0
														1.02035	0	2.51491	0	-0.895836	0
														-1.18926	0	1.69398	0	1.02699	0
														0.381557	0	5.05653	1	1.28385	0
														0.892729	0	7.22531	1	-1.0148	0
														0.298425	0	4.03815	0	1.7796	0
														-0.216497	0	3.40567	0	-1.09062	0
														-1.06094	0	4.48418	0	1.85338	0
														-0.967536	0	2.59478	0	-0.00588812	0
														0.547573	0	3.4749	0	-0.519927	0
														1.0757	0	1.23477	0	-0.0749825	0
														-0.751115	0	2.41693	0	-1.04294	0
														0.77098	0	2.32274	0	1.18722	0
														-1.18636	0	2.13142	0	-0.272677	0
														1.78554	0	1.19026	0	-2.6016	0
														-0.0201897	0	2.39553	0	-0.503491	0
														0.858498	0	1.34073	0	-2.57097	0
														-0.928503	0	2.95356	0	-1.23917	0
														0.0427057	0	3.12919	0	-1.84458	0
														-0.189045	0	2.42314	0	-0.468153	0
														-0.0197829	0	0.0646544	0	-0.292515	0
														-0.18873	0	-0.236256	0	-0.153682	0

## Sheet: Figure 3f
AM					PR					TP
short		long			short		long			short		long
familiar	unfamiliar	familiar	unfamiliar		familiar	unfamiliar	familiar	unfamiliar		familiar	unfamiliar	familiar	unfamiliar
-0.0522556	-0.00186433	-0.0133763	0.020597		-0.0522577	-0.0309746	0.119633	-0.0913769		-0.0636716	0.00733715	0.125205	0.00304049
0.0217403	0.0327452	-0.00144891	0.009222		-0.0689378	0.112921	-0.00571896	-0.0704077		-0.0509174	-0.117995	-0.0356745	0.0136805
-0.0103399	-0.0709195	0.135698	0.0101814		0.150975	-0.0300024	0.102211	0.00721153		-0.00152706	0.0969186	-0.100468	-0.0216909
0.0271746	-0.0693995	0.0399422	0.0120875		-0.0349171	0.0826199	-0.103448	-0.132767		0.0762677	-0.113361	-0.0588326	-0.0324951
-0.0700891	0.0375182	0.0236442	0.0499081		0.0204283	0.111772	-0.0309166	0.0796371		0.00782206	0.0473514	0.0268663	-0.0451064
-0.0741599	-0.0425832	-0.0412263	0.0132187		-0.103752	0.0169427	-0.0855947	0.0115459		0.0192964	-0.0529797	0.054232	0.0297457
-0.0666603	-0.00122776	0.0102411	0.0216108		0.120366	0.0166098	0.135623	-0.0673855		-0.0234994	0.000957773	0.00998303	-0.0275729
-0.143709	-0.00134587	0.034869	0.0432048		0.0175228	0.0535584	0.0125186	-0.126325		-0.00415748	0.0156822	-0.00443253	0.0383203
-0.0633854	0.0555163	-0.0187005	-0.0531455		0.0264293	-0.157477	0.0394479	0.0575152		-0.00589084	-0.122758	0.0300222	0.0293091
0.0595618	-0.0884712	-0.0512543	0.000896351		0.0414615	-0.0854254	-0.0187492	0.0630912		-0.0310486	-0.0141064	0.108825	0.0571343
0.143753	-0.198271	0.0398519	-0.0468973		-0.0514199	-0.0703524	-0.0247	0.0213911		0.0945952	-0.0773037	-0.052847	0.0338641
0.0683318	0.0132797	-0.0681537	0.0539031		0.0442486	0.0426741	0.194343	0.0723551		-0.0790958	0.0224955	0.10942	0.0512406
0.00281883	-0.0522185	-0.037512	-0.0797986		0.115037	-0.181062	-0.0133118	-0.175048		-0.0100307	0.0704287	0.0789865	-0.0416793
0.00537507	-0.0118964	0.0794808	-0.0631017		0.00340938	0.0673606	-0.062204	0.0318275		0.0836998	0.0369218	-0.0554261	0.0154995
0.139897	0.0348851	-0.000707329	0.0518631		0.0664739	-0.00631849	0.08168	0.0804819		-0.053636	0.104506	0.0204486	-0.02244
-0.0735103	0.0151047	0.0148392	0.0140884		-0.0203258	0.0499303	0.0774617	0.0282004		0.0543176	-0.0101566	0.0301458	-0.0325247
0.0743793	-0.0184712	0.0745102	0.0262164		0.0561251	0.0423925	-0.0297247	0.0248778		0.0660416	0.0311221	-0.0461329	-0.0761529
-0.0592766	0.0198182	-0.0625756	0.0188937		-0.047036	-0.0357195	0.0311452	0.0772653		0.0135573	-0.078882	0.0592946	0.0387394
-0.0296649	0.0361618	-0.0023602	0.0154141		0.0293068	-0.0506739	0.0764152	-0.0794488		-0.0312371	0.0468732	0.0771901	-0.0218066
0.0332309	0.0582582	0.0114505	-0.0371476		-0.000978466	-0.0940104	-0.111762	0.00225307		0.0618757	0.0225321	-0.0442148	0.0483729
