# Supplementary material for: Temporal multiplexing of perception and memory codes in IT cortex
Source: Nature. 2024 May 15;629(8013):861–8. doi: 10.1038/s41586-024-07349-5 (PMC11111405; doi:10.1038/s41586-024-07349-5)
Supplement: Supplementary file 8 — Source Data Fig. 4 [file 41586_2024_7349_MOESM8_ESM.xlsx]

## Sheet: Figure 4b
	Cell 1
	before
t	familiar human face									unfamiliar human face								familiar monkey face									unfamiliar monkey face								familiar object								unfamiliar object
-45.5	5.26316	5.26316	0	5.26316	5.26316	5.55556	5.26316	5.55556	5.26316	0	6.25	11.1111	10.5263	5.26316	5.88235	0	21.0526	10.5263	22.2222	5.26316	5.26316	5.88235	0	0	5.26316	15.7895	0	21.0526	10.5263	0	15.7895	5.26316	5.55556	16.6667	5.26316	0	0	0	5.88235	10.5263	15.7895	11.1111	5.88235	5.88235	0	5.55556	0	5.26316	5.26316
-35.5	0	5.26316	0	0	10.5263	0	5.26316	5.55556	0	5.55556	0	0	0	0	5.88235	0	0	0	0	0	5.26316	5.88235	0	5.55556	5.26316	0	27.7778	5.26316	5.26316	0	15.7895	10.5263	0	5.55556	0	5.26316	5.88235	0	5.88235	0	0	0	5.88235	0	0	11.1111	0	0	5.26316
-25.5	5.26316	10.5263	12.5	0	0	22.2222	0	5.55556	0	0	12.5	0	0	0	11.7647	0	0	5.26316	11.1111	0	21.0526	0	5.26316	0	5.26316	0	5.55556	0	5.26316	5.55556	0	5.26316	0	5.55556	5.26316	5.26316	0	0	0	10.5263	5.26316	0	11.7647	0	0	5.55556	5.26316	0	5.26316
-15.5	0	0	0	0	0	0	0	11.1111	0	0	0	0	5.26316	5.26316	5.88235	0	10.5263	0	0	5.26316	0	11.7647	5.26316	0	0	0	0	10.5263	10.5263	0	0	31.5789	0	16.6667	0	15.7895	5.88235	0	5.88235	0	0	0	0	0	0	0	0	0	5.26316
-5.5	5.26316	5.26316	0	0	0	5.55556	10.5263	5.55556	5.26316	11.1111	0	0	0	0	0	0	5.26316	0	5.55556	0	0	0	0	11.1111	0	0	0	0	0	0	10.5263	0	0	0	0	5.26316	0	5.88235	11.7647	5.26316	5.26316	0	11.7647	5.88235	10.5263	0	5.26316	0	5.26316
4.5	0	5.26316	6.25	0	10.5263	0	0	0	0	11.1111	0	0	0	10.5263	0	0	5.26316	0	0	5.26316	0	11.7647	0	5.55556	5.26316	0	5.55556	0	5.26316	11.1111	0	5.26316	0	5.55556	0	0	0	0	5.88235	5.26316	0	5.55556	0	0	0	0	0	0	0
14.5	5.26316	10.5263	0	0	5.26316	0	0	0	0	16.6667	0	0	0	0	0	0	0	0	5.55556	5.26316	5.26316	0	5.26316	0	10.5263	0	0	10.5263	0	11.1111	0	5.26316	0	5.55556	0	0	5.88235	0	0	0	0	0	5.88235	0	5.26316	5.55556	5.26316	0	5.26316
24.5	0	0	0	5.26316	0	0	5.26316	0	0	0	0	5.55556	0	5.26316	0	0	5.26316	10.5263	0	0	0	5.88235	0	0	0	0	0	0	0	0	0	5.26316	5.55556	0	0	0	0	0	5.88235	0	0	0	5.88235	0	5.26316	0	0	5.26316	0
34.5	0	0	0	0	5.26316	0	0	0	0	5.55556	0	0	0	5.26316	0	0	5.26316	0	0	0	5.26316	0	0	5.55556	10.5263	0	0	0	5.26316	11.1111	0	0	5.55556	5.55556	0	5.26316	0	0	0	0	0	0	0	0	0	0	0	0	0
44.5	0	5.26316	0	10.5263	5.26316	5.55556	0	0	0	0	0	0	0	0	0	0	5.26316	0	0	0	0	0	5.26316	0	0	0	0	0	0	5.55556	0	0	5.55556	0	0	0	0	0	0	0	0	0	0	0	5.26316	0	0	0	10.5263
54.5	0	0	0	0	0	5.55556	0	0	0	0	0	5.55556	0	0	11.7647	5.55556	0	0	0	0	5.26316	0	0	0	5.26316	0	5.55556	5.26316	0	11.1111	15.7895	0	5.55556	11.1111	0	5.26316	0	5.88235	0	0	5.26316	0	5.88235	5.88235	5.26316	5.55556	0	0	0
64.5	0	0	0	0	5.26316	0	0	5.55556	0	5.55556	0	0	0	0	0	0	0	0	0	0	0	0	0	5.55556	10.5263	0	5.55556	0	5.26316	0	5.26316	0	11.1111	0	0	5.26316	0	0	0	0	0	0	0	5.88235	0	0	0	5.26316	0
74.5	0	0	6.25	5.26316	0	5.55556	0	11.1111	0	0	0	0	0	0	0	0	0	0	0	0	0	0	5.26316	0	0	5.26316	0	0	0	0	5.26316	0	5.55556	5.55556	0	0	5.88235	0	5.88235	0	5.26316	0	5.88235	0	5.26316	0	0	5.26316	0
84.5	0	0	0	5.26316	5.26316	0	5.26316	5.55556	5.26316	0	6.25	5.55556	0	0	0	11.1111	0	5.26316	5.55556	5.26316	0	0	0	0	0	0	0	0	0	0	0	15.7895	5.55556	0	0	0	5.88235	5.88235	5.88235	0	5.26316	0	0	0	10.5263	0	0	10.5263	5.26316
94.5	5.26316	0	0	5.26316	0	5.55556	5.26316	11.1111	0	0	6.25	5.55556	5.26316	0	0	0	0	0	0	0	15.7895	0	0	0	10.5263	10.5263	5.55556	5.26316	5.26316	5.55556	15.7895	15.7895	33.3333	5.55556	0	0	0	5.88235	0	0	5.26316	5.55556	5.88235	0	10.5263	0	0	5.26316	5.26316
104.5	0	0	25	0	0	11.1111	0	22.2222	5.26316	5.55556	6.25	0	0	5.26316	0	5.55556	0	10.5263	16.6667	5.26316	10.5263	23.5294	10.5263	11.1111	15.7895	0	11.1111	15.7895	21.0526	16.6667	15.7895	31.5789	38.8889	33.3333	0	0	0	5.88235	0	0	5.26316	16.6667	0	0	10.5263	0	5.26316	0	5.26316
114.5	0	0	25	10.5263	15.7895	16.6667	26.3158	27.7778	5.26316	0	18.75	0	10.5263	0	5.88235	0	5.26316	10.5263	22.2222	0	15.7895	5.88235	5.26316	11.1111	15.7895	5.26316	50	26.3158	36.8421	27.7778	42.1053	57.8947	50	33.3333	0	0	0	0	0	0	0	5.55556	11.7647	5.88235	5.26316	0	5.26316	0	5.26316
124.5	5.26316	5.26316	6.25	0	21.0526	16.6667	10.5263	44.4444	10.5263	5.55556	12.5	5.55556	5.26316	10.5263	17.6471	16.6667	0	5.26316	27.7778	15.7895	31.5789	17.6471	0	5.55556	21.0526	10.5263	44.4444	26.3158	52.6316	16.6667	68.4211	36.8421	50	38.8889	5.26316	10.5263	0	0	0	5.26316	0	27.7778	5.88235	5.88235	0	0	0	0	0
134.5	5.26316	5.26316	18.75	0	15.7895	11.1111	0	33.3333	10.5263	0	25	16.6667	15.7895	5.26316	5.88235	16.6667	5.26316	5.26316	11.1111	21.0526	21.0526	0	5.26316	11.1111	21.0526	10.5263	22.2222	52.6316	47.3684	50	47.3684	26.3158	44.4444	33.3333	0	5.26316	0	0	0	10.5263	10.5263	5.55556	0	0	5.26316	0	15.7895	5.26316	0
144.5	10.5263	0	6.25	0	0	16.6667	0	16.6667	15.7895	11.1111	25	11.1111	0	0	5.88235	11.1111	26.3158	10.5263	5.55556	0	10.5263	11.7647	0	0	21.0526	0	16.6667	21.0526	31.5789	44.4444	57.8947	68.4211	38.8889	61.1111	0	5.26316	0	0	0	10.5263	10.5263	11.1111	11.7647	0	5.26316	0	10.5263	0	0
154.5	0	5.26316	43.75	0	5.26316	11.1111	0	0	5.26316	16.6667	25	16.6667	0	15.7895	5.88235	16.6667	15.7895	5.26316	5.55556	0	5.26316	5.88235	0	0	10.5263	5.26316	11.1111	21.0526	63.1579	16.6667	26.3158	36.8421	38.8889	44.4444	0	0	0	0	0	15.7895	5.26316	16.6667	0	0	0	0	15.7895	10.5263	0
164.5	0	0	6.25	10.5263	0	11.1111	0	16.6667	5.26316	11.1111	12.5	5.55556	5.26316	15.7895	5.88235	11.1111	10.5263	0	0	0	0	5.88235	0	0	5.26316	5.26316	16.6667	21.0526	15.7895	22.2222	31.5789	42.1053	5.55556	38.8889	10.5263	5.26316	0	0	0	5.26316	0	0	0	11.7647	5.26316	0	5.26316	10.5263	0
174.5	0	0	6.25	0	0	22.2222	0	0	5.26316	11.1111	12.5	22.2222	0	10.5263	0	16.6667	5.26316	0	0	0	0	0	0	0	0	0	5.55556	10.5263	15.7895	27.7778	26.3158	26.3158	38.8889	38.8889	0	0	0	0	5.88235	5.26316	0	5.55556	0	0	0	0	5.26316	5.26316	0
184.5	0	0	0	0	0	5.55556	0	11.1111	5.26316	0	12.5	16.6667	5.26316	5.26316	17.6471	11.1111	5.26316	0	0	0	0	0	5.26316	0	5.26316	0	5.55556	5.26316	15.7895	11.1111	10.5263	21.0526	44.4444	33.3333	0	0	0	0	0	5.26316	0	0	0	0	10.5263	0	5.26316	5.26316	5.26316
194.5	0	0	0	5.26316	0	11.1111	5.26316	0	5.26316	11.1111	25	16.6667	0	5.26316	5.88235	16.6667	0	5.26316	0	0	0	17.6471	0	0	0	0	11.1111	10.5263	10.5263	16.6667	10.5263	15.7895	11.1111	27.7778	0	0	5.88235	0	0	10.5263	5.26316	5.55556	0	5.88235	0	0	5.26316	5.26316	0
204.5	0	0	0	0	0	11.1111	5.26316	5.55556	0	5.55556	6.25	0	0	5.26316	5.88235	16.6667	15.7895	0	0	5.26316	0	0	5.26316	0	0	5.26316	0	21.0526	15.7895	38.8889	5.26316	10.5263	5.55556	61.1111	0	0	0	0	0	5.26316	0	5.55556	0	0	5.26316	0	0	5.26316	0
214.5	0	0	6.25	0	5.26316	16.6667	5.26316	0	0	0	25	5.55556	0	0	0	22.2222	0	5.26316	0	0	0	5.88235	0	0	0	5.26316	11.1111	5.26316	0	16.6667	10.5263	21.0526	11.1111	5.55556	0	5.26316	5.88235	0	5.88235	0	5.26316	0	0	5.88235	10.5263	0	5.26316	5.26316	5.26316
224.5	0	0	0	0	0	5.55556	0	5.55556	5.26316	11.1111	37.5	11.1111	5.26316	10.5263	5.88235	27.7778	5.26316	5.26316	5.55556	5.26316	0	5.88235	0	0	0	0	5.55556	0	15.7895	11.1111	15.7895	0	11.1111	16.6667	0	0	0	0	0	0	0	0	0	5.88235	5.26316	5.55556	0	5.26316	15.7895
234.5	0	0	12.5	0	0	0	0	0	0	0	37.5	5.55556	0	15.7895	0	5.55556	10.5263	5.26316	5.55556	0	0	11.7647	5.26316	0	0	0	0	15.7895	26.3158	11.1111	10.5263	0	5.55556	5.55556	0	0	0	0	5.88235	0	5.26316	0	11.7647	0	5.26316	5.55556	5.26316	0	5.26316
244.5	5.26316	0	6.25	0	0	0	0	0	5.26316	0	12.5	0	0	15.7895	5.88235	16.6667	0	5.26316	0	5.26316	0	11.7647	0	0	0	5.26316	0	10.5263	15.7895	16.6667	10.5263	5.26316	11.1111	16.6667	0	5.26316	11.7647	0	0	0	5.26316	5.55556	0	5.88235	10.5263	0	26.3158	0	15.7895
254.5	5.26316	0	0	5.26316	0	0	0	5.55556	0	11.1111	18.75	5.55556	0	36.8421	0	11.1111	5.26316	5.26316	0	0	5.26316	0	0	0	0	5.26316	5.55556	5.26316	15.7895	0	5.26316	10.5263	33.3333	0	0	10.5263	5.88235	0	5.88235	0	0	0	0	17.6471	0	5.55556	10.5263	5.26316	5.26316
264.5	0	0	6.25	0	0	11.1111	0	0	0	16.6667	12.5	22.2222	5.26316	0	5.88235	22.2222	0	10.5263	0	0	0	5.88235	0	0	0	5.26316	5.55556	15.7895	15.7895	0	10.5263	5.26316	16.6667	16.6667	0	0	11.7647	0	0	0	5.26316	0	0	11.7647	10.5263	11.1111	15.7895	15.7895	15.7895
274.5	0	0	6.25	0	0	11.1111	0	0	5.26316	5.55556	12.5	11.1111	0	15.7895	5.88235	22.2222	5.26316	0	0	5.26316	5.26316	17.6471	0	0	5.26316	5.26316	5.55556	10.5263	0	5.55556	10.5263	10.5263	0	16.6667	0	5.26316	11.7647	0	0	5.26316	10.5263	0	11.7647	17.6471	0	0	5.26316	5.26316	10.5263
284.5	5.26316	0	0	5.26316	5.26316	5.55556	5.26316	0	0	5.55556	18.75	22.2222	0	5.26316	0	16.6667	10.5263	0	5.55556	0	0	5.88235	5.26316	0	10.5263	0	11.1111	5.26316	10.5263	11.1111	15.7895	5.26316	5.55556	22.2222	0	0	0	5.88235	0	5.26316	5.26316	0	0	5.88235	5.26316	5.55556	0	0	10.5263
294.5	0	0	6.25	0	0	0	5.26316	0	0	11.1111	0	5.55556	0	21.0526	11.7647	22.2222	0	10.5263	16.6667	5.26316	0	0	0	0	0	0	5.55556	5.26316	10.5263	0	5.26316	10.5263	0	5.55556	0	5.26316	0	0	5.88235	5.26316	0	0	5.88235	0	5.26316	0	0	10.5263	5.26316
304.5	0	5.26316	12.5	0	10.5263	5.55556	0	0	5.26316	5.55556	0	0	0	10.5263	5.88235	16.6667	0	0	0	0	5.26316	17.6471	0	0	0	0	0	0	10.5263	0	5.26316	0	5.55556	11.1111	0	5.26316	0	0	0	0	0	0	5.88235	0	5.26316	0	0	5.26316	0
314.5	0	0	0	0	5.26316	0	0	0	5.26316	5.55556	6.25	33.3333	5.26316	15.7895	0	22.2222	5.26316	0	0	0	0	11.7647	0	0	5.26316	0	11.1111	10.5263	5.26316	5.55556	5.26316	0	5.55556	5.55556	10.5263	0	0	0	5.88235	0	5.26316	0	11.7647	0	0	5.55556	21.0526	10.5263	5.26316
324.5	10.5263	0	6.25	0	0	0	5.26316	0	0	11.1111	0	11.1111	5.26316	0	11.7647	5.55556	0	0	0	0	0	0	0	0	10.5263	0	5.55556	0	15.7895	11.1111	0	5.26316	5.55556	11.1111	0	0	5.88235	0	0	0	10.5263	0	0	0	10.5263	0	0	0	0
334.5	0	0	0	5.26316	0	0	10.5263	0	0	22.2222	12.5	5.55556	0	0	0	16.6667	0	0	0	0	0	0	0	0	0	5.26316	0	0	0	0	5.26316	5.26316	0	0	0	5.26316	5.88235	0	0	5.26316	0	0	5.88235	5.88235	0	0	0	5.26316	5.26316
344.5	0	0	0	0	0	5.55556	5.26316	5.55556	0	11.1111	6.25	11.1111	5.26316	0	5.88235	16.6667	0	0	0	0	5.26316	0	10.5263	0	0	0	0	0	0	0	0	0	16.6667	11.1111	0	0	5.88235	0	17.6471	5.26316	0	0	0	0	10.5263	0	0	0	5.26316
354.5	0	0	0	0	0	0	0	0	0	0	0	0	0	0	0	5.55556	5.26316	5.26316	0	0	0	0	10.5263	0	0	0	0	0	5.26316	0	5.26316	0	0	0	0	0	0	5.88235	0	0	0	0	5.88235	0	5.26316	5.55556	10.5263	5.26316	10.5263
364.5	0	0	0	0	0	0	0	0	0	5.55556	0	11.1111	5.26316	5.26316	0	5.55556	0	0	0	0	0	0	0	0	5.26316	0	0	0	0	5.55556	5.26316	0	16.6667	0	0	0	5.88235	11.7647	0	5.26316	0	5.55556	17.6471	0	0	0	0	0	0
374.5	0	0	0	0	0	0	0	0	0	5.55556	0	11.1111	0	5.26316	0	11.1111	0	0	0	0	0	0	0	5.55556	0	5.26316	0	0	5.26316	0	0	0	0	0	5.26316	0	0	0	5.88235	0	0	0	5.88235	0	0	11.1111	5.26316	5.26316	0
384.5	10.5263	0	0	5.26316	5.26316	5.55556	0	0	0	0	0	5.55556	5.26316	0	5.88235	0	0	0	0	0	5.26316	5.88235	0	5.55556	0	0	0	0	0	0	0	0	5.55556	11.1111	5.26316	0	0	5.88235	5.88235	0	0	5.55556	0	0	5.26316	0	0	0	10.5263
394.5	0	5.26316	0	0	0	0	0	11.1111	0	0	0	11.1111	0	0	0	0	5.26316	0	0	10.5263	0	5.88235	5.26316	5.55556	5.26316	0	0	0	0	0	0	0	5.55556	0	0	0	0	0	5.88235	15.7895	0	5.55556	0	11.7647	0	5.55556	0	0	5.26316
[truncated: 151 more columns]

## Sheet: Figure 4c
before
0.0481752	0.184371	0.160876	0.150073	0.286248	0.0630657	-0.125839	-0.170511	0.0508516	1	0.318815	0.39541	0.286618	0.201372	0.0375994	0.0702676	0.655153	-0.135912	0.0967721	0.0665693	0.0206488	-0.177241	0.0183942	-0.601898	0.254307	-0.190277	0.25395	0.442964	-0.0613482	0.418102	0.598508	0.486511	0.171644	0.0385058	-0.229603	-0.106326	-0.383082	-0.0293688	-0.144234	0.0653366	-0.152247	-0.258141	-0.135912	-0.0651825	-0.0766853	-0.361752	0.231259	0.171971	-0.288467	0.362044
0.375755	0.319438	0.127527	0.191526	0.0743302	0.118171	0.108303	0.0425993	0.0752423	0.509988	0.554513	0.627918	0.769295	0.516207	0.677851	0.752587	0.774767	0.207714	-0.078219	0.132472	0.175337	0.523933	0.391944	0.481588	0.388296	-0.326278	0.334296	0.61197	0.490215	0.678941	0.13156	-0.0597378	0.677016	1	-0.170777	0.0134524	-0.29382	-0.317774	-0.254831	-0.0777503	0.0715941	-0.192539	0.107029	-0.227819	-0.399696	-0.0584838	-0.342466	0.118108	-0.499791	-0.0419533
0.336908	0.380218	0.115795	0.630264	-0.30445	0.612597	0.233781	-0.138461	0.267152	0.696413	0.21812	0.641426	0.444097	0.344653	0.311389	0.512187	1	-0.241023	-0.103652	0.267152	0.291005	-0.131538	-0.22392	-0.30098	0.237068	-0.111632	0.510452	0.578845	0.261285	0.19023	0.0971463	0.203747	0.378381	-0.0394912	-0.387718	0.221181	-0.149623	-0.113422	0.1097	0.291005	-0.500043	0.00416341	0.12256	-0.0190281	-0.0629104	-0.430174	-0.0209797	0.0827479	0.172563	0.233781
0.169495	0.310204	0.252296	-0.122879	0.128249	0.314966	0.200644	0.327438	0.419764	0.626304	0.517602	0.787302	0.517508	0.626208	0.677311	1	0.518367	-0.101826	0.0285714	0.213319	0.169495	0.406963	0.0928034	0.120181	0.319441	0.331257	0.524943	0.609452	0.291729	0.420862	0.615252	0.18217	0.260771	0.490249	-0.214823	-0.213963	-0.264586	-0.264586	-0.396399	-0.192911	-0.0859291	-0.375283	0.196879	-0.192077	-0.192911	-0.260544	-0.0850698	-0.0496241	-0.277981	-0.288077
0.106099	0.456206	0.330952	0.626953	0.181378	0.235741	0.325536	0.125116	0.172353	0.755253	0.663194	0.342936	0.274487	0.523918	0.576796	0.460973	0.535202	-0.106591	-0.0803285	-0.143236	-0.107017	-0.10277	-0.14884	-0.0650472	0.0355759	-0.036838	0.0100254	-0.153989	-0.137024	-0.102558	-0.177115	-0.0272954	0.0904586	0.0373911	-0.0452118	-0.0138281	0.0642729	0.0486748	0.00336683	-0.0758885	-0.0844665	-0.109297	0.137617	-0.0579577	0.106657	-0.0555428	-0.0405223	-0.119282	-0.0237843	-0.177115
0.374584	-0.358176	0.0254625	-0.0963963	0.231202	-0.00137768	0.305783	0.295808	0.221693	0.00865971	0.287616	0.877977	0.185894	0.181605	0.401565	0.543003	0.365262	-0.0495965	0.147609	-0.0488507	0.272967	0.077729	-0.0781239	-0.0391655	0.0520204	-0.327412	0.0936823	0.190369	0.522442	0.808502	0.517221	-0.0443758	0.280457	1	-0.323869	0.150095	-0.0056265	0.197136	-0.0996098	-0.284341	-0.0415791	0.165322	0.220059	0.248608	0.0740219	0.264121	0.312495	0.418587	0.099566	0.281731
0.619433	-0.402159	-0.0753205	-0.0634278	0.412955	-0.279202	0.275304	0.145299	-0.338731	0.011396	0.326923	0.217949	0.619433	-0.402159	0.544495	0.944444	0.481781	0.137652	-1	0.206478	0.0688259	-0.0708899	0	-0.212251	-0.20108	0.275304	0.799145	0.280702	-0.20108	0.581197	0.412955	-0.132254	0.217949	0.871795	-0.677463	-0.269906	0	-0.603318	0.0769231	-0.269906	0	0.145299	-0.224736	0.0769231	0.206478	0	0.137652	-0.0634278	-0.338731	0.137652
-0.124286	-0.219169	0.254567	0.0646454	0.0025024	0.106317	-0.0604748	0.117543	0.08675	0.126128	0.558662	0.327317	-0.0400385	0.247112	-0.0428843	0.651112	-0.152855	0.0556785	-0.128549	0.0442091	-0.0588065	0.0750476	-0.00896695	-0.075941	0.162031	0.0131376	0.196126	0.271719	0.589942	0.708122	0.496727	0.43375	1	0.714286	-0.0727782	-0.175794	0.013751	0.000932268	-0.209294	-0.0809111	-0.0702758	0.114022	-0.196476	0.108842	0.161197	-0.142417	0.130125	0.192268	-0.027735	0.121158
0.130008	-0.102662	0.298037	-0.0326759	0.0136729	-0.182241	-0.0799516	0.249511	0.0391647	0.201566	0.64671	0.300391	0.0410186	0.149243	0.108783	0.486546	0.213668	-0.252601	0.199609	0.00463487	0.131862	0.201249	0.0145999	-0.232143	0.180992	-0.122592	0.429061	0.39466	0.971933	0.617172	0.747374	0.792795	0.637231	1	0.130935	-0.149011	-0.21938	-0.362611	-0.154369	-0.461634	-0.00996498	0.00489237	-0.207206	-0.218344	0.0264188	-0.15729	0.0382377	0.0509836	0.0127459	0.249125
-0.395878	0.422272	-0.0995267	-0.393203	-0.116891	0.039454	0.173196	-0.228031	0.611983	0.75832	1	0.25764	0.0861153	0.78012	0.401636	-0.30705	-0.306203	-0.0341461	0.290815	0.254816	0.00847035	-0.0571749	0.207301	-0.45387	-0.0916136	-0.373543	0.581631	0.485987	0.463378	0.75297	0.25764	0.269357	-0.178625	0.466368	0.113644	0.254816	0.0416459	-0.0702541	0.343718	0.0804684	-0.135526	0.0931739	0.13722	0.286669	0.0911809	0.173196	0.607483	0.204559	-0.597829	0.278184
-0.284625	-0.275229	0.559513	-0.103277	-0.0354341	0.334031	-0.184792	0.33576	-0.419553	0.196105	0.411647	0.773069	1	0.511767	0.273102	0.444223	0.251064	-0.5144	-0.0443123	-0.234761	0.0289523	0.0980527	-0.0751895	-0.162636	0.316314	-0.0562425	-0.317511	0.360627	-0.147354	0.0272238	0.107858	0.88326	0.286498	0.178611	0.0678434	-0.125316	-0.215197	-0.112666	-0.0664684	-0.196472	0.129637	0.247607	-0.0751895	-0.565689	0.349023	-0.213469	-0.0445951	-0.0867389	0.451655	0.246075
-0.0237241	0.205647	0.121134	0.10069	0.228262	0.0736552	-0.0248276	0.114759	0.0891034	1	0.162174	0.38728	0.225088	0.22931	0.0663908	0.491234	0.790662	0.168379	0.00116475	-0.0856092	0.0023295	-0.273338	0.211034	-0.348261	0.326897	0.253945	0.091433	0.281724	0.159708	0.281379	0.299341	0.403062	0.0968114	0.191156	-0.131326	-0.0867739	-0.320889	-0.123327	-0.192552	0.0308659	0.103954	0.0013977	-0.0256828	0.116948	0.079854	-0.16331	0.0681379	0.0144138	0.0433103	0.0725517
-0.0125148	0.176635	0.0428731	0.665199	0.329118	0.203163	0.0260938	0.435998	-0.0554906	0.513288	0.21185	0.456284	1	0.205143	0.781768	0.594047	0.437209	0.487591	0.158214	0.0739875	0.482323	-0.47134	0.538821	-0.191575	0.0234514	0.232532	0.422303	0.20875	-0.141094	0.776924	0.523197	0.0999162	0.286426	0.557512	-0.194685	-0.25524	-0.501095	0.169775	0.085548	-0.300758	-0.0115605	0.142608	-0.215092	-0.295289	0.346562	0.267351	0.282309	-0.0102393	0.151146	-0.212384
0.0592494	-0.0995789	0.282223	-0.11518	-0.107379	-0.0672711	0.0260565	0.285902	0.0111196	-0.0858407	0.143871	0.11825	-0.12298	0.17974	0.0408078	0.438488	-0.056594	-0.0552663	-0.253493	-0.0813227	0.0775055	0.152844	0.0429849	-0.263128	0.128291	-0.123644	0.315508	0.663527	0.518972	0.715456	0.382881	0.586685	0.128586	0.98489	-0.00713649	0.00979192	-0.22333	-0.222588	-0.165828	-0.19783	0.0605771	0.0989795	0.0473	-0.101834	0.0358484	-0.0590374	-0.156837	0.0456403	-0.165965	0.0866336
-0.0117475	-0.0911082	0.0657206	0.0558658	-0.215501	0.0238358	0.120868	0.0848719	0.0415077	-0.122072	0.232967	-0.0124001	0.021537	0.327232	-0.0348662	0.270322	-0.0490783	-0.0439878	-0.206393	-0.0245392	-0.0311961	-0.173893	-0.1039	-0.178837	0.00822323	-0.0189265	0.302149	0.480863	0.642717	0.957289	0.182869	0.275021	1	0.621108	-0.0650027	-0.0250613	-0.197381	-0.160764	-0.336408	-0.181694	-0.0644806	-0.228024	-0.0423063	-0.351288	-0.248263	-0.0194268	-0.102334	0.0620006	0.00104422	0.114734
0.101318	0.240233	0.0445611	0.112128	0.141529	0.133512	0.04624	-0.141324	0.0837081	0.367869	0.127789	0.117108	0.286357	0.176537	-0.0423122	1	0.7003	0.0978261	-0.0551391	-0.109695	-0.0750458	-0.174588	0.0517636	-0.397468	0.387359	-0.190705	0.00566383	-0.0281109	0.197284	0.15608	-0.089372	0.113643	0.184849	0.184143	-0.0296518	-0.121106	-0.0430618	0.0782256	-0.122149	0.278777	-0.0423955	-0.113943	0.0962519	0.171758	0.0776083	-0.340645	0.285326	0.0777361	-0.0936637	0.409295
0.188171	-0.0867065	0.00292096	-0.212154	0.0651836	0.23173	0.15681	0.201222	-0.120528	0.234326	0.154811	0.132417	0.221993	0.0965455	0.142955	0.331042	0.0965455	0.0338217	-0.45567	-0.0602641	0.15681	-0.0646048	-0.0578043	-0.160328	0.159269	-0.337602	0.300535	0.0362814	0.0965455	0.300535	0.224453	-0.0289022	0.662085	0.104506	0.0651836	-0.0602641	-0.654983	-0.274914	-1	-0.091626	0.0940857	0.165521	0.0378007	-0.102405	-0.0602641	-0.0305078	0.0627238	0.219533	-0.091626	0.0651836
0.20567	-0.275438	1	0.375172	0.672874	-0.124368	-0.0855172	0.0758621	0.372915	0.486019	0.792573	0.80092	0.64191	0.100796	0.29954	0.567356	0.118161	0.101793	0.052163	0.11511	-0.00896552	-0.275361	0.253241	0.0137931	0.00200627	-0.178886	0.259735	-0.0569279	-0.436322	0.282299	0.155862	0.0894253	-0.0441379	0.298238	-0.102759	-0.15954	-0.276782	-0.0619436	-0.123887	-0.182682	0.116113	-0.228966	-0.0670345	-0.100313	-0.102281	-0.102759	0.0488276	-0.286144	0.283586	0.142696
-0.0403597	-0.228778	0.294335	-0.00767712	-0.273525	-0.40495	-0.216714	-0.0789525	0.016451	-0.251444	0.201346	0.0981697	-0.20465	0.12744	-0.303743	-0.0426019	0.182496	0.0706295	-0.47302	-0.084229	-0.0412371	0.290505	0.136872	-0.40495	0.450976	-0.20816	0.571422	-0.038605	0.609344	0.771234	0.267822	1	0.112756	0.724927	-0.185786	0.0706295	-0.404746	-0.416268	-0.170135	-0.306208	-0.14104	0.0518632	-0.132627	-0.035547	0.0182057	0.0854354	-0.20465	-0.216714	-0.172845	-0.227023
0.190175	0.0332084	0.428641	0.0340335	-0.1844	0.00522534	-0.0387775	0.1683	-0.122108	-0.281733	0.812949	-0.0955802	0.127883	0.233078	0.132094	0.590246	0.517103	-0.0581663	0.0119747	-0.266905	0.168311	-0.159066	-0.050122	-0.259525	0.0534223	-0.049297	0.326366	0.245247	0.813297	0.550185	0.243597	0.464505	0.926845	0.480078	-0.195744	-0.174705	-0.241365	-0.172667	-0.450225	-0.0678607	0.0218639	-0.185282	-0.00899066	-0.254044	-0.0816804	-0.380797	-0.0695108	0.223383	-0.164186	-0.0387775
-0.237086	-0.141471	0.0660402	0.39807	0.250745	-0.0180227	-0.141471	0.266735	-0.141471	0.137487	0.415937	0.268795	0.447829	0.451732	0.671715	1	0.204889	0.176107	-0.0988671	0.302455	0.0785408	0.284607	0.325383	0.00411946	0.39807	-0.162448	0.608136	0.403924	-0.0858583	0.268795	0.549298	0.377094	0.448507	0.395984	0.00195133	-0.145374	-0.463985	-0.13467	0.00436179	-0.413193	0.124397	-0.177652	-0.271521	-0.190283	-0.0209767	-0.15345	-0.732723	-0.0956149	0.00195133	-0.290747
0.179788	-0.373255	0.405779	0.36153	0.0329425	0.679834	0.0778894	0.0486227	-0.122557	0.56314	0.682929	0.679834	0.971524	0.888331	0.45305	0.486817	1	-0.0820771	-0.175631	-0.474037	-0.0536013	-0.217788	-0.209101	-0.234568	-0.0120045	0.201563	0.677477	0.120603	-0.219989	0.0486227	0.048297	-0.261586	0.0221012	0.424344	-0.307649	-0.375489	-0.265527	-0.0770683	-0.155385	-0.405081	-0.027359	-0.398706	0.190955	-0.187211	-0.179509	-0.131723	-0.419319	-0.249581	-0.375489	-0.362367
0.191533	-0.194064	-0.118684	-0.130046	-0.243386	0.201204	0.0381046	0.0375273	0.261897	0.192688	0.0217777	0.386828	0.0755677	0.48211	0.623586	-0.0217867	-0.0858364	0.270467	0.212382	-0.0642935	0.224875	0.268067	0.0907871	-0.187396	0.30426	0.0610179	0.892492	0.598387	1	0.758917	0.491495	0.64295	0.503307	0.252783	0.339598	0.0933932	0.153726	-0.0567834	-0.0207843	0.123864	-0.0763295	-0.0830026	0.327714	-0.0166257	-0.25859	0.0590333	0.181683	-0.207324	0.0896325	0.191533
0.172543	-0.224815	-0.0774536	-0.0397821	-0.175781	-0.0400391	-0.391807	0.42334	0.0999178	0.503906	0.648743	0.526855	0.381168	0.103618	0.351045	0.505859	0.288651	-0.132299	-0.409668	-0.199373	-0.29559	0.661248	-0.340923	0.250977	0.473684	0.310393	-0.0571289	0.502827	0.40846	0.0883789	0.294202	0.0129523	0.551758	-0.158691	-0.114258	0.0726254	-0.204733	-0.178366	-0.0749655	-0.0434827	-0.159591	-0.145508	0.00413603	-0.569738	0.0962171	-0.488281	-0.273849	0.0545847	-0.0888158	0.383018
0.137555	0.837824	0.321791	0.261088	0.113863	0.185662	0.00395588	0.221925	0.324382	0.455519	0.487197	0.261088	0.743933	0.386109	0.209233	0.537043	0.3706	0.223665	0.191662	0.0419323	0.150126	0.0721948	0.0887699	0.0714036	-0.0270978	0.137908	0.0460251	0.294119	0.0476848	0.258912	0.134025	0.123835	0.111688	0.087271	-0.0362622	-0.0632775	-0.0455091	0	-0.089205	-0.0843701	0.0302625	-0.182036	0.0332887	-0.089205	0.0170711	0.00924686	-0.0102259	-0.0395588	0.000870293	-0.108589
0.0345857	0.0678664	-0.192954	-0.112567	0.00261025	0.0892015	-0.177823	0.122953	0.0345857	-0.0823134	0.711373	0.0554496	0.169013	0.101147	0.354821	0.282414	-0.0306704	-0.0972316	-0.102633	0.0192506	-0.161183	-0.0156807	0.0845067	0.0716367	0.133123	0.0665613	0.56345	0.151068	0.602967	0.493191	0.636247	0.184349	0.914746	0.0554496	0.0998419	-0.227744	-0.0729333	-0.181604	-0.2188	-0.130512	-0.162488	0.0716367	0.111588	0.130186	-0.277665	-0.241774	0.0678664	0.299526	-0.162488	-0.063951
0.114748	-0.13293	0.0493114	0.014497	-0.0587252	-0.141353	-0.145462	0.277778	-0.307386	-0.0487602	0.373191	0.200488	0.0906678	0.165856	0.47619	-0.0344953	0.251609	-0.488476	-0.141353	-0.0933707	0.0646223	-0.0354259	0.388471	0.14654	0.0916507	0.0405425	0.861863	0.294118	0.69512	0.69198	0.757777	0.830016	0.400975	0.58616	-0.185021	-0.208118	-0.27462	-0.316636	-0.0269127	-0.442282	-0.122365	0.067175	-0.481408	-0.288625	-0.491425	-0.402791	-0.171507	-0.00958278	-0.146445	-0.0356283
0.132417	0.0496565	0.157246	-0.0954184	-0.0636123	-0.446043	-0.178179	0.122302	-0.0318061	0.192189	0.491393	0.228503	0.132417	0.151566	0.0768998	0.0739979	-0.128523	-0.209985	-0.223022	-0.338508	0.182074	0.0768998	-0.128523	-0.239123	0.117163	0.115865	0.647825	0.205117	0.864608	0.698869	0.730892	0.569265	0.630353	0.806441	0.0496565	0.0178504	-0.163593	-0.654374	-0.217641	-0.390761	-0.146373	0.157246	-0.0910465	-0.163593	0.0827609	-0.0510449	-0.0814626	0.0509547	0.0165522	0.0509547
0.0203394	-0.0298329	0.412649	0.753679	0.295267	0.0954057	0.176003	0.47677	0.121849	0.578781	0.562768	0.78212	1	0.198568	0.93932	0.322673	0.199861	-0.0570883	0.203645	-0.266544	0.344909	-0.124951	0.237351	-0.367238	0.0454112	0.402625	0.281862	0.18926	-0.00904932	0.0436953	0.238592	-0.0100835	0.238385	-0.221665	-0.049642	0.066965	-0.168317	-0.224517	-0.111695	-0.428507	0.0454112	-0.425835	-0.15327	-0.0408982	0.209785	0.121778	-0.0400239	0.101823	0.00372315	0.174875
0.266667	0.501099	0.276975	0.173669	0.457143	0.228571	0.249351	0.257143	0.436364	0.501146	0.452489	0.487955	0.133937	0.555915	0.406723	0.657143	0.318768	0.108235	0.498701	0.155844	0.228571	0.498701	0.548571	-0.119786	0.251795	-0.0201681	0.53161	0.685714	0.371429	0.485714	0.345546	0.0352941	0.314286	0.193464	-0.252661	0.0285714	-0.140616	0.0311688	0.0311688	-0.187488	0.0623377	-0.281232	-0.134454	-0.306799	0.0791209	0	-0.0658824	0.0623377	0.205714	0.0311688
0.112737	-0.39137	0.4	0.169106	0.374797	0.232927	0.137472	0.333333	0.386253	0.274945	0.615385	0.934553	0.766979	0.786116	0.829268	0.666667	0.193089	0.430732	0.0505543	0.0523282	0.352439	0.361863	0.476585	-0.264302	0.295787	0.173734	0.577111	0.455876	0.436992	0.436992	0.375122	0.684146	0.644309	0.414634	-0.121138	-0.181707	-0.183333	0.0470067	-0.354767	0.00216802	-0.0416851	0.169106	0.00195122	0.180931	-0.148593	-0.0796748	0.350244	-0.0416851	-0.830244	-0.109534
0.116588	-0.215031	0.392573	0.156313	0.00540176	0.0887914	-0.0346203	0.0742741	0.320791	0.192253	0.542876	0.417286	0.509843	0.588064	0.437205	0.63842	0.536462	0.602431	0.604014	0.492787	0.449021	-0.0302007	0.149494	0.302007	0.491314	0.0208799	0.386433	0.604014	1	0.47029	0.332208	0.711344	0.725861	0.849426	0.0172181	0.0357866	0.0172181	-0.202198	-0.0173102	-0.24713	0.0578233	-0.115125	0.0413234	-0.0548769	0.127149	-0.0675219	0.00648211	-0.275858	-0.241458	-0.404395
0.198802	0.368401	0.575	0.567402	0.709967	0.169935	0.344474	0.645833	-0.0610517	1	0.504525	0.628268	0.677602	0.807692	0.546569	0.647467	0.668301	0.105882	0.185383	-0.0191622	0.336601	0.365419	0.426961	0.251783	0.0753119	0.366893	0.00904977	0.594474	0.625	0.524101	0.528922	0.0915033	0.729167	-0.211329	-0.286765	-0.0191993	-0.184232	0.0454545	0.00178253	-0.245643	-0.26738	0.0416667	-0.344118	-0.312834	-0.0369532	-0.0400327	0.25	-0.335561	-0.244118	-0.132799
0.275459	-0.207079	0.402773	0.24923	0.557977	0.438942	0.113937	0.236926	0.384575	0.178865	0.258056	0.514197	0.615689	0.432118	0.121324	0.240359	0.382858	0.0552826	0.225376	-0.406426	0.0191715	0.0649282	-0.0161384	-0.296235	0.0184171	-0.0620708	0.00316957	0.254718	0.163959	0.482721	0.0903064	0.225766	0.0472134	-0.0522686	-0.171685	-0.228914	-0.43093	0.0171685	0.0184171	-0.0747784	-0.137036	-0.298446	-0.271949	-0.561879	0.0446381	-0.197438	-0.375647	-0.135787	0.074168	0.352735
-0.141734	0.0629398	0.133659	-0.0813135	-0.338806	-0.0597146	0.141375	0.215989	0.0960978	0.353437	0.342064	0.496775	0.222439	0.263878	0.269351	0.712764	0.15458	0.341009	0.306312	0.194044	0.0880897	0.0489729	0.157545	0.141375	-0.0180183	0.0430023	0.260751	0.0272585	0.501857	0.584864	0.285106	0.116465	0.604769	0.345582	-0.254105	-0.189308	-0.531502	-0.114116	-0.114116	0.20159	0.143223	0.390474	0.0777561	-0.0452768	-0.153245	-0.0631027	0.131626	-0.577973	-0.555981	0.117812
0.0313878	0.290454	0.0590278	0.266562	-0.130102	0.182393	0.154909	0.621197	0.413864	0.61067	0.970459	0.106812	0.747354	0.248291	0.365879	0.392857	0.676477	-0.274339	-0.350887	-0.209408	-0.482363	-0.19709	-0.466601	-0.209408	-0.42525	-0.0660549	-0.108218	0.266562	0.274058	-0.223369	0.0294827	0.0037478	0.529376	0.50361	-0.440834	0.156908	0.00642479	0.207878	0.117788	0.364005	0.50361	0.740658	-0.0182705	0.0993166	-0.225805	0.240796	-0.283226	0.24267	0.0709877	-0.301229
0.0851064	0.118899	-0.131229	0.0851064	0.0404255	-0.103045	0.106383	0.212766	0.112293	0.299541	0.217748	0.381797	0.15721	0.628181	-0.195082	0.516548	0.0824364	0.103045	0	-0.0431558	0	-0.0792657	-0.0196078	-0.153687	-0.209428	-0.158531	0.696217	0.245724	0.451815	1	0.271265	0.365415	0.0475594	0.120764	-0.331595	0.0224586	-0.110532	-0.117034	0	0	0	0	0.0202128	0	-0.234067	-0.209428	0.025266	-0.0170421	0	-0.188152
0.240708	0.0539142	0.411611	0.379115	0.326372	0.166726	0.262204	0.290265	0.256026	0.259115	-0.0267937	0.291681	0.605146	0.317931	0.470796	0.384779	0.381947	0.0250619	0.336348	0.160644	0.651327	0.354497	0.281628	0.39543	0.142494	0.499932	0.769176	0.748383	0.561062	0.23469	0.521628	0.561062	0.00566372	0.36295	-0.177699	-0.301239	-0.0888496	-0.271086	-0.251392	0	0.0196943	-0.0346903	-0.106619	0	-0.16403	-0.177699	0.281628	-0.0969268	0.0433274	-0.172615
0.248218	0.165695	0.220613	0.107662	-0.159555	0.599426	0.172718	-0.177665	0.234637	0.113801	0.489096	0.291217	0.222548	0.445153	0.293152	0.360757	0.0330775	0.654477	-0.0369462	0.239957	0.373524	-8.7046e-05	0.279922	-0.0896574	0.508807	-0.122648	0.884581	0.488589	0.412393	0.603366	0.564058	0.708119	0.116027	0.521252	0.121574	0.114417	-0.197401	0.00624683	0.121681	0.217615	0.15117	-0.206009	0.0992324	0.0275283	-0.0969795	-0.280471	0.192698	-0.070072	-0.228702	0.0293207
0.468332	0.0577731	0.512535	0.638393	0.604254	0.331904	0.149382	0.464286	0.487045	0.242074	0.289916	0.525356	0.844888	0.218487	-0.254143	0.279937	0.815535	0.0787465	0.0293799	0.634772	0.25604	0.00662083	0.719643	0.087726	-0.118347	0.287115	0.967087	0.698084	0.507528	0.509045	0.558964	0.950951	0.638393	0.644841	0.077381	-0.169555	0.0193452	0.189935	-0.0388974	-0.176509	0.274351	0.0238971	-0.158859	-0.227177	-0.120798	0.00303455	0.075105	0.0860708	-0.339111	-0.225522
-0.0207489	0.172007	0.17477	0.205095	0.288091	0.126888	0.134941	-0.0343155	0.227223	0.0496233	0.268877	0.0502762	0.52744	0.0998158	0.274125	0.432136	0.0877839	0.666998	0.55848	0.010447	0.165991	0.466198	0.758932	0.17934	0.403081	0.248619	0.868508	0.776996	0.455678	0.693493	0.248029	0.0690301	0.813996	0.490526	-0.380264	0.00319214	-0.179957	0.199799	-0.435292	-0.13141	-0.0853173	-0.175169	-0.309797	-0.0409175	0.0953959	-0.0578576	0.0526703	-0.281634	0.10151	-0.151917
0.336842	0.376471	0.222222	0.378947	0.16	0.252632	0.171723	-0.0388029	0.177778	-0.0355005	0.42722	0.0479303	0.270153	0.566275	0.755556	0.977778	0.0894118	0.0539216	-0.259695	-0.0854031	0.4	0.243137	0.252632	0.00697168	0.171723	0.36	0.803486	0.68	0.333103	0.46646	0.581264	0.36	0.238985	0.336794	-0.437473	-0.174292	-0.218736	-0.231603	0.0421053	0.0444444	0	0	0	-0.196078	0.188235	0.0421053	0	0.12	-0.123013	0.0875129
0.279203	0.29935	0.544372	0.491447	0.324296	-0.052258	0.412403	0.210885	0.455261	0.334774	0.492645	0.551118	0.595963	0.353062	0.346163	0.439189	0.439189	0.139651	0.207819	-0.22197	0.396938	0.31092	0.118748	0.350543	0.291917	0.22819	0.404037	0.455261	0.625242	0.303912	0.455423	0.0263143	0.511831	0.205573	-0.0363211	-0.14825	-0.725311	-0.202967	-0.0190029	0.10081	-0.0190029	-0.575579	-0.0662675	-0.507418	-0.308587	-0.0363211	0.113411	-0.120486	-0.266849	0.123721
0.164686	0.0412598	0.310083	0.121399	0.418152	-0.0238037	0.309015	0.135946	0.367876	0.57504	0.315186	0.378743	0.574707	0.250977	0.190959	0.245972	0.526062	0.32373	0.283048	0.148304	0.0177205	-0.0248136	-0.0758545	-0.0813654	-0.0666504	-0.057373	0.0422363	0.237749	0.045756	0.392232	0.195508	0.310242	0.0177205	0.182671	-0.132772	-0.238566	-0.185669	-0.202548	-0.100697	-0.247559	0.014715	-0.185669	-0.0796631	-0.217263	0.0249023	-0.145203	-0.029834	-0.057706	0.0174561	0.0170233
-0.166405	0.252863	-0.110936	0.378846	0.445029	0.123123	0.112823	0.11453	0.353405	0.218121	0.36734	0.748035	0.237143	0.447563	0.573546	0.305201	0.138334	0.232113	-0.156748	-0.0554682	-0.211358	-0.137594	0.069616	-0.0669212	0.123123	-0.0880305	0.423759	0.183247	0.149787	0.0977319	0.318587	0.0705143	0.23355	0.302268	-0.0554682	0.0629987	-0.10266	0.0366494	-0.101633	-0.235122	-0.0591661	0.069616	0.000898271	-0.247474	-0.0651246	-0.123288	0.785345	0.058163	0.0331832	0.0123512
-0.613732	-0.131185	0.0731876	-0.0540852	0.205409	0.0903337	0.160059	0.264097	-0.187049	0.290616	0.733469	0.501151	0.731345	0.543861	0.826237	0.501151	0.413119	-0.411507	-0.0269903	-0.467622	0.322785	0.19207	0.281703	-0.0615127	0.672246	-0.0249624	0.568824	0.130558	0.413119	0.00920598	-0.170541	0.35443	0.471807	0.00306866	-0.259494	0.117376	0.0293441	-0.0910137	0.162569	-0.421174	-0.059002	0.234753	0.140852	0.0320117	0.162521	-0.548331	0.1084	-0.0615127	0.390104	-0.059002
-0.301859	-0.33359	0.446516	0.27305	0.217598	-0.034418	0.108052	0.27305	0.279933	0.111389	0.504092	0.219128	0.329707	0.164854	0.316646	0.433667	0.198095	0.842553	0.597413	0.240718	0.39313	0.068836	0.493325	-0.0375469	0.617021	0.361477	0.686948	0.448477	0.508622	0.507092	0.306091	0.165207	0.66465	0.418115	-0.287964	-0.343415	-0.095988	-0.355027	-0.124322	-0.331943	0.0867751	-0.130406	-0.206967	0.00166875	-0.282404	0.0210332	-0.2267	-0.271589	-0.482311	-0.292866
0.217	0.514288	0.473275	0.43728	0.286833	0.0924475	0.0437152	0.448177	0.431784	0.664932	0.483788	0.521292	0.563933	0.579183	0.202822	0.540625	0.613739	0.1953	0.117341	-0.172944	0.0386663	0.0226246	0.322688	0.138432	-0.0360459	-0.0457506	0.0548358	0.0437152	0.16275	0.3255	0.279663	0.183489	0.0910415	0.0276522	-0.317063	-0.140605	-0.42322	-0.172944	-0.13383	0.0239028	0.0977841	-0.264688	0.0215125	-0.0962502	-0.113241	-0.140605	0.08605	-0.153387	-0.337451	0.136898
0.18982	0.0164616	0.369967	0.309515	0.508705	0.139947	0.203119	0.263269	0.253569	-0.0788077	0.129182	0.26206	0.190564	0.301052	0.0985371	0.12695	0.32614	0.428364	0.690804	0.355789	0.466086	0.221255	0.280377	0.340291	0.571768	0.47069	0.741051	0.389422	0.160198	0.279894	0.758433	0.65107	0.340346	0.249869	-0.151735	-0.0438278	-0.0758675	-0.148712	-0.148712	-0.101157	-0.131896	-0.10428	-0.0725426	-0.263791	-0.111604	0.0616612	0.149438	-0.165529	-0.199129	-0.115079
0.14359	0.179242	0.330811	0.402911	0.466528	0.363825	0.485806	0.362162	0.0730297	0.258099	0.140093	0.319751	0.626387	0.27558	0.220374	0.429106	0.466528	0.687069	0.279418	0.325685	0.743867	0.233151	0.231019	0.370138	0.167379	0.352343	0.980265	0.836439	0.468191	0.169647	0.814304	0.977131	0.319751	0.595981	-0.104366	-0.143451	0	-0.204574	0.0231336	-0.193486	0.0694009	-0.228274	0	-0.0907201	-0.289013	-0.104366	0.178129	0.0231336	0.025447	-0.0213192
0.0768496	0.408115	0.106815	0.221002	-0.0426253	0.147971	0.365155	0.243437	0.286688	0.00763723	0.519079	0.359745	-0.171811	0.649356	0.162238	0.670114	0.146014	0.175716	-0.12445	0.0534076	0.205569	0.00181384	0.101193	-0.0216653	-0.213365	0.00181384	0.642403	0.396778	0.519079	0.0787589	0.0851498	0.603103	0.33076	0.27421	-0.25293	-0.0493768	0	-0.240601	0	0	0.0513922	-0.272681	0.00181384	-0.113365	-0.13177	-0.0711217	-0.084457	-0.0888783	0	0.026253
0.396703	-0.0732231	0.0602963	0.179819	0.205408	-0.114917	0.0697874	0.202616	0.159369	0.116482	0.176938	0.251002	0.112948	0.199699	0.168886	0.276591	0.0393136	0.273846	0.531653	0.504753	0.618782	0.363402	0.171956	0.429129	0.0697874	0.418725	0.528237	0.557538	0.18168	0.216341	0.456689	0.372432	0.272869	0.492854	0.0474554	0.0137249	-0.221691	-0.203018	-0.356296	-0.124067	0.129424	-0.0455944	0.0854198	-0.151248	-0.00923341	-0.139575	0.271613	-0.126379	-0.29227	-0.175103
-0.11269	-0.220467	0.16753	-0.0160823	0.00136871	0.0872552	0.00149314	-0.0670668	0.0395681	0.0586056	0.0682249	-0.256291	0.194567	-0.314593	0.332939	0.0725416	-0.101969	0.0886924	0.287056	0.629731	0.157059	0.0586056	0.190114	0.114225	0.399788	-0.0606443	0.59602	0.210906	0.632344	0.196068	0.376943	0.422931	0.421562	0.372289	0.017451	0.00136871	-0.171773	-0.0922012	-0.0556194	-0.11269	-0.0556194	-0.271004	0.0628238	0.07615	0.0334807	0.0698042	-0.204485	-0.0556194	-0.597442	-0.187389
-0.0114758	0.13691	-0.0408475	0.0419002	-0.0109021	-0.212437	-0.0910061	-0.186282	0.229873	0.217774	0.153315	0.11719	0.446505	0.415799	0.246493	0.446505	0.182039	0.129303	-0.225365	-0.154657	0.0873291	-0.0755538	-0.119295	0.0718352	0.0963437	0.0159728	0.360303	0.155164	0.273819	0.843875	0.303962	0.284468	0.319456	0.0632349	-0.141417	0	-0.12705	-0.0292312	-0.133974	0	-0.0563414	-0.1697	-0.0248465	0.0323259	-0.0444434	0	-0.126768	0.0517214	0	-0.0659194
-0.143167	0.350325	0.176689	-0.124729	-0.0848337	0.20282	0.076645	0.239696	0.23355	0.258134	0.248905	0.137764	0.372841	0.665618	0.39383	0.682715	0.700651	0.330147	0.23355	0.059914	0.0988391	0.0728127	0.242589	-0.475878	-0.21692	0.0889552	0.449164	0.315293	0.453362	0.851048	0.236603	0.266866	0.20769	0.107886	-0.248433	-0.0763236	-0.0957861	-0.0808132	-0.0907448	0	-0.248433	-0.321475	0.0525488	-0.127937	-0.161626	-0.0723066	-0.27777	0.175163	0.0184382	0.165944
0.339031	0.0361604	0.286752	0.293447	0.27386	-0.0698006	0.0625486	0.272436	0.277389	0.615773	0.57265	0.491809	0.573964	0.26956	0.387108	0.581197	0.117521	0.261538	0.0792541	0.001554	0.128561	0.102176	0.370513	-0.0182595	0.123543	-0.0618014	0.185733	0.338384	0.34651	0.41916	0.199573	0.473647	0.345085	0.363248	-0.303063	-0.178775	-0.35755	-0.195027	-0.195027	-0.0707502	0.0198135	-0.178775	-0.21453	-0.0975136	-0.412558	-0.0712251	-0.0854701	-0.115773	-0.0418803	-0.195027
0.129743	0.262687	-0.0705018	0.408201	0.0792534	0.114137	-0.0457327	0.252142	0.327473	0.411261	0.263817	0.179009	0.507579	0.232746	0.439412	0.238984	-0.133109	-0.126683	-0.198954	0.0183599	0.0348837	-0.115166	0.149816	0.0694336	-0.130856	-0.111854	0.172865	-0.481696	0.158507	0.00367197	0.113831	0.0348837	-0.304774	-0.0159119	-0.136781	-0.151163	0.0804774	-0.130856	0.00267052	0.0848633	-0.367865	-0.0911873	-0.14541	-0.0811172	-0.110724	-0.0587515	0.0591187	-0.0797819	0.170012	-0.181929
0.0754506	0.028109	-0.0244653	0.0880256	0.0955707	-0.0976419	0.0880256	0.000986282	0.10619	0.176051	0.155702	0.107231	0.159284	0.072615	0.055177	0.147052	0.156239	0.119463	0.0663685	0.107231	0.119463	0.0248296	0.0628755	0.0275885	0.0135614	-0.0210818	0.610591	0.22698	0.225975	0.303775	0.293063	0.263756	0.1546	0.238927	0.0398211	0	-0.0653275	0	-0.185668	-0.0520538	0	-0.140857	0.0119463	0.0298658	-0.0691703	-0.0493141	0.0746646	0.13141	0.0125751	0.0125751
0.0190131	-0.11387	0.51254	0.382752	0.361476	0.0479855	0.153093	0.36057	0.341002	0.417548	0.59672	0.681983	0.788522	0.0139987	0.430738	0.302852	0.173155	0.0863739	0.0891395	0.138524	0.323223	0.0891395	0.221639	-0.234331	0.178279	0.245081	0.362294	-0.0958064	-0.179267	0.243323	0.0181983	-0.0185604	0.0586238	0.0485891	0.000905387	-0.022182	-0.170439	-0.196551	-0.0483971	-0.27222	0.0251862	-0.123359	-0.108646	-0.0735833	-0.0196399	0.127886	-0.187415	-0.0106177	-0.0255319	0.0513601
0.166996	0.0738013	0.223256	0.217054	0.155039	0.170543	0.135307	0.0775194	0.30444	0.372093	0.200358	0.20155	0.543828	0.22898	0.403101	0.280286	0.27907	0.130233	0.118393	0.0169133	0.0477276	0.00132653	0.111628	0.10148	-0.0988268	-0.0406889	0.172858	0.0689798	0.0632315	0.155039	0.24186	0.126463	0.155039	0.124031	-0.22891	0	-0.0763034	0	0	-0.081066	0.0338266	-0.0763034	0.055814	0	-0.0418114	0.0155039	-0.0171455	0.0169133	-0.0543548	-0.215894
0.331887	-0.198231	-0.0305857	0.0298265	0.193601	-0.0509761	0.241373	0.165944	0.301716	0.482745	0.459536	0.0873102	0.459536	0.206241	0.417028	0.19577	0.470174	0.497831	0.331887	0.0928811	0.0829718	0.243739	0.467245	0.181029	0.150858	0.00400467	0.280828	0.663774	-0.104121	0.417028	0.298698	0.168113	-0.0233189	-0.0708604	-0.272234	0.0553145	-0.408351	0	-0.11832	0.0368764	0	-0.244577	-0.130152	-0.266811	0	0	-0.0969631	0	-0.620174	0.0603431
0.0500022	-0.10774	0.0886555	0.395663	0.0810428	0.0589913	0.211603	0.330632	0.45385	0.479745	0.260469	0.53949	0.43135	0.0356541	0.489909	0.261247	-0.208155	-0.209503	0.0715557	0.0174676	0.158715	0.0565397	0.105173	-0.0378464	0.0793701	-0.0101128	-0.0289122	-0.251747	0.151551	0.0546372	0.0556204	-0.272624	0.101409	-0.0249074	-0.0275293	-0.147619	-0.204363	-0.0907087	-0.00658864	-0.0741605	0.00965312	-0.012641	-0.0918579	-0.10695	0.0885518	0.115735	-0.00455076	0.0258949	-0.176468	-0.044435
-0.0427141	0.0162019	0.145522	0.046249	-0.0715829	0.126866	-0.0427141	0.0951493	-0.0126669	-0.0279851	0.233326	-0.0133706	0.0774745	0.046249	0.186018	0.034204	0.120189	0.0612726	-0.0609453	-0.0727612	-0.190593	0.184701	0.00117832	-0.0609453	-0.0727612	-0.0276905	0.145211	-0.157011	0.51198	0.256219	0.570896	0.0774745	0.414801	0.0817786	-0.0288688	-0.205617	-0.113586	0.00131694	-0.114903	-0.0577376	0.0913197	-0.232898	0.100746	0.134328	0.0612726	0.0646766	-0.0265122	0.046249	0.120189	-0.0727612
0.133094	0.410072	0	0.10483	0.149383	0.185509	0.211716	0.0565262	0.0553272	-0.0704008	0.0315882	0.306469	0.304299	0.22798	0.00433939	0.334133	0.549692	0.158049	0.0829908	0.0829908	0.032003	0.00195272	0.0786228	-0.2148	0.235868	-0.045889	0.170321	0.298767	0.18034	-0.306269	0.195815	0.201131	0.35149	-0.112569	-0.242463	0.138318	-0.272296	-0.114866	-0.231757	-0.0808211	-0.216969	0.0331963	0.0268499	0.186729	-0.0562844	-0.0765673	-0.150726	-0.0229445	-0.203494	0.288284
0	0	0	0.131579	0	0	0	0	0.131579	0	0.3125	0.277778	0	0	0	0	0	0	0	0	0	0.147059	0.131579	0	0	0	0	0.394737	0.131579	0.277778	0	0	0	0.694444	0	0	0	0	0	0	0	0.138889	0	0	0	0	0	-0.647575	0	0.131579
0	0	0	0	0	0	0	0	0.164474	0	0.195312	0	0	0	0	0	0	0	0	0	0	0	0	0	0	0	0.173611	0	0.164474	0.347222	0.493421	0	0	0	0	-0.809469	0	0	0.183824	0	0	0	0	0	0	0	0	0	0	0
0.464061	0.031012	0.234467	0.345688	0.0925372	0.093716	0.296419	0.0624773	0.148853	0.508285	0.101469	0.227806	0.432263	0.322361	0.406987	0.391957	0.272896	0.165152	0.165249	-0.0945197	0.227806	0.00128598	0.0555223	0.0832674	0.198041	0.235854	0.00326442	0.214438	0.122597	0.256688	0.216431	0.453255	0.166508	0.100199	-0.265823	-0.295883	-0.0739708	-0.161391	-0.112202	0.0801596	0	-0.517796	-0.17753	-0.209294	-0.136561	-0.147942	0.0721436	-0.160105	-0.0526931	0.147567
-0.0608349	-0.0409546	0.288861	0.258024	0.0333543	0.113593	0.0538932	0.00125865	0.141427	0.141427	0.315728	0.0840151	0.38631	0.181246	0.19635	0.00503461	0.5	0.115544	0.106413	0.00137308	0.0975456	-0.0484009	0.173317	0.0188798	0.0202529	0.192574	0.208549	0.367641	0.419761	0.259283	0.15708	0.338263	0.401196	0.235368	-0.362807	-0.141913	-0.0147892	-0.137308	0.0875336	-0.082232	-0.0161336	-0.125865	-0.170296	-0.154814	0.0740669	-0.061674	0.096287	0.0188798	-0.282819	-0.0847875
-0.105493	0.0150798	0.0588114	0.0653459	0.0339543	0.147028	0.0712865	-0.0150552	0.0356432	-0.139777	0.105559	0.00128129	0.120639	0.090479	-0.0464469	-0.0954563	-0.15824	0.120698	0.57169	0.197436	0.197319	-0.139777	0.196038	-0.0328477	0.463362	0.00236546	0.693672	0.0206172	0.084245	0.114355	0.315198	0.378302	0.100582	0.0871279	-0.0477282	-0.224867	-0.0804011	-0.104134	-0.121956	0.021782	-0.0342455	0.179701	0.0196038	0.10693	0	0.0163365	-0.153755	-0.0698887	-0.173359	-0.175421
-0.100351	0.0286001	-0.132938	0.102358	0	0.0767687	0.0511791	0.102358	0.0540224	0.127948	0.143001	0.162067	0.108045	0.245008	0.108045	0.162067	0.194481	0.12155	-0.105926	0.0540224	-0.105926	0.0729303	0.0511791	0.108045	0.0511791	0.0486202	0.432179	0.0729303	0.200201	0.383843	0.108045	0.243101	0.1144	-0.026357	0	0	0	-0.281515	0	0.0810336	0	0	0	0	-0.112157	-0.125941	0	-0.0224034	0.0255896	0.0511791
-0.0266515	0.0659117	0.00119711	-0.0411114	-0.0115821	0.0456479	0.0300539	-0.0133258	0.0610528	0.174653	0.30706	0.198422	0.139763	0.345577	0.336988	0.200816	0.193394	0.0700312	-0.119711	0.122106	-0.0293293	-0.0654522	0.0445138	0.0305264	-0.0277857	-0.0665296	0.336988	0.0972356	0.258577	0.378225	0.0787103	0.0169691	0.0186961	0.1952	0	-0.225357	-0.0751189	-0.159075	-0.213496	0	-0.0751189	-0.0901427	-0.121477	-0.0845088	-0.159075	0	0.0343422	0.17858	0	0.00113411
0.0384378	0.0821732	0.21301	0.177508	0.0691347	0.0282945	-0.00393114	0.150281	0.16569	0.135988	0.189972	0.245575	0.146483	0.0894419	-0.0632623	0.151349	0.165496	0.0100899	-0.0484841	0.0594039	0.163895	-0.0193645	0.0584576	0.0617335	0.00975506	0.289023	0.0633239	0.150257	0.158156	0.211542	0.196674	0.0906226	0.171769	0.101255	-0.0533859	-0.106772	0.0136134	-0.0365451	-0.0942018	-0.00836379	0.00742549	0.020954	-0.184662	-0.240965	-0.129481	-0.0800788	0.0339534	-0.0799332	-0.128126	0.0748373
0.0614643	0.0171738	-0.0311674	0	0.0729889	0.0460982	-0.0602591	0.0768304	0.0324395	0.0780356	0.0858692	0.132302	0.178417	0.233564	0.0823709	0.0337116	0.350346	0.0912361	0	-0.22326	0.0324395	-0.12909	0.0153661	-0.20704	0.0460982	-0.0134528	0.0810987	0.0437933	-0.0330007	0.122929	0.227076	0.0729889	0.0171738	0.0343477	0	-0.0149476	-0.159653	-0.0845223	0	-0.0473871	0	-0.0957919	0	-0.0898049	-0.151871	0	-0.0533105	0.0157427	-0.15125	0.0768304
0.160059	0.0777505	0.0169735	0.0177115	0.061565	0.113786	0.0463176	0.156041	0.120276	0.170811	-0.0183659	0.247595	0.127589	0.0520598	0.163636	0.28985	0.317468	-0.0343786	0.0819123	0.0107883	0.0718967	0.0650403	0.0332671	0.0650403	0.121299	0.0644879	0.00460299	0.0602071	0.00188304	0.0604143	0.126438	0.0565868	0.119102	0.0850633	-0.0358733	0.162532	0.0991484	0.177169	-0.0735478	0.086168	0.0750863	0.0726352	0.247043	0.0571872	0.139591	0.193613	0.337419	0.337419	0.100806	0.200374
0.0713649	0.0598205	-0.0912079	0.14273	0.0352277	0.00139931	0.126288	0.285459	0.0391418	0.054923	0.159521	0.131827	0.150659	0.0196078	-0.202725	0.112994	0.169492	0.0440346	-0.0347107	0.095639	0.150659	0.0860751	0.0727642	0.244821	0.429588	0.20339	0.114471	0.135593	0.0598205	-0.0328838	-0.257745	0.0860751	-0.19471	0.0398804	-0.333075	0.188324	0.0376648	0.0797607	0.0713649	0.227466	-0.333075	0.112994	-0.0820871	0.169492	0.0813247	0.0713649	0.148305	0.0196078	0.214095	0.178412
0.129032	-0.141385	0.0340502	-0.0619861	0.0919355	0	0	0.0967742	0.170251	0.0967742	-0.105332	0.070771	0.136201	-0.0564832	0.0026706	0.102151	0.245161	0.114919	-0.16758	0.0340502	-0.0654298	0.0919355	0.0322581	0.0340502	-0.0619861	0.0306452	0.102151	0.0919355	0.216319	0.322581	0.170251	0.0919355	0.108159	0.0028277	0	0.0340502	0	0	0	0.0340502	0	0	0	-0.188528	0.0721063	-0.15876	0.0766129	0	0	0.0645161
0	0	0	0	0	0	0	0	0	0	0	0	0	0	0	0.0925926	0	0	0	0	0	0	0	0	0	0	0.37037	0	0.263158	0.462963	0	0.175439	0.0925926	0.277778	0	0	0	0	0	0	0	0	0	0	0.0877193	0	0	0	0	0
0.0810811	0.0604134	-0.195225	0.0540541	0.0256757	0.0810811	0.027027	0.027027	0.0570571	0.0810811	-0.0882509	-0.140405	0.142643	0.128378	-0.0811105	0.142643	0.154054	0	0	0.0570571	0.0570571	0.0256757	0.027027	0.0855856	0	0.0256757	0.0570571	0	0.0604134	0.27027	0.171171	0.0256757	0.0302067	0.0302067	0	0	0	0	0	0	0	0	0	0	0	0	0	0.077027	0	0
0.103975	0.213422	0.03101	-0.0135369	0.0697725	0.220334	0.1322	0.00115207	0.03101	0.190956	0.0177047	0.00121608	0.00121608	0.111636	0.0477311	0.12404	0.100965	0.122102	0.06202	-0.0297939	0.094246	0.055818	-0.0417627	0.03101	0.235023	0.0300979	0.108535	0.083727	0.0820853	-0.0282258	0.09303	-0.01286	-0.07951	0.147753	-0.0452989	0.046515	-0.0763089	0	-0.0576037	-0.0452989	0	0.037212	-0.0547235	0.0523293	-0.0807976	-0.0722926	0.0348862	0.00109447	0.0440668	0.205645
0.0226868	-0.0994348	-0.176787	0.0226868	0.0107762	-0.088968	-0.0217972	0.0567171	0.0718416	0.113434	0.064384	0.0957888	0.191578	0.161644	0.0129127	0.0838152	0.0646575	-0.0393544	0.0119736	-0.0589289	-0.0349817	0.0323287	0.0113434	-0.117858	-0.100311	0.0107762	0.179604	0.043105	0.177491	0.374333	0.119736	0.0969862	0.101423	0.000994348	-0.0589289	-0.0589289	0	0	0	-0.0349817	-0.0469553	-0.0707147	0.0107762	0	-0.0623953	0	0	0.0331739	0	0
-0.0168211	-0.0767351	0.0277206	-0.0423962	0.00831617	0.0181943	0.0262616	0.0181943	0.0739215	0.0532097	0.146756	0.101642	0.166323	0.182956	0.0384102	0.0831617	0.0914779	0.0311856	0.00924019	-0.036236	-0.0632319	-0.00766392	0.0175077	-0.0454762	-0.120494	0.00831617	0.138603	0.049897	0.185891	0.262616	0.175564	0.124743	0.0308859	-0.0180328	0	0	0	0	0	-0.136429	-0.0454762	-0.0545715	-0.0409286	0	0	0	0	0.0249485	0	0.00875386
0	0.0343137	-0.159495	0.0307018	0	0.0614035	0	0.0307018	0.0324074	0.0307018	0	0.0324074	0	0	0.0324074	-0.127088	0	0.0729167	0	0	0.0648148	0.0583333	0.0307018	0.0648148	0.0614035	-0.143546	-0.0298656	0	0.0343137	0	-0.0946805	0.0291667	0.0343137	0	0	0.0324074	0	0	0	0.0972222	0.0324074	0	-0.114379	0.0364583	0.102941	0.0307018	0.109375	0.116667	0	0.0307018
0.0280143	0	0	0	0	-0.0689371	0	0	0	0	-0.0457373	0.0295706	0.0443559	-0.117674	-0.0136257	0.0591413	-0.0388767	0	0	0	0	-0.0654902	0.0140071	0.0147853	0.0140071	0.0133068	0.0295706	0	0.0313101	0.0420214	0.0591413	0	0.015655	0	0	0	0	0	0	0	0	0	0	0	0	-0.0689371	-0.0818628	0	0	0
0	0	0	0	0	0	0	0	0	0	0	0	0	0	0	0	0	0	0	0	0	0	0	0	0	0	0	0	0	0	0	0	0	0	0	0	0	0	0	0	0	0	0	0	0	0	0	0	0	0
0	0	0	0	0	0	0	0	0	0	0	0	0	0	0	0	0	0	0	0	0	0	0	0	0	0	0	0	0	0	0	0	0	0	0	0	0	0	0	0	0	0	0	0	0	0	0	0	0	0

## Sheet: Figure 4d
	before				after
	familiar		unfamiliar		familiar		unfamiliar
t	mean	SEM	mean	SEM	mean	SEM	mean	SEM
4.5	-0.0530953	0.0246557	-0.00882272	0.00970762	0.0436044	0.0218679	0.0133278	0.00908609
14.5	-0.0387541	0.0260564	-0.00187622	0.00978558	0.00031127	0.0220292	0.00876532	0.00982134
24.5	-0.0281449	0.0246167	0.00535614	0.00864767	-0.0150323	0.0251764	-0.00214307	0.0107776
34.5	-0.0187375	0.0261342	-0.00460026	0.00933095	-0.0301813	0.0272907	0.00799833	0.0109183
44.5	-0.0438409	0.0234624	-0.00767999	0.0112188	-0.0432025	0.0244903	0.0270525	0.0111438
54.5	-0.0619096	0.0248998	-0.00437165	0.0124731	-0.00849186	0.0247096	0.0226314	0.0115062
64.5	-0.0386234	0.0235807	-0.00586266	0.0155697	0.0192099	0.0229304	0.0327697	0.0113548
74.5	-0.00793326	0.0238088	0.0480574	0.0173495	0.0210589	0.0247593	0.041197	0.0121788
84.5	0.0154657	0.0247261	0.105932	0.0172762	0.0546541	0.019806	0.106703	0.0157263
94.5	0.0637723	0.0242613	0.180006	0.0191783	0.0695978	0.0226826	0.184481	0.0175934
104.5	0.106209	0.0263603	0.21413	0.0209098	0.0709033	0.0249246	0.22432	0.0168502
114.5	0.135924	0.0267653	0.24915	0.0188975	0.102474	0.0278046	0.259649	0.0163665
124.5	0.159729	0.0281633	0.277014	0.0175686	0.125067	0.0264749	0.29353	0.0154078
134.5	0.169509	0.0270923	0.304251	0.0178023	0.160382	0.0253784	0.3167	0.0150332
144.5	0.156483	0.0289975	0.327561	0.0178455	0.173222	0.0261325	0.330748	0.0146736
154.5	0.131708	0.0295732	0.336586	0.0177798	0.172397	0.0274929	0.337012	0.0151936
164.5	0.108861	0.0278954	0.331453	0.0171489	0.143296	0.0267194	0.330776	0.0156054
174.5	0.110564	0.0279562	0.318693	0.0172114	0.130304	0.0268453	0.303559	0.016433
184.5	0.102595	0.0252967	0.299929	0.0162082	0.117382	0.0265476	0.290279	0.0153091
194.5	0.0909492	0.0262171	0.286278	0.015714	0.108137	0.0252437	0.273248	0.0147494
204.5	0.0854421	0.0243433	0.260864	0.0152597	0.0993356	0.0215773	0.26037	0.014344
214.5	0.0576449	0.0229588	0.246437	0.0138905	0.109672	0.0218394	0.253644	0.0143917
224.5	0.0456802	0.0222519	0.237495	0.013499	0.0763023	0.0230629	0.249948	0.0128594
234.5	0.013375	0.0212085	0.233297	0.0123376	0.074017	0.0195221	0.240599	0.0121241
244.5	0.0160782	0.0204995	0.232745	0.0124159	0.0503062	0.0185018	0.230271	0.0124139
254.5	0.0218662	0.0222884	0.206438	0.0126008	0.00987365	0.0194566	0.230772	0.0119916
264.5	0.0209571	0.0227312	0.196886	0.0113605	-0.000514401	0.0200464	0.226302	0.0118129
274.5	0.0200698	0.0204799	0.186916	0.0112289	-0.00014306	0.0221264	0.216079	0.0119635
284.5	0.0243444	0.0191152	0.177324	0.0117405	-0.0323363	0.0203343	0.205301	0.0120168
294.5	-0.0101002	0.0217824	0.173391	0.0119862	-0.0212551	0.0215754	0.179106	0.0118811
304.5	-0.0262305	0.0232634	0.169867	0.0120227	-0.0271221	0.0236106	0.154145	0.0120881
314.5	-0.0332306	0.0212903	0.164587	0.0120248	-0.05493	0.024876	0.1451	0.0112181
324.5	-0.0235339	0.0223566	0.138306	0.0121408	-0.0682093	0.0211915	0.140067	0.0109145
334.5	-0.0513051	0.0236862	0.131827	0.0131027	-0.0557938	0.0222691	0.131337	0.0112457
344.5	-0.0356821	0.0244438	0.118924	0.0142154	-0.0777712	0.0211541	0.116647	0.0125992
354.5	-0.0217243	0.0259949	0.110751	0.0131258	-0.0690855	0.0226796	0.109318	0.0124251
364.5	-0.044525	0.0265302	0.107194	0.0138043	-0.0872802	0.0222397	0.102076	0.0121749
374.5	-0.0714801	0.0241608	0.0977251	0.0144007	-0.0746998	0.0192088	0.112635	0.0108122
384.5	-0.0622703	0.024341	0.107228	0.0125252	-0.0679202	0.0189691	0.117131	0.0113813
394.5	-0.0928512	0.0238358	0.0857965	0.0129491	-0.0567087	0.0208784	0.113896	0.0114638

## Sheet: Figure 4e
familiar	unfamiliar
-0.266628	-0.11556
-0.435146	-0.165802
-0.290513	-0.157714
0.735698	-0.0973486
-0.409019	-0.217731
-0.35408	-0.268932
-0.246675	-0.292992
0.239792	-0.0113801
-0.00272037	-0.0215719
1	0.483232
0.0380714	-0.0566953
1	0.054248
0.145564	-0.0113415
0.511165	0.353712
1	1
-0.206813	-0.116352
-0.3753	-0.143008
-0.884761	-0.876196
-0.203215	-0.34167
-0.0226089	-0.201342
-0.873959	-0.795339
-0.0213807	-0.104771
0.343761	0.338152
-0.264649	-0.206621
-0.105209	-0.0435071
-0.494911	-0.417278
1	1
0.734002	0.827706
-0.378506	-0.375126
-0.207025	-0.236096
0.618232	0.286069
0.585789	0.534943
-0.777209	-0.791588
-0.879903	-1
0.00534234	0.0244766
0.114357	0.231385
0.982608	0.945745
0.621992	0.51019
0.762998	0.74123
0.571426	0.657181
-0.139824	0.082048
0.857291	0.65763
0.438669	0.017504
0.851005	0.690794
0.204805	0.0263081
0.339225	0.278188
0.496922	0.44736
0.197586	0.264563
0.528497	0.255345
0.521138	0.038505
-0.0447394	-0.147617
0.490607	0.433435
0.295775	0.229508
0.336187	0.125353
0.449491	0.404767
-0.0768975	-0.263671
-0.454432	-0.474102
0.0593451	-0.020183
0.119995	-0.118564
-0.0970924	-0.110118
0.238645	0.175319
-0.0281205	-0.0177491
0.0600896	-0.0180598
-0.00111029	0.226963
0.126567	-0.0440111
0.0232732	-0.0820351
0.320002	0.0664744
0.082636	0.205493
0.400296	0.26194
0.308624	0.195455
0.272447	0.134187
-0.0175444	-0.0411911
-0.0453318	-0.133704
0.0916588	0.101395
0.38769	0.425323
0.317128	0.243877
0.334507	0.199714
-0.459545	-0.480077
0.0781199	0.134747
0.13636	0.226521
-0.106718	-0.0082114
0.284924	0.273787
0.292681	0.205652
0.222083	0.191012
0.0708694	-0.148949

## Sheet: Figure 4f
Human face		Monkey face		object
before	after	before	after	before	after
1	1	1	1	1	1
1	1	1	1	1	0
1	1	1	1	1	1
1	1	1	1	1	1
1	1	1	1	1	1
1	1	1	1	0	0
1	1	1	1	1	1
1	1	1	1	1	0
1	1	1	1	1	1
1	1	1	1	0	0
1	1	1	1	1	0
1	1	1	1	0	0
1	1	1	1	1	1
1	1	1	1	1	1
1	1	1	1	0	1
1	1	1	1	1	1
1	1	1	1

## Sheet: Figure 4g
Unamiliar monkey face		Familiar monkey face
before	after	before	after
0.161691	0.134703	0.15855	0.177173
0.10806	0.118523	0.1414	0.147106
0.163797	0.161321	0.169927	0.172647
0.107558	0.141008	0.176114	0.189762
0.143274	0.157634	0.176627	0.169873
0.0726843	0.0954736	0.163145	0.179522
0.128233	0.151995	0.14369	0.159628
0.116245	0.135484	0.183835	0.180172
0.109191	0.136532	0.232113	0.197905
0.139967	0.163217	0.189189	0.190625
0.117113	0.110917	0.176159	0.197081
0.160983	0.173757	0.151397	0.164538
0.125822	0.14407	0.111309	0.13293
0.121822	0.118798	0.181817	0.190879
0.0934083	0.119582	0.124653	0.162189
0.103865	0.127922	0.160547	0.174146
0.116778	0.12464	0.170517	0.192796
0.121476	0.14354	0.187888	0.191652
0.13691	0.133619	0.18023	0.183963
0.123111	0.108978	0.331908	0.276869
0.140512	0.133249	0.19501	0.177859
0.13387	0.145365	0.291681	0.221197
0.156553	0.156413	0.218662	0.214939
0.115144	0.138702	0.226287	0.202456
0.125373	0.130335	0.244851	0.254326
0.085972	0.107971	0.256709	0.189625
0.12134	0.148066	0.194208	0.15054
0.11181	0.14304	0.197985	0.172814
0.11074	0.118529	0.220421	0.186755
0.123164	0.1523	0.208488	0.197665
0.132066	0.139959	0.237165	0.210617
0.100005	0.138738	0.191698	0.173338
0.126878	0.125863	0.247469	0.216046
0.101438	0.111997	0.253706	0.205942
0.0964424	0.101648	0.292838	0.243526
0.11595	0.147082	0.19906	0.156694
0.114403	0.140212
0.0989935	0.102089
0.096502	0.12135
0.137234	0.149288
0.125682	0.126451
0.123623	0.124251
0.122916	0.132007
0.100141	0.128625
0.146648	0.135552
0.154962	0.171992
0.128141	0.143469
0.125424	0.116924
0.161034	0.176231
0.106555	0.14698
0.155816	0.138814
0.109091	0.112177
0.124824	0.142159
0.099481	0.109237
0.0959579	0.110663
0.0943158	0.139634
0.0726211	0.088552
0.103807	0.115837
0.149981	0.165969
0.104487	0.141214
0.113753	0.131615
0.0952812	0.11527
0.13347	0.137491
0.0971935	0.119919
0.116119	0.127825
0.117923	0.13811
0.123642	0.14226
0.120185	0.129153
0.130795	0.152014
0.142497	0.149877
0.132843	0.128696
0.156409	0.157389
0.0953778	0.106908
0.10829	0.105776
0.0823349	0.124438
0.139162	0.158631
0.124713	0.149738
0.119443	0.128449
0.15588	0.167823
0.118281	0.15503
0.128113	0.137569
0.118593	0.105826
0.118219	0.125184
0.130311	0.15356
0.101173	0.149589
0.132427	0.151487
0.119347	0.158987
0.15725	0.155663
0.150189	0.148139
0.12996	0.137971
0.0866614	0.0989107
0.147438	0.138905
0.105066	0.0982225
0.153219	0.15991
0.0998117	0.120401
0.12425	0.124585
0.0867363	0.151062
0.11459	0.133986
0.139135	0.159227
0.131582	0.126029
0.140043	0.140856
0.147414	0.166736
0.116454	0.12345
0.0913269	0.104985
0.145947	0.109058
0.107379	0.115833
0.114492	0.115109
0.107029	0.117453
0.116249	0.121907
0.114497	0.124029
0.13616	0.125718
0.0986996	0.122674
0.121805	0.139209
0.146318	0.151734
0.133297	0.146718
0.116859	0.102188
0.135944	0.157008
0.104411	0.115644
0.114903	0.134109
0.144211	0.142735
0.120397	0.139127
0.119475	0.117178
0.0932549	0.120784
0.121902	0.116304
0.10943	0.140239
0.150639	0.157048
0.095371	0.125694
0.0869608	0.119434
0.102505	0.123496
0.118946	0.123178
0.125862	0.144192
0.104886	0.106186
0.129585	0.13531
0.0978195	0.138211
0.0984877	0.126815
0.0948168	0.120992
0.11438	0.128526
0.117311	0.151833
0.154299	0.161084
0.121119	0.137873
0.127175	0.155423
0.156321	0.157495
0.100503	0.120565
0.121881	0.12869
0.151024	0.157419
0.155656	0.158047
0.113532	0.141769
0.101396	0.135573
0.113773	0.127852
0.135911	0.155916
0.105935	0.126905
0.175384	0.179524
0.127206	0.143175
0.121389	0.163099
0.127537	0.137839
0.111571	0.134504
0.113894	0.094531
0.106672	0.130351
0.131011	0.130227
0.113048	0.141367
0.134551	0.128676
0.0907446	0.106498
0.115096	0.112145
0.133614	0.125534
0.136532	0.143186
0.100075	0.113603
0.138692	0.139072
0.132024	0.128114
0.0944136	0.124062
0.128629	0.153904
0.115517	0.139319
0.11094	0.133169
0.112951	0.123941
0.123118	0.132373
0.114216	0.123757
0.104456	0.127195
0.0920952	0.109662
0.120999	0.119797
0.127652	0.143186
0.103171	0.111332
0.117072	0.100028
0.12373	0.172552
0.08094	0.102475
0.107959	0.128532
0.128877	0.127302
0.152302	0.176328
0.140141	0.138369
0.131803	0.158437
0.0880799	0.106531
0.11946	0.12483
0.15327	0.154713
0.135973	0.144642
0.130887	0.155703
0.123424	0.131141
0.136883	0.132316
0.130644	0.128697
0.125171	0.117344
0.135683	0.149636
0.123969	0.13974
0.162302	0.144455
0.0875647	0.111306
0.13521	0.140841
0.153595	0.161829
0.142867	0.134163
0.207958	0.20371
0.112591	0.121694
0.1342	0.133145
0.12724	0.139148
0.144127	0.118405
0.120284	0.147144
0.13832	0.155104
0.114163	0.105047
0.143259	0.13863
0.142428	0.146232
0.131457	0.138525
0.117899	0.150584
0.112908	0.130452
0.151917	0.165872
0.121446	0.147397
0.126215	0.128217
0.106814	0.123657
0.0901616	0.120418
0.0945632	0.123801
0.0885747	0.123396
0.136308	0.162029
0.119655	0.131707
0.146288	0.166251
0.118249	0.125381
0.149734	0.161353
0.152409	0.158035
0.0846641	0.0993531
0.146537	0.172163
0.143708	0.161681
0.117784	0.137111
0.124696	0.118385
0.143128	0.155613
0.13129	0.122977
0.119407	0.157342
0.1378	0.14469
0.137795	0.14533
0.120356	0.164575
0.138527	0.145758
0.143586	0.154238
0.13215	0.124237
0.136575	0.13556
0.10386	0.105383
0.198562	0.167835
0.126998	0.129601
0.102907	0.132281
0.11667	0.146936
0.134837	0.124474
0.107047	0.11612
0.0939276	0.105169
0.111999	0.13871
0.096241	0.135209
0.123389	0.147972
0.127674	0.142689
0.11414	0.124215
0.122465	0.143284
0.0950833	0.0971773
0.122872	0.130812
0.127624	0.156076
0.182237	0.167763
0.100193	0.136321
0.0994999	0.116657
0.118215	0.13179
0.115855	0.142793
0.153952	0.157745
0.1203	0.122343
0.114521	0.143689
0.114607	0.150703
0.0974506	0.106973
0.119927	0.153032
0.103956	0.122568
0.111653	0.0981222
0.136724	0.142647
0.100964	0.11671
0.153845	0.145091
0.12765	0.11696
0.151615	0.161999
0.126672	0.123651
0.102331	0.130704
0.0732813	0.109273
0.113003	0.120798
0.123509	0.146137
0.0916087	0.122417
0.128296	0.141486
0.165972	0.172864
0.12417	0.151492
0.118196	0.154645
0.139596	0.136566
0.110081	0.122429
0.123058	0.142709
0.103505	0.114573
0.13177	0.139079
0.12307	0.1439
0.105486	0.132976
0.108326	0.163705
0.130406	0.136148
0.120516	0.121796
0.134514	0.135143
0.115666	0.13313
0.13876	0.157545
0.142024	0.137065
0.125108	0.144944
0.0831304	0.100978
0.127696	0.140226
0.128586	0.135272
0.130984	0.135965
0.123705	0.128138
0.12876	0.150916
0.10732	0.117674
0.133989	0.140964
0.100419	0.117907
0.102639	0.127898
0.104881	0.122188
0.1774	0.182207
0.124392	0.135099
0.125944	0.131549
0.12235	0.139293
0.120249	0.148548
0.120529	0.144284
0.128586	0.150889
0.0939556	0.12936
0.0947754	0.11316
0.126937	0.133627
0.107726	0.127287
0.130904	0.120118
0.153266	0.144087
0.123871	0.123679
0.0988348	0.120485
0.124043	0.153207
0.134057	0.151159
0.113494	0.129252
0.14023	0.139708
0.148406	0.155833
0.0915687	0.126238
0.163117	0.166545
0.100978	0.116988
0.116183	0.106364
0.124163	0.128782
0.123024	0.130866
0.137244	0.156149
0.105892	0.12202
0.155659	0.167799
0.107613	0.118996
0.0969392	0.118259
0.158341	0.165904
0.14303	0.156629
0.103144	0.139819
0.102027	0.121541
0.100802	0.15227
0.136088	0.135662
0.134396	0.152906
0.14122	0.13116
0.0888814	0.08233
0.13734	0.168416
0.11754	0.116404
0.134154	0.149955
0.155527	0.175892
0.110813	0.12922
0.114888	0.123999
0.128428	0.130446
0.127505	0.145575
0.15563	0.162503
0.166651	0.142135
0.12337	0.156834
0.114589	0.137035
0.121131	0.120238
0.0921635	0.102652
0.115698	0.139874
0.126976	0.145176
0.124291	0.130098
0.0931162	0.0882718
0.093054	0.116531
0.15535	0.153171
0.0921723	0.102869
0.124875	0.117827
0.151192	0.166154
0.132716	0.123637
0.129257	0.154844
0.133003	0.148722
0.122745	0.107369
0.112875	0.124723
0.103968	0.132784
0.0840493	0.141857
0.116493	0.1415
0.126794	0.158647
0.127842	0.153537
0.0934661	0.0924456
0.119201	0.154517
0.105765	0.113103
0.0973696	0.117659
0.11051	0.130215
0.140866	0.137392
0.118338	0.14087
0.131417	0.137267
0.148681	0.14991
0.119365	0.126916
0.117871	0.115294
0.152486	0.159627
0.12693	0.139003
0.121391	0.143267
0.126844	0.136906
0.108381	0.107475
0.128919	0.124838
0.118818	0.128458
0.103735	0.105303
0.149774	0.157368
0.125415	0.118387
0.133855	0.14907
0.1404	0.166786
0.120749	0.13453
0.106478	0.114023
0.162316	0.166115
0.143063	0.163846
0.102649	0.121098
0.0982913	0.108467
0.14086	0.165357
0.121842	0.137162
0.106602	0.111512
0.113192	0.114822
0.125102	0.13193
0.133185	0.117446
0.131237	0.137673
0.121367	0.103312
0.100423	0.102933
0.116832	0.124578
0.123138	0.123876
0.116397	0.141582
0.118923	0.123191
0.128856	0.115914
0.136863	0.132508
0.123888	0.135907
0.0886954	0.0951598
0.13094	0.14829
0.130111	0.121252
0.0690031	0.105292
0.141015	0.166712
0.133741	0.137391
0.114706	0.134447
0.128712	0.131508
0.113091	0.138223
0.128077	0.172564
0.112555	0.141555
0.121754	0.139222
0.144287	0.129306
0.127376	0.143658
0.111134	0.151379
0.160108	0.174528
0.182355	0.177424
0.10459	0.128103
0.138883	0.153237
0.0825248	0.128443
0.158816	0.159129
0.122032	0.137702
0.140306	0.131456
0.116032	0.144702
0.106821	0.106323
0.13195	0.154543
0.131455	0.144346
0.129965	0.129708
0.139379	0.137172
0.113579	0.119884
0.0996792	0.122031
0.134637	0.151433
0.145475	0.131242
0.149761	0.15371
0.123418	0.129451
0.112381	0.11818
0.118447	0.140339
0.0654397	0.101776
0.143704	0.161754
0.129845	0.159819
0.0956812	0.0998881
0.117872	0.138286
0.106685	0.108664
0.122454	0.14008
0.104518	0.138631
0.118569	0.143694
0.102574	0.127023
0.128111	0.163354
0.116775	0.11842
0.0895934	0.083543
0.143709	0.158404
0.142768	0.162108
0.103034	0.152906
0.117564	0.125178
0.134424	0.140256
0.141726	0.146437
0.172438	0.176026
0.108282	0.139946
0.12056	0.137877
0.140867	0.14924
0.141781	0.14532
0.138642	0.127963
0.135442	0.129351
0.178759	0.158965
0.135799	0.135339
0.0942777	0.103811
0.144557	0.136382
0.138451	0.144484
0.134569	0.133294
0.142122	0.175314
0.115027	0.116255
0.109371	0.112575
0.112058	0.140223
0.116068	0.0957141
0.156691	0.146623
0.158966	0.155501
0.130232	0.133715
0.0973051	0.109892
0.120027	0.129123
0.140681	0.111612
0.11984	0.139378
0.15281	0.151985
0.115943	0.133299
0.0991713	0.135186
0.0947621	0.127696
0.100852	0.123094
0.104542	0.122277
0.0754837	0.0846004
0.130266	0.153395
0.134994	0.142671
0.120692	0.142999
0.132372	0.141139
0.139196	0.163768
0.10874	0.117574
0.123748	0.134112
0.162158	0.184101
0.136335	0.173741
0.123154	0.130123
0.123774	0.133577
0.115246	0.138048
0.156247	0.158817
0.169014	0.190607
0.137994	0.140198
0.149144	0.157078
0.136794	0.128942
0.146992	0.174903
0.116173	0.149641
0.103646	0.115551
0.12935	0.149026
0.138713	0.141866
0.106639	0.128715
0.11768	0.143117
0.127304	0.142077
0.113696	0.114996
0.10688	0.103556
0.124027	0.131001
0.129995	0.14454
0.115532	0.122154
0.128849	0.145379
0.0967263	0.123037
0.128535	0.125054
0.0902304	0.1023
0.139816	0.134836
0.118693	0.151761
0.114232	0.13226
0.146104	0.141162
0.123906	0.14813
0.119735	0.093718
0.117208	0.131594
0.100989	0.099421
0.140546	0.145474
0.106537	0.139134
0.138202	0.113762
0.135284	0.133897
0.128785	0.125028
0.117573	0.133088
0.136995	0.176975
0.128658	0.124844
0.118143	0.125494
0.110662	0.137559
0.127477	0.155518
0.114586	0.140297
0.141225	0.16889
0.111841	0.126893
0.145668	0.146719
0.104698	0.116905
0.120855	0.136327
0.136487	0.139249
0.130265	0.135639
0.136661	0.167801
0.126011	0.155017
0.0850151	0.0850022
0.143389	0.143731
0.150571	0.141164
0.116577	0.153987
0.105668	0.14217
0.147278	0.150233
0.118115	0.122294
0.128717	0.11489
0.135481	0.153917
0.114224	0.133005
0.112809	0.132746
0.117309	0.114516
0.124066	0.106491
0.148674	0.103825
0.178315	0.192136
0.111203	0.1357
0.135993	0.168424
0.106051	0.137229
0.133807	0.149755
0.140459	0.160967
0.136741	0.146237
0.128047	0.152638
0.105695	0.0944943
0.120131	0.115848
0.101327	0.16174
0.10704	0.142706
0.120405	0.13116
0.130996	0.135443
0.120687	0.117318
0.0705487	0.0844394
0.116773	0.145478
0.116111	0.116733
0.117386	0.119345
0.110687	0.117946
0.121706	0.128376
0.112395	0.124305
0.108976	0.133564
0.0906204	0.10341
0.1263	0.140982
0.126325	0.151342
0.126515	0.147438
0.165054	0.174131
0.153309	0.154519
0.130816	0.143647
0.12814	0.166613
0.107029	0.149188
0.108516	0.116186
0.125655	0.117029
0.134524	0.154537
0.112027	0.144021
0.130331	0.1325
0.116898	0.151926
0.134525	0.143441
0.121922	0.128841
0.11718	0.15659
0.112438	0.125525
0.126951	0.122045
0.125828	0.115037
0.119617	0.117102
0.189437	0.195327
0.130492	0.137004
0.14768	0.164763
0.125675	0.128033
0.14689	0.136647
0.100636	0.111806
0.0977354	0.104013
0.101709	0.109746
0.14041	0.126055
0.138377	0.141087
0.124923	0.123766
0.0948956	0.11704
0.134126	0.13018
0.101674	0.126659
0.123567	0.140283
0.124248	NaN
0.109852	0.118748
0.0915182	0.118736
0.195007	0.175337
0.105915	0.134532
0.147894	0.168803
0.121048	0.139013
0.12124	0.132699
0.115121	0.122763
0.0860528	0.114657
0.108534	0.151827
0.135328	0.146025
0.108659	0.115556
0.11033	0.107847
0.111863	0.117946
0.137828	0.151625
0.127388	0.162902
0.11883	0.144653
0.105518	0.0987263
0.102305	0.134189
0.106657	0.143656
0.110715	0.149444
0.113958	0.118413
0.153299	0.16326
0.116774	0.122805
0.0946095	0.102305
0.0961543	0.0991076
0.130469	0.162802
0.150735	0.162171
0.102986	0.17628
0.146315	0.153086
0.133495	0.147822
0.142748	0.166018
0.1085	0.137267
0.12186	0.120849
0.0992488	0.108884
0.0986727	0.147511
0.153744	0.141815
0.0769055	0.110698
0.126281	0.154704
0.128169	0.141096
0.11894	0.131314
0.129632	0.142198
0.123221	0.143149
0.135367	0.133021
0.1485	0.187143
0.149041	0.155617
0.10253	0.13128
0.0785336	0.0941079
0.0961996	0.132622
0.105583	0.113977
0.114564	0.115705
0.0891578	0.140066
0.129909	0.13444
0.0951808	0.123479
0.0873762	0.143273
0.0846233	0.121851
0.126776	0.13335
0.121385	0.148307
0.0709278	0.0928039
0.0896466	0.107879
0.119128	0.126393
0.111211	0.121144
0.10789	0.0792595
0.145263	0.15301
0.126286	0.135228
0.145278	0.145321
0.114062	0.130592
0.162453	0.146347
0.179565	0.161106
0.122142	0.129673
0.118364	0.143192
0.159766	0.149877
0.145791	0.16329
0.134577	0.150281
0.0887856	0.0917837
0.165191	0.160378
0.100242	0.105937
0.125363	0.126524
0.140929	0.153856
0.0963923	0.107235
0.119367	0.137761
0.113698	0.107669
0.0993798	0.121682
0.108678	0.131702
0.112828	0.125551
0.12587	0.135318
0.133615	0.144922
0.109198	0.138644
0.126093	0.147789
0.134101	0.144119
0.101646	0.143208
0.126808	0.133911
0.11624	0.12058
0.126262	0.156379
0.121453	0.140251
0.0951857	0.114056
0.132474	0.127819
0.10676	0.119946
0.124546	0.125237
0.118778	0.135418
0.115459	0.123196
0.14094	0.130069
0.083889	0.117942
0.161453	0.153436
0.0937586	0.13091
0.139988	0.145124
0.119936	0.159875
0.106648	0.130062
0.139978	0.167633
0.153844	0.160179
0.116758	0.111568
0.133877	0.130405
0.156203	0.172631
0.125157	0.151476
0.107582	0.141664
0.127516	0.148101
0.133829	0.154121
0.165522	0.169957
0.140666	0.164605
0.103128	0.123268
0.12806	0.157835
0.134512	0.150898
0.0977548	0.136186
0.123196	0.138742
0.120946	0.152992
0.125857	0.140388
0.0992013	0.104783
0.138853	0.148704
0.126376	0.148702
0.116867	0.162851
0.130427	0.150796
0.137446	0.13218
0.0748638	0.0967476
0.137991	0.130496
0.128583	0.149374
0.108106	0.119605
0.105943	0.136836
0.124359	0.149018
0.134854	0.130355
0.126051	0.118274
0.111577	0.116066
0.145508	0.14844
0.119442	0.134928
0.103816	0.140691
0.137911	0.155746
0.115247	0.126481
0.117015	0.130788
0.107339	0.135078
0.144643	0.150665
0.119596	0.114056
0.0997459	0.106386
0.117704	0.119066
0.128299	0.145158
0.119474	0.124352
0.127265	0.12204
0.140436	0.134058
0.127553	0.168433
0.109168	0.135625
0.115956	0.12281
0.124935	0.144509
0.107581	0.119008
0.0964678	0.115286
0.131677	0.144072
0.128445	0.129632
0.09833	0.106803
0.122536	0.137533
0.117233	0.13429
0.121014	0.123272
0.143223	0.158985
0.129166	0.136903
0.147268	0.156147
0.0894965	0.107305
0.108427	0.126371
0.149881	0.16354
0.120584	0.136201
0.178889	0.186291
0.177533	0.181652
0.103322	0.150906
0.141095	0.152691
0.0965805	0.118057
0.0926223	0.121466
0.153593	0.151321
0.127746	0.135451
0.118595	0.127855
0.118839	0.140909
0.113519	0.0978744
0.156797	0.163127
0.082362	0.110078
0.124973	0.115452
0.143295	0.145087
0.122068	0.136068
0.11529	0.161221
0.146907	0.135938
0.112055	0.143244
0.11729	0.12618
0.102765	0.131838
0.0924846	0.11895
0.130979	0.138219
0.114624	0.112134
0.126986	0.126638
0.118025	0.128092
0.124214	0.117978
0.116274	0.11936
0.136126	0.135224
0.136373	0.140706
0.106077	0.110084
0.0952937	0.113226
0.148124	0.159343
0.126679	0.129743
0.0979516	0.137753
0.164988	0.137695
0.0812904	0.117719
0.106918	0.111478
0.118343	0.114956
0.101091	0.119086
0.163824	0.182368
0.124634	0.130863
0.0954921	0.134036
0.114239	0.126162
0.193029	0.185134
0.112253	0.127984
0.123002	0.113323
0.149397	0.150514
0.125759	0.140509
0.123318	0.132
0.128901	0.126907
0.118045	0.144821
0.12286	0.129439
0.0979422	0.109745
0.146633	0.151907
0.0936121	0.113837
0.104803	0.139216
0.105413	0.130397
0.137767	0.152369
0.0852912	0.0937414
0.11166	0.10969
0.10805	0.116299
0.106888	0.109395
0.096513	0.125597
0.114219	0.106156
0.138065	0.161503
0.149669	0.148915
0.106432	0.148986
0.172208	0.16612
0.137694	0.142284
0.132609	0.136876
0.122077	0.133239
0.123134	0.132485
0.114957	0.138733
0.0761629	0.075841
0.126041	0.136946
0.121501	0.138588
0.123863	0.144069
0.155825	0.149393
0.113697	0.11742
0.172799	0.153623
0.0969883	0.0959226
0.105401	0.115922
0.124995	0.153917
0.105063	0.106574
0.109966	0.127148
0.131893	0.138656
0.105322	0.125668
0.136191	0.153321
0.0981267	0.128304
0.147105	0.178136
0.129518	0.128776
0.126752	0.11352
0.0991656	0.118949
0.129891	0.113881
0.124212	0.122279
0.134663	0.128619
0.124655	0.158178
0.150809	0.136587
0.146896	0.168843
0.105396	0.118659
0.117822	0.148071
0.134644	0.121812
0.127591	0.142839
0.139783	0.141166
0.102245	0.095645
0.138706	0.156605
0.146987	0.143652
0.175875	0.168659
0.0920079	0.118149
0.132013	0.147171
0.153994	0.136038
0.126469	0.136438
0.160503	0.190128
0.0828427	0.127468
0.118672	0.145085
0.0703311	0.100709
0.0993449	0.148262
0.145668	0.163506
0.115942	0.116702
0.133047	0.138321
0.137762	0.126085
0.195524	0.170148
0.140058	0.130243
0.133813	0.135248
0.154715	0.133503
0.0963478	0.117661
0.11824	0.139622
0.107003	0.115567
0.133075	0.169808
0.10295	0.153782
0.13332	0.13879
0.134124	0.139266
0.106423	0.105908
0.141901	0.14312
0.122512	0.127835
0.146612	0.147825
0.107751	0.13404
0.124076	0.135653
0.102067	0.111153
0.106761	0.12719
0.137061	0.170667
0.137049	0.131469
0.11228	0.12405
0.110602	0.115281
0.10397	0.115056
0.113506	0.113171
0.107006	0.142258
0.109463	0.130745
0.120961	0.125164
0.127092	0.147398
0.17222	0.197339
0.108899	0.106049
0.102096	0.124189
0.131461	0.130286
0.104448	0.140733
0.150325	0.149431
0.131995	0.15328
0.0954687	0.127625
0.150563	0.171003
0.111975	0.103554
0.122495	0.125361
0.144314	0.151932
0.134138	0.129078
0.106289	0.135829
